# Supplementary material for: Telomere‐to‐Telomere Genomes Reveal that Multiscale Evolution Shapes the Largest Metabolic Arsenal of Diaporthe Fungi
Source: Adv Sci (Weinh). 2026 Mar 13;13(27):e13287. doi: 10.1002/advs.202513287 (PMC13170202; doi:10.1002/advs.202513287)
Supplement: Supplementary file 2 — Supporting File 2: advs74689‐sup‐0002‐TableS1.xlsx. [file ADVS-13-e13287-s002.xlsx]

## Sheet: Table S1
Table S1. Overview of the genomes analyzed in this study
Species	Name	Strain	Data Repository	Host
Diaporthe sp.	Diaporthe sp. -1	NJD1	NCBI: GCA_013842865.1	kiwifruit
Diaporthe nobilis	-	DJY16A 5-1	NCBI:GCA_023078575.1	kiwifruit
Diaporthe capsici	-	GY-Z16	NCBI: GCA_013364905.1	Walnut
Diaporthe eres	Diaporthe eres -1	Phoaprs 18-02	NCBI:GCA_022225975.1	Apple
Diaporthe eres	Diaporthe eres -2	Phoaprs 18-03	NCBI:GCA_022225955.2	Apple
Diaporthe sp.	Diaporthe sp. -2	DP-2020a	NCBI:GCA_018137895.1	Sequoia
Diaporthe eres	Diaporthe eres -3	M63-4	NCBI:GCA_022570775.1	Apple
Diaporthe eres	Diaporthe eres -4	M169	NCBI:GCA_022570805.1	Apricot
Diaporthe eres	Diaporthe eres -5	CBS 160.32	NCBI:GCA_024867555.1	Blueberry
Diaporthe citri	Diaporthe citri -1	NFHF-8-4	NCBI: GCA_014595645.1	orange
Diaporthe citri	Diaporthe citri -2	ZJUD14	NCBI:GCA_014872985.1	orange
Diaporthe citri	Diaporthe citri -3	Q7	NCBI:GCA_014873005.1	orange
Diaporthe citri	Diaporthe citri -4	ZJUD2	NCBI:GCA_014872965.1	orange
Diaporthe citrichinensis	-	ZJUD34	NCBI:GCA_014872995.1	orange
Diaporthe caulivora	Diaporthe caulivora -1	D57	NCBI:GCA_023703485.1	Soybean
Diaporthe caulivora	Diaporthe caulivora -2	VNIIKR SE Dcaul3	NCBI:GCA_024586255.1	Soybean
Diaporthe caulivora*	Diaporthe caulivora -3	SQ1-13		Soybean
Diaporthe aspalathi	-	MS-SSC91	NCBI: GCA_001447215.1	Rooibos
Diaporthe sp.	Diaporthe sp. -3	HANT25	NCBI:GCA_013435955.1	Barbadosnut
Diaporthe longicolla	Diaporthe longicolla -1	TWHP74	NCBI: GCA_000800745.1	Soybean
Diaporthe logicolla*	Diaporthe longicolla -2	YC2-1		Soybean
Diaporthe unshiuensis*	-	XZ3-S-5		Soybean
Diaporthe ampelina	Diaporthe ampelina -1	S3MP	NCBI: GCA_001630405.1	guggul
Diaporthe ampelina	Diaporthe ampelina -2	I2T2	NCBI:GCA_023522825.1	Chinese ixora
Diaporthe vexans	-	PV 4	NCBI:GCA_021188095.1	Eggplant
Diaporthe sojae*	-	DT-S2-18		Soybean
Diaporthe destruens	-	CRI305-2	NCBI: GCA_016859255.1	Sweet potato
Diaporthe batatas	-	CRI 302-4	NCBI:GCF_019321695.1	Sweet potato
Diaporthe helianthi	-	7/96	NCBI: GCA_001702395.2	Sunflower
Diaporthe citriasiana	-	ZJUD30	NCBI: GCA_014872975.1	orange
Diaporthe ampelina	Diaporthe ampelina -3	DA912	NCBI:GCA_001006365.1	Grape
Diaporthe amygdali	Diaporthe amygdali -1	CAA958	NCBI:GCF_026229845.1	Blueberry
Diaporthe amygdali	Diaporthe amygdali -2	DUCC20226	NCBI:GCA_021655905.1	Apple
Diaporthe ilicicola	-	FPH2015-502	NCBI:GCA_023242295.1	Holly
*assembly in this stufy

## Sheet: Table S2
Table S2. Conserved and divergent gene set
Orthogroup	Diaporthe_ampelina_DA912_protein	Diaporthe_ampelina_I2T2_protein	Diaporthe_ampelina_S3MP_protein	Diaporthe_amygdali_CAA958_protein	Diaporthe_amygdali_DUCC_protein	Diaporthe_aspalathi_MS.SSC91_protein	Diaporthe_batatas_CRI.302.4_protein	Diaporthe_capsici_GYZ16_protein	Diaporthe_caulivora_D57_protein	Diaporthe_caulivora_VNIIKR_protein	Diaporthe_caulivora_protein	Diaporthe_citri_NFHF.8.4_protein	Diaporthe_citri_Q7_protein	Diaporthe_citri_ZJUD14_protein	Diaporthe_citri_ZJUD2_protein	Diaporthe_citriasiana_ZJUD30_protein	Diaporthe_citrichinensis_ZJUD34_protein	Diaporthe_destruens_CRI305.2_protein	Diaporthe_eres_CBS160.32_protein	Diaporthe_eres_M169_protein	Diaporthe_eres_M63.4_protein	Diaporthe_eres_Phoaprs.18.02_protein	Diaporthe_eres_Phoaprs.18.03_protein	Diaporthe_helianthi_7.96_protein	Diaporthe_ilicicola_FPH2015.502_protein	Diaporthe_longicolla_TWP74_protein	Diaporthe_longicolla_protein	Diaporthe_nobilis_DJY16A.5.1_protein	Diaporthe_sojae_protein	Diaporthe_sp_DP.2020a_protein	Diaporthe_sp_HANT25_protein	Diaporthe_sp_NJD1_protein	Diaporthe_unshiuensis_protein	Diaporthe_vexans_PV.4_protein
OG0000000	DA12_11989, DA12_2155, DA12_2156, DA12_2544, DA12_3889, DA12_7272, DA12_8948	DAT2_12210, DAT2_14795, DAT2_16062, DAT2_16442, DAT2_16595, DAT2_16734, DAT2_17261, DAT2_2223, DAT2_4069, DAT2_4271, DAT2_4668, DAT2_6386, DAT2_6798, DAT2_8063, DAT2_9332, DAT2_9458	DAMP_12323, DAMP_12939, DAMP_14551, DAMP_14907, DAMP_14908, DAMP_15298, DAMP_16264, DAMP_16908, DAMP_17408, DAMP_2056, DAMP_2912, DAMP_2982, DAMP_3166, DAMP_3905, DAMP_6030, DAMP_8049	DA58_12677, DA58_4249, DA58_4769, DA58_4874	DACC_13854, DACC_2900, DACC_3001, DACC_3976, DACC_412, DACC_6826	DA91_1085, DA91_11396, DA91_11594, DA91_1164, DA91_12763, DA91_13592, DA91_14512, DA91_14719, DA91_3896, DA91_5562, DA91_666, DA91_6993, DA91_7054	DB24_10246, DB24_11103, DB24_12602, DB24_12612, DB24_13267, DB24_13965, DB24_14765, DB24_227, DB24_2453, DB24_55, DB24_6373, DB24_6926, DB24_6946	DC16_12222, DC16_12276, DC16_12377, DC16_12590, DC16_16369, DC16_3509, DC16_3826, DC16_5308, DC16_5658, DC16_8129	DC57_10121, DC57_11979, DC57_12049, DC57_12663, DC57_15738, DC57_1594, DC57_16560, DC57_4718, DC57_5243, DC57_5333, DC57_5461, DC57_6894, DC57_769, DC57_9038, DC57_9089	DCKR_10268, DCKR_11689, DCKR_14801, DCKR_1554, DCKR_2233, DCKR_251, DCKR_3515, DCKR_3637, DCKR_3727, DCKR_4621, DCKR_6159, DCKR_6349, DCKR_8334, DCKR_8384, DCKR_8644, DCKR_956	DC_G00245, DC_G00331, DC_G02362, DC_G04125, DC_G07193, DC_G08672, DC_G09020, DC_G10328, DC_G11004, DC_G11144, DC_G12871, DC_G13693, DC_G14233, DC_G14506	DC84_14580, DC84_14582, DC84_9545	DCQ7_14317, DCQ7_5711, DCQ7_5713	DC14_15958, DC14_15960, DC14_2812	DCD2_11396, DCD2_11399, DCD2_7764	DC30_10852, DC30_13904, DC30_14434, DC30_1451, DC30_14900, DC30_15098, DC30_15168, DC30_2342, DC30_2346, DC30_2940, DC30_3182, DC30_5314, DC30_5964, DC30_6321, DC30_6359, DC30_6480, DC30_6879, DC30_734, DC30_7805	DC34_12485, DC34_1372, DC34_5084, DC34_8551, DC34_8835	DD52_10398, DD52_11343, DD52_12401, DD52_13268, DD52_13289, DD52_1409, DD52_14432, DD52_14730, DD52_2092, DD52_2976, DD52_3095, DD52_5141, DD52_6531	DE32_12108, DE32_1307, DE32_4718, DE32_8215, DE32_9033, DE32_9528	DE69_11598, DE69_14525, DE69_3114, DE69_3637, DE69_4115, DE69_5711, DE69_8434, DE69_9220, DE69_9975	DE34_10202, DE34_10838, DE34_11683, DE34_14342, DE34_14704, DE34_15028, DE34_3202, DE34_8258, DE34_9725	DE02_10518, DE02_10852, DE02_11478, DE02_15971, DE02_16085, DE02_4707, DE02_4999, DE02_8944, DE02_9786	DE03_10913, DE03_11419, DE03_15296, DE03_166, DE03_773, DE03_8751, DE03_8968, DE03_9104, DE03_9686	DH96_12291, DH96_8067, DH96_8402, DH96_8917, DH96_9269	DI02_10871, DI02_11529, DI02_13705, DI02_14258, DI02_14259, DI02_4274, DI02_4849, DI02_5337, DI02_6275	DL74_10220, DL74_10548, DL74_13559, DL74_13877, DL74_14278, DL74_14558, DL74_1494, DL74_15909, DL74_2916, DL74_401, DL74_6002, DL74_7348, DL74_8016, DL74_8523, DL74_8540	DL2-1_G03315, DL2-1_G04374, DL2-1_G04433, DL2-1_G06898, DL2-1_G07212, DL2-1_G07376, DL2-1_G09951, DL2-1_G10086, DL2-1_G10103, DL2-1_G12020, DL2-1_G12396, DL2-1_G12576, DL2-1_G14222, DL2-1_G14658, DL2-1_G15083, DL2-1_G17978	DN51_11148, DN51_12756, DN51_13496, DN51_13747, DN51_13799, DN51_13902, DN51_14119, DN51_14483, DN51_15807, DN51_16128, DN51_4410, DN51_6209	DS_G00860, DS_G04059, DS_G06718, DS_G06905, DS_G06906, DS_G06907, DS_G06942, DS_G09195, DS_G09232, DS_G09233, DS_G09391, DS_G09576, DS_G09764, DS_G09952, DS_G10782, DS_G10823, DS_G11962, DS_G13829, DS_G15482, DS_G16564	DS20_10064, DS20_10519, DS20_12762, DS20_13360, DS20_14409, DS20_14627, DS20_2768, DS20_503, DS20_6393	DS25_10949, DS25_6213, DS25_855	DSD1_10313, DSD1_12526, DSD1_14276, DSD1_14332, DSD1_15085, DSD1_16163, DSD1_2910, DSD1_4083, DSD1_4859, DSD1_6313, DSD1_6920, DSD1_8921	DU_G00883, DU_G04323, DU_G04384, DU_G06811, DU_G07094, DU_G09447, DU_G09597, DU_G09867, DU_G11761, DU_G12164, DU_G13833, DU_G14006, DU_G15303, DU_G15664, DU_G16082, DU_G16467	DVV4_10006, DVV4_10064, DVV4_10423, DVV4_10602, DVV4_12043, DVV4_13842, DVV4_1448, DVV4_15495, DVV4_15764, DVV4_1868, DVV4_301, DVV4_5464, DVV4_5613, DVV4_7188, DVV4_8130, DVV4_8413
OG0000001	DA12_12725, DA12_5584, DA12_6832, DA12_8265, DA12_9380	DAT2_12302, DAT2_14059, DAT2_15073, DAT2_2873, DAT2_2934, DAT2_3846, DAT2_3942, DAT2_5860, DAT2_6311, DAT2_7002	DAMP_10044, DAMP_13299, DAMP_13784, DAMP_14601, DAMP_15477, DAMP_15646, DAMP_15782, DAMP_17237, DAMP_3293, DAMP_827, DAMP_9284	DA58_104, DA58_12918, DA58_13171, DA58_133, DA58_14920, DA58_2719, DA58_4425, DA58_4747, DA58_9229	DACC_14365, DACC_201, DACC_3026, DACC_3335, DACC_6352, DACC_6667, DACC_7092, DACC_7117	DA91_10674, DA91_4611	DB24_10190, DB24_11557, DB24_12620, DB24_14530, DB24_14601, DB24_2652, DB24_2653, DB24_5070, DB24_5200, DB24_6675, DB24_8449, DB24_9067, DB24_9203, DB24_9254	DC16_10171, DC16_13959, DC16_14058, DC16_14066, DC16_16553, DC16_2418, DC16_3197, DC16_4808, DC16_4915, DC16_6163, DC16_9429	DC57_10993, DC57_1391, DC57_15693, DC57_16581, DC57_1659	DCKR_14847, DCKR_16306, DCKR_2254, DCKR_5495, DCKR_6094	DC_G01315, DC_G02586, DC_G03416, DC_G07821, DC_G08354, DC_G08957, DC_G08958, DC_G12646, DC_G13503, DC_G14554, DC_G14642, DC_G14834, DC_G16286	DC84_13696, DC84_15885, DC84_2344, DC84_3292, DC84_4631, DC84_4677, DC84_4910, DC84_5182, DC84_9869	DCQ7_10095, DCQ7_14642, DCQ7_15220, DCQ7_230, DCQ7_4400, DCQ7_4444, DCQ7_5489, DCQ7_6258, DCQ7_7625	DC14_12056, DC14_5658, DC14_6192, DC14_6908, DC14_701, DC14_856, DC14_9153	DCD2_13218, DCD2_1473, DCD2_14752, DCD2_15664, DCD2_6125, DCD2_6168, DCD2_6308, DCD2_9447	DC30_10593, DC30_11713, DC30_2648, DC30_5110, DC30_5624, DC30_6291	DC34_10247, DC34_1154, DC34_15394, DC34_15618, DC34_1874, DC34_2237, DC34_5941, DC34_5944, DC34_9006, DC34_930	DD52_10234, DD52_11501, DD52_13291, DD52_13299, DD52_13393, DD52_14333, DD52_1548, DD52_532, DD52_7372	DE32_11441, DE32_1225, DE32_3141, DE32_4722, DE32_5707, DE32_6715, DE32_6935	DE69_1013, DE69_11518, DE69_13111, DE69_14014, DE69_15058, DE69_4456, DE69_4464, DE69_4882	DE34_10196, DE34_10306, DE34_14138, DE34_2682, DE34_2690, DE34_2728, DE34_312, DE34_7143, DE34_8493	DE02_11235, DE02_13630, DE02_13949, DE02_13957, DE02_15052, DE02_15073, DE02_15440, DE02_5498	DE03_10444, DE03_11669, DE03_1230, DE03_5007, DE03_5277, DE03_7703, DE03_7742, DE03_7750	DH96_10174, DH96_1879, DH96_5577, DH96_5598, DH96_5991, DH96_6002	DI02_11130, DI02_11387, DI02_12348, DI02_13334, DI02_2736, DI02_3786, DI02_4357, DI02_4358, DI02_5271, DI02_7146, DI02_9259, DI02_9807	DL74_11824, DL74_12149, DL74_12475, DL74_13965, DL74_14064, DL74_14203, DL74_14670, DL74_2870, DL74_7197, DL74_8142, DL74_8915	DL2-1_G00093, DL2-1_G01100, DL2-1_G02692, DL2-1_G04042, DL2-1_G04463, DL2-1_G07411, DL2-1_G12467, DL2-1_G12868, DL2-1_G14494, DL2-1_G14777, DL2-1_G16501, DL2-1_G18108	DN51_2714, DN51_2754, DN51_2762, DN51_3341, DN51_4917, DN51_6466, DN51_8264, DN51_9483	DS_G00816, DS_G02194, DS_G04154, DS_G09198, DS_G09461, DS_G13757, DS_G15942, DS_G16030	DS20_10058, DS20_10273, DS20_10281, DS20_10320, DS20_15287, DS20_7877, DS20_849	DS25_10104, DS25_14093, DS25_15904, DS25_5019, DS25_5920, DS25_7284	DSD1_10136, DSD1_11869, DSD1_11909, DSD1_11917, DSD1_14506, DSD1_4472, DSD1_5469, DSD1_6620	DU_G00093, DU_G00167, DU_G01502, DU_G01503, DU_G03055, DU_G09393, DU_G13536, DU_G13935, DU_G14294, DU_G15970, DU_G15971, DU_G16341	DVV4_10204, DVV4_10505, DVV4_11624, DVV4_137, DVV4_14469, DVV4_15083, DVV4_1535, DVV4_15416, DVV4_3118, DVV4_3964, DVV4_5417, DVV4_6814, DVV4_9100, DVV4_9175
OG0000002	DA12_10969, DA12_12065, DA12_13252, DA12_13429, DA12_402, DA12_6689	DAT2_11320, DAT2_13610, DAT2_13841, DAT2_14151, DAT2_1422, DAT2_8320, DAT2_8688, DAT2_9068, DAT2_9172	DAMP_11276, DAMP_11974, DAMP_14771, DAMP_1801, DAMP_1842, DAMP_2219, DAMP_4431, DAMP_5277, DAMP_6754, DAMP_8150	DA58_1045, DA58_1142, DA58_11876, DA58_14459, DA58_14625, DA58_3109, DA58_4170	DACC_10453, DACC_13978, DACC_3680, DACC_4917, DACC_6910, DACC_8025, DACC_8121	DA91_13441, DA91_13569, DA91_14424, DA91_14602, DA91_6506, DA91_868	DB24_10646, DB24_329	DC16_12034, DC16_12864, DC16_12963, DC16_14959, DC16_3442, DC16_6193, DC16_8006, DC16_9972	DC57_15161, DC57_2215, DC57_3001, DC57_3448, DC57_4287, DC57_5897, DC57_7763	DCKR_11113, DCKR_12770, DCKR_14472, DCKR_2797, DCKR_5867, DCKR_6593, DCKR_7145	DC_G05123, DC_G06622, DC_G12164, DC_G15117, DC_G15830, DC_G15932, DC_G16383	DC84_10970, DC84_11805, DC84_11901, DC84_12348, DC84_12855, DC84_13828, DC84_3113, DC84_4995	DCQ7_10898, DCQ7_11280, DCQ7_13520, DCQ7_15349, DCQ7_5903, DCQ7_7729, DCQ7_826, DCQ7_921, DCQ7_9910	DC14_11771, DC14_13421, DC14_14807, DC14_4038, DC14_435, DC14_6279, DC14_8537, DC14_9303	DCD2_10803, DCD2_11046, DCD2_13955, DCD2_14570, DCD2_15794, DCD2_2543, DCD2_2637	DC30_11152, DC30_12977, DC30_4017, DC30_8898	DC34_13812, DC34_14664, DC34_15076, DC34_2384, DC34_3472, DC34_5570, DC34_6852, DC34_8479, DC34_9672	DD52_4754	DE32_11245, DE32_13095, DE32_1356, DE32_3713, DE32_574, DE32_6319, DE32_7435	DE69_10041, DE69_10835, DE69_11664, DE69_1496, DE69_16193, DE69_3441, DE69_4822, DE69_5360, DE69_7868	DE34_10267, DE34_14641, DE34_14672, DE34_5212, DE34_5312, DE34_6543, DE34_8866, DE34_9075, DE34_9704	DE02_10346, DE02_11758, DE02_12470, DE02_14640, DE02_15705, DE02_6255, DE02_6353	DE03_10837, DE03_12805, DE03_271, DE03_4301, DE03_6624, DE03_6722, DE03_8579	DH96_5475, DH96_8583	DI02_13887, DI02_5345, DI02_5652, DI02_8288	DL74_12888, DL74_12936, DL74_16019, DL74_3869, DL74_45, DL74_602, DL74_7031, DL74_7561, DL74_9747	DL2-1_G05640, DL2-1_G06610, DL2-1_G06775, DL2-1_G07170, DL2-1_G08518, DL2-1_G08775, DL2-1_G09327, DL2-1_G10724, DL2-1_G14341	DN51_13276, DN51_13568, DN51_1477, DN51_16059, DN51_16439, DN51_16977, DN51_1724, DN51_3140	DS_G04429, DS_G04574, DS_G07497, DS_G08054, DS_G09629, DS_G13248	DS20_10929, DS20_11175, DS20_13643, DS20_13818, DS20_16610, DS20_2828, DS20_7599, DS20_9829	DS25_12447, DS25_12552, DS25_13802, DS25_15670, DS25_3633, DS25_3730, DS25_5943, DS25_6388, DS25_703, DS25_7519, DS25_7800	DSD1_10743, DSD1_10841, DSD1_14100, DSD1_16392, DSD1_4673, DSD1_4929, DSD1_6085, DSD1_7170	DU_G05559, DU_G05560, DU_G06522, DU_G06686, DU_G07698, DU_G08240, DU_G08340, DU_G09634, DU_G11148, DU_G12046	DVV4_10792, DVV4_13252, DVV4_16569, DVV4_16792, DVV4_5664, DVV4_6519, DVV4_6677
OG0000003	DA12_4565, DA12_8166	DAT2_13524, DAT2_14197, DAT2_15399, DAT2_2613, DAT2_6418, DAT2_8149, DAT2_8937, DAT2_8991, DAT2_9447	DAMP_10913, DAMP_1174, DAMP_14259, DAMP_14917, DAMP_2460, DAMP_4918, DAMP_7409	DA58_10038, DA58_10746, DA58_4837, DA58_6788, DA58_8261	DACC_11471, DACC_371, DACC_4552	DA91_11452, DA91_4574	DB24_11498, DB24_12225, DB24_12517, DB24_14559, DB24_2359, DB24_6451, DB24_8852	DC16_12453, DC16_14924, DC16_16073, DC16_16203, DC16_3360, DC16_3731, DC16_5453, DC16_571	DC57_12800, DC57_14792, DC57_16158, DC57_16732, DC57_1857, DC57_216, DC57_4385, DC57_6475	DCKR_113, DCKR_12196, DCKR_13307, DCKR_1374, DCKR_6971, DCKR_7078, DCKR_7538, DCKR_9283, DCKR_9780	DC_G02725, DC_G03254, DC_G05990, DC_G07350, DC_G08711, DC_G12076, DC_G13153, DC_G14605, DC_G14754, DC_G15052, DC_G16206	DC84_12592, DC84_14434, DC84_6056, DC84_627, DC84_7638	DCQ7_10639, DCQ7_12716, DCQ7_13252, DCQ7_3565, DCQ7_9797	DC14_4761, DC14_633, DC14_7610, DC14_8584	DCD2_10167, DCD2_10537, DCD2_5808, DCD2_777, DCD2_8692, DCD2_9086	DC30_10157, DC30_10629, DC30_2478, DC30_4332, DC30_5382, DC30_6190, DC30_6582, DC30_8869	DC34_12254, DC34_12427, DC34_15254, DC34_2654, DC34_3123, DC34_3146, DC34_3780, DC34_5167, DC34_8389, DC34_8765	DD52_13175, DD52_14191, DD52_14367, DD52_1471, DD52_1671, DD52_2034, DD52_7958	DE32_11934, DE32_12893, DE32_14212, DE32_5181, DE32_6427, DE32_9782	DE69_11559, DE69_11978, DE69_13217, DE69_13687, DE69_1533, DE69_2820, DE69_3603, DE69_5808, DE69_6864, DE69_7561	DE34_10511, DE34_14863, DE34_16448, DE34_167, DE34_16706, DE34_206, DE34_3962, DE34_652, DE34_6744, DE34_7758	DE02_11677, DE02_13603, DE02_14497, DE02_16078, DE02_4010	DE03_10756, DE03_11221, DE03_11578, DE03_12645, DE03_3081	DH96_11671, DH96_12630	DI02_11644, DI02_13638, DI02_1813, DI02_2225	DL74_10529, DL74_10685, DL74_10686, DL74_120, DL74_13764, DL74_14589, DL74_1552, DL74_2592, DL74_2703, DL74_2793, DL74_3673, DL74_5261, DL74_5430, DL74_8047, DL74_9778	DL2-1_G00190, DL2-1_G00293, DL2-1_G07141, DL2-1_G07195, DL2-1_G07888, DL2-1_G08005, DL2-1_G09408, DL2-1_G10685, DL2-1_G12218, DL2-1_G12365, DL2-1_G13964, DL2-1_G14182, DL2-1_G18014	DN51_11743, DN51_14312, DN51_14586, DN51_15977, DN51_16744, DN51_7270	DS_G03930, DS_G06501, DS_G08665, DS_G08753, DS_G09409, DS_G11658, DS_G13214, DS_G13958, DS_G17037	DS20_10704, DS20_10705, DS20_11021, DS20_13425, DS20_14433, DS20_4717, DS20_5892	DS25_14329, DS25_1756, DS25_3178, DS25_400, DS25_5971, DS25_6021	DSD1_10468, DSD1_15293, DSD1_16430, DSD1_4774, DSD1_5266, DSD1_546, DSD1_9158	DU_G03865, DU_G07060, DU_G08846, DU_G08936, DU_G09613, DU_G09669, DU_G11186, DU_G12211, DU_G12430, DU_G14035, DU_G16436	DVV4_10390, DVV4_11857, DVV4_14107, DVV4_15737, DVV4_16942, DVV4_2335, DVV4_4900, DVV4_4983, DVV4_7873, DVV4_8096
OG0000005	DA12_3299, DA12_3438, DA12_4591, DA12_9346	DAT2_14135, DAT2_14139, DAT2_5291, DAT2_8150, DAT2_8170	DAMP_13261, DAMP_13913, DAMP_14242, DAMP_6919, DAMP_6923, DAMP_916	DA58_12032, DA58_14090, DA58_7889, DA58_8455, DA58_9797	DACC_10200, DACC_10944, DACC_11862, DACC_3834, DACC_6409, DACC_6532	DA91_10408, DA91_11848, DA91_1378, DA91_3316, DA91_9792	DB24_13084, DB24_13116, DB24_478, DB24_5193, DB24_5626, DB24_7872	DC16_16122, DC16_3017, DC16_3240, DC16_5243	DC57_1039, DC57_1040, DC57_11608, DC57_15308, DC57_16257, DC57_16261, DC57_4712, DC57_767, DC57_9268	DCKR_13850, DCKR_1549, DCKR_15951, DCKR_15952, DCKR_1936, DCKR_1939, DCKR_588, DCKR_6019, DCKR_8152	DC_G00700, DC_G03676, DC_G08205, DC_G08360, DC_G10405, DC_G13238, DC_G13691, DC_G16256	DC84_11617, DC84_12836, DC84_13837, DC84_13838, DC84_13933, DC84_14950, DC84_7960, DC84_9877	DCQ7_13499, DCQ7_13500, DCQ7_14650, DCQ7_15358, DCQ7_15453, DCQ7_1715, DCQ7_7571, DCQ7_7981	DC14_11550, DC14_11750, DC14_11751, DC14_2569, DC14_5805, DC14_6948, DC14_9312, DC14_9313, DC14_9435	DCD2_10782, DCD2_10783, DCD2_12757, DCD2_15803, DCD2_15904, DCD2_2356, DCD2_8840, DCD2_9455	DC30_12811, DC30_3652, DC30_3970, DC30_4666, DC30_9742	DC34_13198, DC34_13939, DC34_16536, DC34_2393, DC34_8012	DD52_12052, DD52_12579, DD52_172, DD52_3474, DD52_4055, DD52_6145, DD52_7405, DD52_7406	DE32_11211, DE32_5630, DE32_5631, DE32_9703	DE69_12558, DE69_3170, DE69_3264, DE69_5662, DE69_6736, DE69_6976	DE34_13485, DE34_14532, DE34_14928, DE34_5490, DE34_8362, DE34_9066	DE02_12237, DE02_3048, DE02_5325, DE02_6131, DE02_6910, DE02_7615	DE03_10041, DE03_11252, DE03_3659, DE03_5238, DE03_5461	DH96_10486, DH96_10845, DH96_11247, DH96_12898, DH96_4125, DH96_4571, DH96_5896	DI02_10111, DI02_1099, DI02_12531, DI02_12755, DI02_12756, DI02_14462, DI02_3630, DI02_4463, DI02_5185, DI02_9435, DI02_9869	DL74_10157, DL74_10704, DL74_12870, DL74_12874, DL74_3473, DL74_6542	DL2-1_G04473, DL2-1_G06590, DL2-1_G06594, DL2-1_G07889, DL2-1_G07909, DL2-1_G12507, DL2-1_G17212	DN51_11084, DN51_14217, DN51_1915, DN51_6424, DN51_6645	DS_G04595, DS_G04597, DS_G08754, DS_G16571, DS_G16611	DS20_1292, DS20_15055, DS20_6537, DS20_8613	DS25_11951, DS25_14279, DS25_3735, DS25_7450, DS25_804, DS25_860	DSD1_10124, DSD1_10547, DSD1_11019, DSD1_14362, DSD1_14670, DSD1_2845	DU_G06502, DU_G06508, DU_G08917, DU_G08934, DU_G08935, DU_G13900, DU_G17211	DVV4_14881, DVV4_4966, DVV4_6497, DVV4_6503
OG0000006	DA12_11539, DA12_12769, DA12_8931, DA12_9663	DAT2_11103, DAT2_11133, DAT2_14238, DAT2_16396, DAT2_17395, DAT2_3945, DAT2_4634, DAT2_5282	DAMP_11049, DAMP_13029, DAMP_13886, DAMP_16372, DAMP_16382, DAMP_2950, DAMP_4298, DAMP_925	DA58_11219, DA58_13134, DA58_4251, DA58_7260, DA58_8391, DA58_9915	DACC_10262, DACC_11241, DACC_11977, DACC_13850, DACC_14671, DACC_8894	DA91_10015, DA91_1078, DA91_11439, DA91_11495	DB24_11558, DB24_12126, DB24_12224, DB24_12689, DB24_430, DB24_7894	DC16_10518, DC16_12409, DC16_14521, DC16_16524, DC16_938, DC16_9885	DC57_13849, DC57_14465, DC57_15032, DC57_3601, DC57_640, DC57_7217	DCKR_10054, DCKR_11271, DCKR_13724, DCKR_2582, DCKR_7859, DCKR_9969	DC_G00323, DC_G05259, DC_G06478, DC_G06639, DC_G10427	DC84_3040, DC84_3306, DC84_7322, DC84_7323, DC84_9854	DCQ7_14095, DCQ7_14626, DCQ7_3149, DCQ7_5475	DC14_10453, DC14_2544, DC14_6691, DC14_8149, DC14_8150	DCD2_14497, DCD2_14766, DCD2_5373, DCD2_5545, DCD2_9430	DC30_10447, DC30_11767, DC30_12238, DC30_1634, DC30_1826, DC30_2919, DC30_5014, DC30_6543, DC30_8494, DC30_9925	DC34_1342, DC34_14853, DC34_15374, DC34_171, DC34_5688, DC34_8864	DD52_10232, DD52_10233, DD52_13363, DD52_3431, DD52_7413, DD52_7957, DD52_8519	DE32_13133, DE32_14536, DE32_5984, DE32_7927	DE69_14824, DE69_1917, DE69_2236, DE69_2535, DE69_4331, DE69_5398, DE69_8004	DE34_11607, DE34_12808, DE34_13686, DE34_14163, DE34_1820, DE34_2480, DE34_8635	DE02_11263, DE02_13049, DE02_15566, DE02_2534, DE02_3380, DE02_8476, DE02_9840	DE03_11641, DE03_14542, DE03_15228, DE03_16451, DE03_2724, DE03_695, DE03_9050	DH96_11261, DH96_11399, DH96_8585	DI02_11066, DI02_4803, DI02_6835, DI02_8698, DI02_9650	DL74_11188, DL74_11843, DL74_12905, DL74_13851, DL74_3401, DL74_7850, DL74_8262	DL2-1_G04402, DL2-1_G06627, DL2-1_G06660, DL2-1_G10208, DL2-1_G12636, DL2-1_G16293	DN51_12105, DN51_12828, DN51_13935, DN51_3051, DN51_3699, DN51_8289	DS_G03664, DS_G03665, DS_G04128, DS_G04536, DS_G04559, DS_G06067, DS_G06745, DS_G11400, DS_G16604	DS20_12063, DS20_12597, DS20_1911, DS20_3201, DS20_443, DS20_6915, DS20_7183	DS25_1204, DS25_3727, DS25_3884, DS25_5032	DSD1_10163, DSD1_12388, DSD1_13244, DSD1_6134, DSD1_6994, DSD1_8666, DSD1_903	DU_G04354, DU_G06536, DU_G06571, DU_G11648, DU_G13772, DU_G14500	DVV4_10031, DVV4_10660, DVV4_13950, DVV4_15078, DVV4_350, DVV4_6531, DVV4_6569, DVV4_9355
OG0000009	DA12_5187	DAT2_13291, DAT2_13867, DAT2_3139, DAT2_6271, DAT2_9306, DAT2_9549, DAT2_9550	DAMP_10715, DAMP_13253, DAMP_15197, DAMP_1574, DAMP_17432, DAMP_7130, DAMP_7167	DA58_2218, DA58_7845, DA58_9997	DACC_10899, DACC_11433, DACC_12970	DA91_10618, DA91_11767, DA91_13680, DA91_3241, DA91_6784	DB24_2180, DB24_2499, DB24_5186, DB24_6839, DB24_6840, DB24_7268, DB24_8286, DB24_9285	DC16_11848, DC16_12342, DC16_12621, DC16_5794, DC16_6178, DC16_7714	DC57_12575, DC57_1359, DC57_15323, DC57_1730, DC57_1745, DC57_3544, DC57_4010, DC57_5770	DCKR_10001, DCKR_14194, DCKR_16274, DCKR_338, DCKR_6034, DCKR_9503	DC_G03381, DC_G03382, DC_G06513, DC_G12471, DC_G12931, DC_G14282	DC84_10758, DC84_12467, DC84_4983, DC84_5662	DCQ7_11348, DCQ7_11661, DCQ7_13128, DCQ7_7717	DC14_101, DC14_3054, DC14_514, DC14_6266	DCD2_10411, DCD2_13118, DCD2_3569, DCD2_6388	DC30_11653, DC30_1167, DC30_1450, DC30_1869, DC30_3141, DC30_846, DC30_9469	DC34_1216, DC34_16178, DC34_4937, DC34_6367, DC34_7913, DC34_9105	DD52_12444, DD52_12659, DD52_1476, DD52_179, DD52_6443, DD52_6445, DD52_7776	DE32_11039, DE32_11611, DE32_12041, DE32_5657	DE69_11573, DE69_12911, DE69_14620, DE69_16207, DE69_16388, DE69_7799, DE69_7800	DE34_11709, DE34_11776, DE34_3714, DE34_3927, DE34_4235, DE34_8851	DE02_10, DE02_14655, DE02_7906, DE02_8163, DE02_9046, DE02_9745	DE03_13116, DE03_4286, DE03_8394, DE03_8866, DE03_9144, DE03_9822	DH96_10380, DH96_1981, DH96_3453	DI02_10986, DI02_12739, DI02_4978, DI02_9006	DL74_10164, DL74_10624, DL74_10625, DL74_11759, DL74_13986, DL74_14823, DL74_15881	DL2-1_G00361, DL2-1_G07025, DL2-1_G07500, DL2-1_G07501, DL2-1_G10421, DL2-1_G12514, DL2-1_G14193, DL2-1_G14559, DL2-1_G16775	DN51_13870, DN51_14149, DN51_1493, DN51_15683, DN51_15943, DN51_9864	DS_G03778, DS_G04206, DS_G06100, DS_G09111, DS_G09112, DS_G10800, DS_G11540, DS_G12973, DS_G17458	DS20_10660, DS20_13530, DS20_1595, DS20_5358, DS20_9423	DS25_5539	DSD1_13916, DSD1_15212, DSD1_5803, DSD1_7152, DSD1_8890	DU_G06952, DU_G09308, DU_G09309, DU_G11445, DU_G12197, DU_G13893, DU_G16190, DU_G17584	DVV4_10540, DVV4_15282, DVV4_15620, DVV4_2403, DVV4_5342, DVV4_5343, DVV4_9379
OG0000010	DA12_1186, DA12_1187, DA12_12714, DA12_12814, DA12_13287, DA12_5205, DA12_5206	DAT2_12424, DAT2_12931, DAT2_16227, DAT2_6997, DAT2_8325, DAT2_9446, DAT2_997	DAMP_10194, DAMP_14918, DAMP_15641, DAMP_2307, DAMP_6953	DA58_12023, DA58_2412, DA58_372, DA58_419, DA58_4287, DA58_5006, DA58_5007, DA58_7723, DA58_8659	DACC_10782, DACC_2761, DACC_2762, DACC_3827, DACC_4163, DACC_6795, DACC_7345, DACC_7391	DA91_11400, DA91_11733, DA91_13269, DA91_13789, DA91_2193, DA91_4988	DB24_13286, DB24_135, DB24_8030, DB24_9042	DC16_12173, DC16_12638, DC16_12639, DC16_14625, DC16_16234, DC16_2931, DC16_2932, DC16_6189	DC57_3827, DC57_8312	DCKR_14013, DCKR_9105	DC_G04584, DC_G07865, DC_G12638, DC_G13523, DC_G13524	DC84_12478, DC84_12732, DC84_13893, DC84_4170, DC84_4993, DC84_5353	DCQ7_13139, DCQ7_13392, DCQ7_14795, DCQ7_15411, DCQ7_6725, DCQ7_7727	DC14_10502, DC14_1200, DC14_6277, DC14_7120, DC14_7330, DC14_9368	DCD2_10421, DCD2_10682, DCD2_15862, DCD2_3830, DCD2_429, DCD2_6398	DC30_13788, DC30_13911, DC30_2843, DC30_4829, DC30_5235, DC30_831	DC34_11375, DC34_2416, DC34_4949, DC34_9160	DD52_12073, DD52_12618, DD52_3157, DD52_537, DD52_6449, DD52_7353, DD52_7518, DD52_9953	DE32_3543, DE32_4481, DE32_6322, DE32_6323, DE32_9966	DE69_11557, DE69_15597, DE69_16197, DE69_7349, DE69_8480	DE34_12158, DE34_12317, DE34_12709, DE34_14750, DE34_4058, DE34_654, DE34_8861, DE34_8862	DE02_10474, DE02_14644, DE02_4198, DE02_7999	DE03_4297, DE03_598, DE03_8707, DE03_9348	DH96_10042, DH96_12039, DH96_12642, DH96_3392, DH96_7832, DH96_9528	DI02_3186, DI02_6565, DI02_6692, DI02_8269, DI02_8270, DI02_8271	DL74_15362, DL74_1804, DL74_1805, DL74_4500, DL74_4501	DL2-1_G06902, DL2-1_G09880, DL2-1_G14478, DL2-1_G14479	DN51_12928, DN51_13701, DN51_14342, DN51_1481, DN51_6724	DS_G04320, DS_G04321, DS_G06990	DS20_2832, DS20_3626, DS20_6452, DS20_8945	DS25_10223, DS25_1166, DS25_5706, DS25_6262, DS25_7145	DSD1_10441, DSD1_14228, DSD1_14749, DSD1_16733, DSD1_7164, DSD1_7165, DSD1_7166	DU_G06816, DU_G06817, DU_G06818, DU_G06908, DU_G07163, DU_G16409	DVV4_14078, DVV4_14128, DVV4_14347, DVV4_15504, DVV4_15835
OG0000011	DA12_5587, DA12_6525, DA12_9877	DAT2_15081, DAT2_3842, DAT2_6312, DAT2_7543	DAMP_13298, DAMP_14602, DAMP_15787, DAMP_5006, DAMP_6234, DAMP_835, DAMP_8458	DA58_106, DA58_12761, DA58_14509	DACC_10501, DACC_6672, DACC_7094, DACC_7122, DACC_9186	DA91_1570, DA91_8504	DB24_10052, DB24_14188, DB24_14541, DB24_6782	DC16_10491, DC16_13953, DC16_15663, DC16_16550, DC16_6075, DC16_6159, DC16_9716	DC57_1377, DC57_7793, DC57_7794	DCKR_11083, DCKR_11084, DCKR_16292, DCKR_6563	DC_G01313, DC_G02572, DC_G03413, DC_G05081, DC_G12647	DC84_11773, DC84_15184, DC84_4912, DC84_5185, DC84_5490, DC84_6755, DC84_7289, DC84_7299, DC84_7615	DCQ7_3173, DCQ7_3182, DCQ7_4448, DCQ7_5661, DCQ7_5888, DCQ7_794, DCQ7_8715, DCQ7_9609	DC14_12060, DC14_14809, DC14_1947, DC14_3291, DC14_3300, DC14_5704, DC14_6505, DC14_8378	DCD2_10068, DCD2_2510, DCD2_5339, DCD2_5348, DCD2_5668, DCD2_6172, DCD2_7543, DCD2_9697	DC30_10598, DC30_11647, DC30_15206, DC30_2644	DC34_10251, DC34_1274, DC34_13481, DC34_1444, DC34_15168, DC34_5666	DD52_11606, DD52_13131, DD52_14351, DD52_1781, DD52_7824	DE32_11437, DE32_14479, DE32_4794, DE32_6711	DE69_1009, DE69_12723, DE69_16303, DE69_1939	DE34_10018, DE34_10118, DE34_14142, DE34_2732, DE34_9229	DE02_11011, DE02_11238, DE02_15044, DE02_8717	DE03_11666, DE03_15061, DE03_6031, DE03_7695	DH96_10854, DH96_11589, DH96_2228	DI02_1001, DI02_13331, DI02_1671, DI02_5152, DI02_5276, DI02_5791, DI02_7609, DI02_8255, DI02_8718, DI02_8937, DI02_9245, DI02_9575	DL74_13898, DL74_14065, DL74_14197, DL74_15702, DL74_16065	DL2-1_G04458, DL2-1_G07414, DL2-1_G12466, DL2-1_G14392, DL2-1_G14442	DN51_14995, DN51_1587, DN51_2708, DN51_2888, DN51_3671, DN51_8267	DS_G06753, DS_G09488, DS_G09545, DS_G09670, DS_G13897, DS_G16035	DS20_10327, DS20_1939, DS20_4414, DS20_6056, DS20_6649, DS20_7880	DS25_10, DS25_11, DS25_14417, DS25_15910, DS25_1870, DS25_325, DS25_3365, DS25_3572, DS25_3837	DSD1_10140, DSD1_11864, DSD1_15689, DSD1_7059, DSD1_8828	DU_G07086, DU_G11944, DU_G11998, DU_G13936	DVV4_10506, DVV4_14477, DVV4_16971
OG0000013	DA12_1871, DA12_9114	DAT2_1016, DAT2_15659, DAT2_2215, DAT2_8019, DAT2_8238	DAMP_10126, DAMP_11469, DAMP_11686, DAMP_14876, DAMP_16796, DAMP_8057	DA58_4559	DACC_5118	DA91_10319, DA91_1134, DA91_3765	DB24_10441, DB24_2593, DB24_261, DB24_4921, DB24_5949, DB24_7935, DB24_9986	DC16_13803, DC16_227, DC16_3938, DC16_8572, DC16_9814	DC57_12938, DC57_15267, DC57_1651, DC57_6147, DC57_6148, DC57_8810, DC57_8811, DC57_9550	DCKR_13066, DCKR_3048, DCKR_3049, DCKR_3208, DCKR_5978, DCKR_6102, DCKR_8609, DCKR_8610	DC_G04090, DC_G06874, DC_G08236, DC_G10589, DC_G14545	DC84_16259, DC84_5034, DC84_7391, DC84_7427	DCQ7_3081, DCQ7_613, DCQ7_7767, DCQ7_8523	DC14_464, DC14_4993, DC14_4994, DC14_6316, DC14_8021	DCD2_11894, DCD2_5445, DCD2_5481, DCD2_6435	DC30_2622, DC30_6542, DC30_7892, DC30_8304	DC34_1111, DC34_12443, DC34_13247, DC34_13506, DC34_2113, DC34_3481, DC34_5529, DC34_5628, DC34_804	DD52_10200, DD52_11052, DD52_1792, DD52_2729	DE32_12581, DE32_15451, DE32_499, DE32_788	DE69_14144, DE69_2656, DE69_5059, DE69_5624, DE69_7630, DE69_9251	DE34_14187, DE34_14542, DE34_16588, DE34_1842, DE34_7374, DE34_9930	DE02_10920, DE02_11962, DE02_1536, DE02_3357, DE02_7596	DE03_14565, DE03_15151, DE03_3403, DE03_3678, DE03_7545	DH96_10414, DH96_12090	DI02_13727, DI02_2378	DL74_13017, DL74_5687, DL74_5986, DL74_6723, DL74_8517, DL74_9743	DL2-1_G03980, DL2-1_G04222, DL2-1_G06864, DL2-1_G10110, DL2-1_G11881, DL2-1_G14640, DL2-1_G14641, DL2-1_G14642	DN51_11428, DN51_14444, DN51_2562, DN51_2989, DN51_4527, DN51_5772	DS_G10753, DS_G11763, DS_G12112, DS_G13822, DS_G15517, DS_G17138	DS20_11797, DS20_13754, DS20_5389, DS20_6836, DS20_7204	DS25_10866, DS25_6002, DS25_8482	DSD1_11718, DSD1_12412, DSD1_229, DSD1_3645, DSD1_8730	DU_G00234, DU_G06774, DU_G10006, DU_G11752, DU_G12217, DU_G16098, DU_G16099, DU_G16100	DVV4_10663, DVV4_12176, DVV4_13835, DVV4_14399, DVV4_15459, DVV4_8092, DVV4_9041, DVV4_9299
OG0000014	DA12_8724	DAT2_11206, DAT2_13447, DAT2_14937, DAT2_17418, DAT2_3022, DAT2_6746, DAT2_8000, DAT2_8160	DAMP_10684, DAMP_12279, DAMP_1307, DAMP_14251, DAMP_14433, DAMP_3979, DAMP_4381, DAMP_8628	DA58_10714, DA58_15076, DA58_4277	DACC_3620, DACC_6805, DACC_8969	DA91_10981, DA91_1277, DA91_13697, DA91_753, DA91_9128	DB24_12556, DB24_2871, DB24_4815, DB24_5234	DC16_10400, DC16_410, DC16_6171, DC16_6172, DC16_6256, DC16_7746, DC16_7783	DC57_1842, DC57_3260, DC57_366, DC57_8998	DCKR_13448, DCKR_6782, DCKR_8423, DCKR_9269	DC_G03889, DC_G13270, DC_G14740	DC84_10785, DC84_10819, DC84_7200	DCQ7_11689, DCQ7_11719	DC14_10442, DC14_128, DC14_129, DC14_14561, DC14_162, DC14_7499	DCD2_3598, DCD2_3628	DC30_11061, DC30_11721, DC30_4343	DC34_10042, DC34_1159, DC34_6634, DC34_6676, DC34_9292	DD52_13222, DD52_567, DD52_7038	DE32_11070, DE32_13635, DE32_14661, DE32_198	DE69_12514, DE69_16214, DE69_1879, DE69_9587	DE34_13137, DE34_13755, DE34_7493, DE34_8844	DE02_14661, DE02_16317, DE02_16418, DE02_4116, DE02_8096, DE02_8131	DE03_13049, DE03_13084, DE03_16337, DE03_3235, DE03_4280, DE03_4372	DH96_1642	DI02_2628, DI02_5056, DI02_7816, DI02_9885	DL74_10693, DL74_12521, DL74_14022, DL74_15245, DL74_3655, DL74_5327, DL74_5631, DL74_6072, DL74_9676	DL2-1_G00428, DL2-1_G03915, DL2-1_G04217, DL2-1_G10022, DL2-1_G12994, DL2-1_G14161, DL2-1_G14595, DL2-1_G16553	DN51_11587, DN51_1412, DN51_1499, DN51_15614, DN51_15648	DS_G00256, DS_G08746, DS_G09814, DS_G11078, DS_G13905, DS_G15993	DS20_10100, DS20_1104, DS20_16655, DS20_2848, DS20_4764, DS20_5811	DS25_15787, DS25_15825, DS25_3133, DS25_7424, DS25_8019	DSD1_395, DSD1_5835, DSD1_5872, DSD1_7147, DSD1_7237	DU_G00005, DU_G00294, DU_G03730, DU_G08927, DU_G11847, DU_G12231, DU_G13401, DU_G14246, DU_G16152	DVV4_13925, DVV4_1942, DVV4_2483, DVV4_4975, DVV4_6949, DVV4_80, DVV4_8075, DVV4_8979, DVV4_9296
OG0000016	DA12_3433, DA12_5920, DA12_9292	DAT2_11986, DAT2_12480, DAT2_12763, DAT2_13299, DAT2_2772, DAT2_4229, DAT2_709	DAMP_10165, DAMP_12327, DAMP_6943, DAMP_7120, DAMP_908, DAMP_9963	DA58_12563, DA58_14086, DA58_4649, DA58_7827, DA58_8663, DA58_9856, DA58_9857	DACC_4159, DACC_4594, DACC_5027, DACC_6533, DACC_8767	DA91_10584	DB24_12234, DB24_13827, DB24_14654, DB24_15049, DB24_504	DC16_16113, DC16_174, DC16_252, DC16_4020, DC16_8778	DC57_12034, DC57_16361, DC57_16362, DC57_16483, DC57_5845, DC57_616	DCKR_13701, DCKR_2037, DCKR_2038, DCKR_2156, DCKR_6333, DCKR_9578	DC_G00250, DC_G03023, DC_G03128, DC_G06578, DC_G07581, DC_G10738, DC_G13527, DC_G14303	DC84_41, DC84_42, DC84_5362, DC84_7772	DCQ7_14804, DCQ7_15804, DCQ7_6879	DC14_1209, DC14_15387, DC14_7946	DCD2_13336, DCD2_13402, DCD2_13403, DCD2_3839	DC30_3726	DC34_1205, DC34_12606, DC34_13927, DC34_14794, DC34_8635	DD52_3498, DD52_7970	DE32_8682, DE32_8686, DE32_8932	DE69_14119, DE69_14193, DE69_2240, DE69_8597, DE69_9802	DE34_10975, DE34_12805, DE34_14778, DE34_15978, DE34_918	DE02_11910, DE02_11989, DE02_12246, DE02_13046, DE02_2762, DE02_3438	DE03_11243, DE03_14482, DE03_15851, DE03_3376, DE03_692	DH96_12343, DH96_5053, DH96_9472	DI02_1193, DI02_12742, DI02_4051	DL74_14321, DL74_1839, DL74_6549, DL74_7897	DL2-1_G00351, DL2-1_G03361, DL2-1_G17219, DL2-1_G18033	DN51_11372, DN51_11452, DN51_12832, DN51_14226, DN51_4609, DN51_5572	DS_G00159, DS_G00799, DS_G03788, DS_G06815, DS_G06998, DS_G16618, DS_G17450	DS20_1283, DS20_13781, DS20_2015, DS20_35, DS20_7762	DS25_11600, DS25_11659, DS25_11727, DS25_1175, DS25_8021, DS25_875	DSD1_10556, DSD1_12324, DSD1_178, DSD1_254, DSD1_3097, DSD1_7006	DU_G00839, DU_G03805, DU_G04126, DU_G07153, DU_G16419, DU_G17204	DVV4_13852, DVV4_14090, DVV4_14873, DVV4_15825, DVV4_2393, DVV4_8456
OG0000017	DA12_10444	DAT2_11029, DAT2_12476, DAT2_13030, DAT2_2196, DAT2_2581, DAT2_2738, DAT2_7280, DAT2_8777	DAMP_11386, DAMP_12572, DAMP_127, DAMP_1692, DAMP_1813, DAMP_8085, DAMP_8924, DAMP_9865	DA58_4261	DACC_6820	DA91_10622, DA91_14395, DA91_5714, DA91_8359	DB24_11190, DB24_11412, DB24_12374, DB24_12633, DB24_14423, DB24_14455, DB24_3696, DB24_5205	DC16_10289, DC16_12294, DC16_5543, DC16_8098	DC57_10800, DC57_12869, DC57_16568, DC57_5536	DCKR_10217, DCKR_13399, DCKR_2241, DCKR_45, DCKR_5301	DC_G05569, DC_G08789, DC_G12594, DC_G12595	DC84_12675, DC84_16271, DC84_3077, DC84_5903	DCQ7_10937, DCQ7_13337, DCQ7_3803, DCQ7_625	DC14_4000, DC14_476, DC14_5090, DC14_8962	DCD2_10626, DCD2_11906, DCD2_14532, DCD2_4096	DC30_10073, DC30_3742, DC30_3968, DC30_4147, DC30_6516, DC30_7761, DC30_7845	DC34_11262, DC34_16681, DC34_5089	DD52_10094, DD52_13307, DD52_13918, DD52_14131, DD52_1857, DD52_321, DD52_5510, DD52_9856	DE32_12089, DE32_7253, DE32_9125	DE69_16121, DE69_2726, DE69_3617, DE69_9260	DE34_13353, DE34_14551, DE34_4184, DE34_9388	DE02_14261, DE02_15654, DE02_4810, DE02_7970, DE02_9090	DE03_12735, DE03_15637, DE03_4157, DE03_5507, DE03_8822	DH96_11325, DH96_3622, DH96_9439	DI02_1107, DI02_12757, DI02_13278, DI02_3573, DI02_5184, DI02_9428	DL74_1031, DL74_14206, DL74_2763, DL74_2878, DL74_8449, DL74_8505	DL2-1_G00225, DL2-1_G04033, DL2-1_G04783, DL2-1_G10125, DL2-1_G14780, DL2-1_G18090	DN51_3459, DN51_4680, DN51_6244, DN51_7175	DS_G00648, DS_G06112, DS_G06386, DS_G09565, DS_G13807, DS_G15810, DS_G16139	DS20_11411, DS20_13342, DS20_14523, DS20_16695, DS20_4555, DS20_6021	DS25_14192, DS25_3124	DSD1_12260, DSD1_4117, DSD1_4352, DSD1_8845, DSD1_9066	DU_G03937, DU_G04724, DU_G04989, DU_G11738, DU_G15968, DU_G16359	DVV4_13822, DVV4_1761, DVV4_2266, DVV4_8600, DVV4_9394, DVV4_9666
OG0000018	DA12_1047, DA12_6161	DAT2_12905, DAT2_12906, DAT2_16688, DAT2_2557, DAT2_2704, DAT2_5179, DAT2_6899, DAT2_7478	DAMP_11152, DAMP_12113, DAMP_1215, DAMP_14836, DAMP_17102, DAMP_7668	DA58_12821, DA58_13530, DA58_3320, DA58_9682	DACC_11748, DACC_3440, DACC_5216, DACC_9129	DA91_11465, DA91_1375, DA91_4997, DA91_5742, DA91_694, DA91_6978	DB24_13984, DB24_3809, DB24_5624, DB24_7472, DB24_8042, DB24_8179, DB24_8630	DC16_11076, DC16_2313, DC16_2916	DC57_15220, DC57_15810, DC57_4709	DCKR_14730, DCKR_1546, DCKR_5932	DC_G06757, DC_G07704, DC_G11089, DC_G13136	DC84_2457, DC84_3537, DC84_4043, DC84_5812	DCQ7_10205, DCQ7_12454, DCQ7_3977, DCQ7_6646	DC14_10826, DC14_11612, DC14_14550, DC14_7689	DCD2_2002, DCD2_351, DCD2_4268	DC30_12086, DC30_14346, DC30_5287, DC30_8256	DC34_14279, DC34_1690, DC34_3511, DC34_6550	DD52_10376, DD52_11068, DD52_11932, DD52_1669, DD52_2412, DD52_5286	DE32_15006, DE32_2003, DE32_4495, DE32_806, DE32_869	DE69_11139, DE69_15613, DE69_6972, DE69_7011	DE34_12289, DE34_16476, DE34_4079	DE02_11513, DE02_16259, DE02_4352	DE03_14817, DE03_5742, DE03_9364	DH96_11767, DH96_3344, DH96_4449, DH96_5127, DH96_5953	DI02_11302, DI02_12532, DI02_7749, DI02_9074	DL74_11903, DL74_1827, DL74_2740, DL74_6767	DL2-1_G00250, DL2-1_G09858, DL2-1_G11928, DL2-1_G12697, DL2-1_G17069	DN51_4271, DN51_6741, DN51_9377	DS_G00028, DS_G01389, DS_G03880, DS_G03960, DS_G07019, DS_G09460, DS_G11304, DS_G12065	DS20_15503, DS20_2698, DS20_7239, DS20_951	DS25_10213, DS25_11681, DS25_141, DS25_493, DS25_8135	DSD1_12669, DSD1_14764, DSD1_15396, DSD1_2270	DU_G01392, DU_G03909, DU_G07184, DU_G09961, DU_G12205, DU_G13702, DU_G17330	DVV4_10724, DVV4_12137, DVV4_14987, DVV4_17037, DVV4_2295
OG0000019	DA12_1193, DA12_2735	DAT2_10080, DAT2_12193, DAT2_13252, DAT2_14842, DAT2_16249	DAMP_15680, DAMP_16050, DAMP_2784, DAMP_5297	DA58_10678, DA58_13690, DA58_3993, DA58_55, DA58_5625	DACC_10332, DACC_2477, DACC_6148, DACC_7046, DACC_9007	DA91_14025, DA91_3069	DB24_2579, DB24_6650	DC16_12005, DC16_12352, DC16_13697, DC16_2948, DC16_2999	DC57_13230, DC57_2172, DC57_4018, DC57_4277	DCKR_14202, DCKR_14462, DCKR_15539, DCKR_7102	DC_G09209, DC_G12194, DC_G12461, DC_G15075	DC84_11061, DC84_11062, DC84_11063, DC84_12476, DC84_12885	DCQ7_13137, DCQ7_13548, DCQ7_4676	DC14_11800, DC14_3063, DC14_3410	DCD2_10420, DCD2_10831, DCD2_9375, DCD2_9376	DC30_12337, DC30_13902, DC30_8491, DC30_9464	DC34_14474, DC34_2405, DC34_2425, DC34_2512, DC34_2513, DC34_4947, DC34_6016, DC34_9703	DD52_12513, DD52_6257	DE32_12031, DE32_1858, DE32_2451, DE32_2452	DE69_15580, DE69_16377, DE69_2647, DE69_6591, DE69_7318, DE69_7329	DE34_12176, DE34_13795, DE34_4246, DE34_6513, DE34_976	DE02_1644, DE02_3949, DE02_5300, DE02_6476, DE02_9036	DE03_5485, DE03_7436, DE03_7437, DE03_8548, DE03_8876, DE03_9333	DH96_3882	DI02_11059, DI02_9676	DL74_11079, DL74_13972, DL74_3366, DL74_3367, DL74_3727, DL74_3734, DL74_3970	DL2-1_G03832, DL2-1_G07745, DL2-1_G07753, DL2-1_G17043, DL2-1_G17725, DL2-1_G17726	DN51_13879, DN51_15649, DN51_2452, DN51_6657, DN51_6705, DN51_9706	DS_G00343, DS_G08884, DS_G17157	DS20_10650, DS20_13684, DS20_14828, DS20_9800	DS25_280, DS25_3106, DS25_3773, DS25_5721, DS25_6080, DS25_6423	DSD1_11562, DSD1_13302, DSD1_14072, DSD1_14731, DSD1_8900	DU_G00376, DU_G09066, DU_G09076, DU_G09581, DU_G16705	DVV4_13231, DVV4_14346, DVV4_15007, DVV4_1994, DVV4_5115, DVV4_5122, DVV4_5632, DVV4_8893
OG0000020	DA12_5168	DAT2_12686, DAT2_7500, DAT2_8032	DAMP_1288, DAMP_15186, DAMP_7714, DAMP_8523	DA58_10853, DA58_4438, DA58_4900, DA58_6920, DA58_9231, DA58_9321	DACC_203, DACC_2871, DACC_6695	DA91_12043, DA91_1773, DA91_3092, DA91_486, DA91_6110, DA91_7572	DB24_2438, DB24_264, DB24_8224, DB24_8389, DB24_9002	DC16_14114, DC16_15808, DC16_3604, DC16_9774	DC57_12578, DC57_16447, DC57_3655, DC57_5193, DC57_5808, DC57_5958, DC57_6952	DCKR_10111, DCKR_11538, DCKR_2121, DCKR_335, DCKR_3777, DCKR_9541	DC_G08637, DC_G11264, DC_G12817, DC_G14626	DC84_14693, DC84_4346	DCQ7_11602, DCQ7_9625	DC14_11276, DC14_14147, DC14_2398	DCD2_10616, DCD2_11507, DCD2_14192, DCD2_615	DC30_11766, DC30_1999, DC30_4850, DC30_6636, DC30_8919, DC30_9701, DC30_9721	DC34_11796, DC34_12549, DC34_14419, DC34_4998, DC34_8883	DD52_10224, DD52_12387, DD52_12989, DD52_2893, DD52_4753, DD52_7888	DE32_12212, DE32_5428, DE32_9507	DE69_1265, DE69_12782, DE69_2304, DE69_8562, DE69_9457	DE34_11944, DE34_13065, DE34_15661, DE34_9960	DE02_10951, DE02_12741, DE02_13264, DE02_16081, DE02_6542	DE03_11111, DE03_12642, DE03_15120, DE03_5897, DE03_7869	DH96_6897, DH96_8454	DI02_11384, DI02_12390, DI02_2734, DI02_6836	DL74_15697, DL74_362	DL2-1_G04127, DL2-1_G04189, DL2-1_G09672, DL2-1_G12243, DL2-1_G14181, DL2-1_G14439	DN51_1345, DN51_14763, DN51_16227, DN51_2874, DN51_2949	DS_G00030, DS_G04126, DS_G07227, DS_G09494, DS_G09796, DS_G12230, DS_G13700	DS20_1345, DS20_14264, DS20_15533, DS20_6590	DS25_11364, DS25_13952, DS25_14758, DS25_15433, DS25_15902, DS25_7403, DS25_7799	DSD1_12033, DSD1_15549, DSD1_5140, DSD1_8765	DU_G00086, DU_G07364, DU_G11950, DU_G12212	DVV4_13951, DVV4_14581, DVV4_16028, DVV4_8095, DVV4_9270
OG0000021	DA12_1631, DA12_2410, DA12_9408, DA12_971	DAT2_12703, DAT2_16764, DAT2_2262, DAT2_2425, DAT2_5133	DAMP_10769, DAMP_12969, DAMP_1335, DAMP_14973, DAMP_5713	DA58_12125, DA58_12919, DA58_6512, DA58_8764	DACC_10650, DACC_6351, DACC_9607, DACC_9954	DA91_10194, DA91_3562, DA91_5406, DA91_7839	DB24_11982	DC16_10163, DC16_10681, DC16_15015, DC16_6767, DC16_9438	DC57_1433, DC57_16520, DC57_7179, DC57_9026	DCKR_11309, DCKR_2193, DCKR_6319, DCKR_8396	DC_G03866, DC_G05296, DC_G05652, DC_G14348	DC84_15334, DC84_3117, DC84_6591, DC84_6592, DC84_6969	DCQ7_10892, DCQ7_12598, DCQ7_8757, DCQ7_9169	DC14_10920, DC14_4326, DC14_4661, DC14_4662, DC14_7834	DCD2_14574, DCD2_5020, DCD2_7696, DCD2_8155	DC30_5226, DC30_5336, DC30_5486, DC30_613	DC34_13832, DC34_2073, DC34_3707, DC34_4719, DC34_9409	DD52_822, DD52_8658	DE32_12907, DE32_15531, DE32_273, DE32_5699, DE32_6993	DE69_10436, DE69_1211, DE69_14023, DE69_15999, DE69_7168	DE34_1496, DE34_16104, DE34_7152, DE34_8198, DE34_9512	DE02_15080, DE02_2368, DE02_6511, DE02_7169, DE02_776	DE03_14081, DE03_15512, DE03_16617, DE03_222, DE03_5000	DH96_8329	DI02_10674, DI02_10675, DI02_1241, DI02_8413	DL74_10047, DL74_15004, DL74_428, DL74_5179, DL74_613	DL2-1_G05416, DL2-1_G13299, DL2-1_G15057	DN51_13323, DN51_3333, DN51_3866, DN51_4909, DN51_895	DS_G05790, DS_G10545, DS_G10546, DS_G10729, DS_G15294, DS_G15514	DS20_12148, DS20_13915, DS20_15294, DS20_349, DS20_4432	DS25_11653, DS25_1565, DS25_2900, DS25_4229, DS25_4577	DSD1_13081, DSD1_16335, DSD1_4480, DSD1_5476, DSD1_7758	DU_G05339, DU_G12919, DU_G12920, DU_G13085, DU_G15487, DU_G15691	DVV4_11009, DVV4_1274, DVV4_7247, DVV4_7410
OG0000022	DA12_7047	DAT2_10575, DAT2_13108, DAT2_16728, DAT2_4671	DAMP_12934, DAMP_15224, DAMP_2986, DAMP_4527	DA58_11217	DACC_14672	DA91_1935, DA91_6123, DA91_6926	DB24_13964, DB24_14762, DB24_14800, DB24_2267, DB24_5346	DC16_14794, DC16_16243, DC16_4295, DC16_4875, DC16_5924	DC57_12135, DC57_12365, DC57_12727, DC57_14497, DC57_14703, DC57_9042	DCKR_10470, DCKR_187, DCKR_6434, DCKR_7628, DCKR_8380, DCKR_9937	DC_G00137, DC_G14847	DC84_2804, DC84_3677, DC84_9177, DC84_9266	DCQ7_10482, DCQ7_12216, DCQ7_2076, DCQ7_2163	DC14_14458, DC14_3562, DC14_7830, DC14_7972	DCD2_11798, DCD2_2133, DCD2_6757, DCD2_8117	DC30_12688, DC30_12819, DC30_9923	DC34_15581, DC34_15582, DC34_4480, DC34_5855, DC34_5971	DD52_10399, DD52_13250, DD52_2097, DD52_2122	DE32_10203, DE32_14469, DE32_15432, DE32_815, DE32_9284	DE69_12131, DE69_14677, DE69_15655, DE69_15835, DE69_5272, DE69_7851	DE34_12325, DE34_12568, DE34_4574, DE34_6010, DE34_7583	DE02_10727, DE02_12376, DE02_5873, DE02_6058, DE02_9417	DE03_10406, DE03_11544, DE03_12355, DE03_12444, DE03_458	DH96_12483, DH96_392	DI02_11201, DI02_12850, DI02_7132	DL74_11411, DL74_13628, DL74_2058, DL74_395, DL74_6034, DL74_7351	DL2-1_G00388, DL2-1_G04371, DL2-1_G09955, DL2-1_G11740, DL2-1_G15089	DN51_10630, DN51_13086, DN51_14351, DN51_7495, DN51_7589	DS_G03750, DS_G06903, DS_G06988, DS_G10778, DS_G11133, DS_G12249, DS_G15473	DS20_12638, DS20_4616, DS20_4951, DS20_7713, DS20_8450	DS25_10938	DSD1_10433, DSD1_11559, DSD1_16581, DSD1_2420, DSD1_9366, DSD1_9452	DU_G04320, DU_G09528, DU_G10146, DU_G11917	DVV4_10068, DVV4_12310, DVV4_17088, DVV4_17094, DVV4_2438
OG0000023	DA12_5719, DA12_6500, DA12_7602	DAT2_10761, DAT2_15910, DAT2_9122, DAT2_9955	DAMP_1136, DAMP_14936, DAMP_2636, DAMP_5227	DA58_138, DA58_2239, DA58_2260, DA58_307, DA58_4420, DA58_7302, DA58_9380	DACC_11282, DACC_13003, DACC_350, DACC_7284	DA91_10585, DA91_11479, DA91_12454, DA91_13979, DA91_3851, DA91_567, DA91_6008, DA91_8927, DA91_9063	DB24_13879	DC16_13725, DC16_13726, DC16_1708, DC16_6421, DC16_9136	DC57_1066, DC57_1166, DC57_2144	DCKR_15977, DCKR_16077, DCKR_7074	DC_G08953, DC_G13993, DC_G14087, DC_G15040	DC84_1226, DC84_15016	DCQ7_11771, DCQ7_1781, DCQ7_6079, DCQ7_9942	DC14_11080, DC14_1472	DCD2_15098, DCD2_7060, DCD2_9854	DC30_10667, DC30_15297, DC30_2455, DC30_8072, DC30_8189	DC34_15387, DC34_1939, DC34_3131	DD52_1541, DD52_2299, DD52_2300	DE32_14899, DE32_3147, DE32_3485, DE32_5975, DE32_7695, DE32_8133, DE32_9794, DE32_9795, DE32_9811	DE69_14761, DE69_15055, DE69_15487, DE69_15701, DE69_203, DE69_6621	DE34_1246, DE34_13824, DE34_14141, DE34_15243, DE34_7139, DE34_8339	DE02_10663, DE02_1616, DE02_2134, DE02_7861, DE02_9772	DE03_16211, DE03_1940, DE03_4548, DE03_7465, DE03_9118	DH96_10851, DH96_12563, DH96_4465, DH96_5838, DH96_8489, DH96_8622, DH96_8751	DI02_11389, DI02_12674, DI02_2553	DL74_9184	DL2-1_G07672	DN51_2421, DN51_5212, DN51_8762	DS_G06017, DS_G06018, DS_G06019, DS_G06823, DS_G08944	DS20_11098, DS20_2349, DS20_3032, DS20_6177, DS20_6962	DS25_1259, DS25_3171, DS25_4458	DSD1_11529, DSD1_11530, DSD1_1666, DSD1_3452	DU_G09137, DU_G09421, DU_G13813	DVV4_13301, DVV4_5181, DVV4_5445, DVV4_9309
OG0000025	DA12_5658, DA12_6511	DAT2_16707, DAT2_497, DAT2_5339	DAMP_1236, DAMP_4051, DAMP_409	DA58_14456, DA58_15131, DA58_15132, DA58_6863	DACC_10449, DACC_12998, DACC_3877, DACC_447	DA91_14502, DA91_2443, DA91_3970, DA91_5739, DA91_835	DB24_10006, DB24_13878, DB24_2770	DC16_13740, DC16_310, DC16_3438, DC16_9975	DC57_11929, DC57_128, DC57_12879, DC57_201, DC57_724, DC57_7760	DCKR_11116, DCKR_13221, DCKR_13292, DCKR_13807, DCKR_35, DCKR_912	DC_G00363, DC_G05126, DC_G13048, DC_G13132, DC_G13645	DC84_14506, DC84_7565	DCQ7_3636, DCQ7_4638, DCQ7_8663	DC14_1029, DC14_3979, DC14_4833	DCD2_5615, DCD2_9171, DCD2_9334	DC30_2344, DC30_2882, DC30_8071, DC30_9271, DC30_9461	DC34_10013, DC34_3115, DC34_5572, DC34_8475, DC34_8557	DD52_11033, DD52_11915, DD52_7125, DD52_740	DE32_13098, DE32_14107, DE32_3716, DE32_7899, DE32_8134	DE69_10046, DE69_4476, DE69_4825, DE69_6633	DE34_10272, DE34_13836, DE34_7402, DE34_9707	DE02_11754, DE02_1601, DE02_16505, DE02_4727, DE02_9771	DE03_10833, DE03_15316, DE03_3333, DE03_7480, DE03_9119	DH96_12353, DH96_5052, DH96_7948	DI02_11491, DI02_12744, DI02_2631, DI02_8936, DI02_9523	DL74_12312, DL74_4543, DL74_6747	DL2-1_G00657, DL2-1_G03093, DL2-1_G11906	DN51_11496, DN51_16056, DN51_2494, DN51_3137	DS_G03498, DS_G12088	DS20_10933, DS20_12527, DS20_13821, DS20_5729, DS20_6961	DS25_14875, DS25_16223, DS25_3637	DSD1_11605, DSD1_301, DSD1_4676, DSD1_4934	DU_G01106, DU_G03501, DU_G04142, DU_G09423, DU_G09982	DVV4_11254, DVV4_12153, DVV4_2700, DVV4_5446
OG0000027	DA12_2800, DA12_620	DAT2_10046, DAT2_16122, DAT2_16642, DAT2_6366, DAT2_826	DAMP_11967, DAMP_14148, DAMP_15917, DAMP_16080, DAMP_16309	DA58_3709	DACC_5869	DA91_12268, DA91_2653	DB24_10056, DB24_10286, DB24_13103, DB24_13190, DB24_14290, DB24_5245	DC16_12081, DC16_3796, DC16_3820, DC16_4108, DC16_7160	DC57_12058, DC57_16307, DC57_1746, DC57_2100, DC57_8752	DCKR_10713, DCKR_1980, DCKR_6359, DCKR_8668	DC_G00239, DC_G03177, DC_G04151, DC_G08998, DC_G11741	DC84_12812, DC84_15060, DC84_8681	DCQ7_13475, DCQ7_1823, DCQ7_7417	DC14_10275, DC14_10583, DC14_580, DC14_7862	DCD2_10179, DCD2_10760, DCD2_12181, DCD2_9895	DC30_2642, DC30_5868	DC34_3372, DC34_9618	DD52_11389, DD52_121, DD52_1630, DD52_3876, DD52_3989, DD52_4052	DE32_1315, DE32_9231, DE32_9822	DE69_2359, DE69_5010, DE69_5482, DE69_6288	DE34_11106, DE34_12245, DE34_6590, DE34_798	DE02_10393, DE02_13519, DE02_7745, DE02_9923	DE03_11137, DE03_13690, DE03_14392, DE03_8626	DH96_12074, DH96_636	DI02_3079, DI02_3778, DI02_4911, DI02_9425	DL74_10103, DL74_11779, DL74_14113, DL74_7955	DL2-1_G03866, DL2-1_G07004, DL2-1_G12415, DL2-1_G17901	DN51_13617, DN51_16671, DN51_4698, DN51_498	DS_G00307, DS_G04094, DS_G04226, DS_G11614, DS_G17342	DS20_10788, DS20_10867, DS20_11446, DS20_1249	DS25_1303, DS25_15592, DS25_2408, DS25_6358, DS25_8510	DSD1_12239, DSD1_14146, DSD1_5167, DSD1_5185, DSD1_8150	DU_G00341, DU_G06932, DU_G13988, DU_G16530	DVV4_10443, DVV4_10444, DVV4_12089, DVV4_14209, DVV4_15588, DVV4_8926
OG0000028	DA12_6524, DA12_6744, DA12_6745, DA12_9001	DAT2_2536, DAT2_2927, DAT2_2935, DAT2_2939, DAT2_2955, DAT2_2957, DAT2_7538, DAT2_9116	DAMP_13780, DAMP_13781, DAMP_13782, DAMP_13795, DAMP_13799, DAMP_5221, DAMP_8454	DA58_11751, DA58_15099, DA58_3439, DA58_3443	DACC_8818, DACC_9415	DA91_11141	DB24_10191, DB24_13734, DB24_2428, DB24_2435	DC16_12691, DC16_13939, DC16_16264, DC16_4917	DC57_10871, DC57_2095, DC57_5448	DCKR_10708, DCKR_3529, DCKR_5373	DC_G01448, DC_G02902, DC_G02905, DC_G10627, DC_G11024, DC_G14988, DC_G14989	DC84_4695, DC84_5711	DCQ7_16523, DCQ7_4463	DC14_12075, DC14_12076, DC14_560	DCD2_15516, DCD2_6187	DC30_2335, DC30_3303, DC30_8251	DC34_10267, DC34_3006, DC34_3484	DD52_10160, DD52_12250, DD52_12549	DE32_11338, DE32_11424, DE32_9859	DE69_15044, DE69_15045, DE69_15046, DE69_15670, DE69_4880, DE69_8036	DE34_10308, DE34_12340, DE34_2745, DE34_4149	DE02_15030, DE02_5500, DE02_9681	DE03_10446, DE03_7681, DE03_9207	DH96_10575	DI02_11070, DI02_12101, DI02_5441, DI02_7814, DI02_9809	DL74_10316, DL74_15265, DL74_15658, DL74_16390, DL74_16397, DL74_16400	DL2-1_G04119, DL2-1_G04122, DL2-1_G10664, DL2-1_G13016, DL2-1_G14396	DN51_10607, DN51_14367, DN51_2694	DS_G00111, DS_G00115, DS_G03860, DS_G09540	DS20_14320, DS20_3791	DS25_10283, DS25_14053, DS25_2170, DS25_2919, DS25_7911	DSD1_11850, DSD1_2396	DU_G00108, DU_G03883, DU_G11992, DU_G13378	DVV4_13306, DVV4_16976, DVV4_6968, DVV4_9169, DVV4_9176, DVV4_9181, DVV4_9184, DVV4_9186, DVV4_9188
OG0000031	DA12_13465, DA12_8312	DAT2_12250, DAT2_13304, DAT2_14178, DAT2_14821, DAT2_16771, DAT2_4995	DAMP_12889, DAMP_12976, DAMP_14373, DAMP_15408, DAMP_7114	DA58_10339, DA58_11163, DA58_4440, DA58_8088	DACC_14725	DA91_11579, DA91_14263, DA91_7804	DB24_13346, DB24_5354, DB24_9325	DC16_11847, DC16_12026, DC16_14049, DC16_6333	DC57_14681, DC57_15835, DC57_9396	DCKR_13113, DCKR_14705, DCKR_3367, DCKR_7650	DC_G03538, DC_G07676, DC_G10639	DC84_13041, DC84_13593, DC84_4620, DC84_7825	DCQ7_15116, DCQ7_4391, DCQ7_4942, DCQ7_7851	DC14_10217, DC14_3345, DC14_5458, DC14_5648	DCD2_11103, DCD2_15564, DCD2_6114, DCD2_6520	DC30_11239, DC30_14869, DC30_1953, DC30_7513, DC30_9428	DC34_11053, DC34_2924, DC34_3142	DD52_10202, DD52_1433, DD52_2068, DD52_3512, DD52_8241	DE32_10330, DE32_6084	DE69_15938, DE69_16433, DE69_4472, DE69_7396, DE69_7801, DE69_7860	DE34_3713, DE34_4590, DE34_812	DE02_13967, DE02_15759, DE02_3972	DE03_4449, DE03_7760, DE03_8571	DH96_3891, DH96_6423	DI02_13596, DI02_6292, DI02_9964	DL74_1843, DL74_435, DL74_5414	DL2-1_G00346, DL2-1_G13979, DL2-1_G15050	DN51_1335, DN51_13560, DN51_2770, DN51_9865	DS_G08862, DS_G09998, DS_G15432, DS_G15525	DS20_2330, DS20_9821	DS25_12486, DS25_13242, DS25_3416, DS25_4487, DS25_7397	DSD1_11927, DSD1_14092, DSD1_6269, DSD1_7317	DU_G03809, DU_G12412, DU_G15699	DVV4_13702, DVV4_1405, DVV4_1482, DVV4_2389, DVV4_5092, DVV4_5573
OG0000033	DA12_10455, DA12_3888	DAT2_12176, DAT2_4676, DAT2_6265, DAT2_6794	DAMP_13245, DAMP_2061, DAMP_2992, DAMP_8000, DAMP_8540	DA58_10059, DA58_10454, DA58_14019, DA58_15143, DA58_7823	DACC_10878, DACC_11492, DACC_3866, DACC_4837, DACC_8, DACC_8366	DA91_11098, DA91_11963, DA91_13787, DA91_407, DA91_6108	DB24_10373, DB24_12766, DB24_12861, DB24_14892, DB24_2342, DB24_8065	DC16_13666, DC16_3386, DC16_8537	DC57_13941, DC57_3611, DC57_9049	DCKR_10064, DCKR_2675, DCKR_8373, DCKR_9841	DC_G07364, DC_G10549, DC_G12865	DC84_15842, DC84_5906	DCQ7_189, DCQ7_2081, DCQ7_3587, DCQ7_3802	DC14_4897, DC14_5094	DCD2_1432, DCD2_4092, DCD2_9109, DCD2_9409	DC30_4125	DC34_10475, DC34_13385, DC34_6046, DC34_8415	DD52_12500, DD52_14170, DD52_184, DD52_2165, DD52_3873, DD52_8256	DE32_1541, DE32_5786	DE69_13665, DE69_5715, DE69_6564	DE34_1049, DE34_3983, DE34_4049	DE02_11698, DE02_1676, DE02_7545	DE03_10777, DE03_3728, DE03_7404	DH96_9338	DI02_5426, DI02_8039, DI02_8054	DL74_10167, DL74_3561, DL74_5997	DL2-1_G03112, DL2-1_G12519, DL2-1_G14653, DL2-1_G16808	DN51_11029, DN51_15999, DN51_2481, DN51_5817	DS_G10772, DS_G17030	DS20_10995, DS20_13715, DS20_1630	DS25_11308, DS25_14122, DS25_15380, DS25_613, DS25_7949	DSD1_11592, DSD1_16370, DSD1_3681, DSD1_4993	DU_G01084, DU_G13498, DU_G13888, DU_G16087	DVV4_10547, DVV4_1873, DVV4_6854, DVV4_99
OG0000035	DA12_10771, DA12_798	DAT2_14195, DAT2_6419, DAT2_8280, DAT2_8894	DAMP_1726, DAMP_3110, DAMP_4875	DA58_13087, DA58_3994	DACC_4119, DACC_4219, DACC_4221, DACC_6149	DA91_13992	DB24_5273, DB24_8853, DB24_8854	DC16_16074, DC16_16204, DC16_9591	DC57_1550, DC57_16159, DC57_3462	DCKR_6203, DCKR_6578, DCKR_6972	DC_G04087, DC_G14487, DC_G14606, DC_G14755, DC_G16202	DC84_12737, DC84_15493, DC84_7639, DC84_9295	DCQ7_13397, DCQ7_14028, DCQ7_5857, DCQ7_9798	DC14_10507, DC14_3264, DC14_5216, DC14_9865	DCD2_10687, DCD2_6727, DCD2_7424, DCD2_778	DC30_10632, DC30_2627	DC34_10070, DC34_11193, DC34_12255, DC34_1383, DC34_1911, DC34_2653, DC34_5036, DC34_7373	DD52_14190, DD52_2032	DE32_13990, DE32_9783	DE69_5804, DE69_6863, DE69_7562	DE34_10512, DE34_16705, DE34_6740	DE02_4011, DE02_4046	DE03_11577, DE03_4846	DH96_9558	DI02_11386, DI02_7841	DL74_10528, DL74_14588, DL74_2591, DL74_3674, DL74_9820	DL2-1_G07194, DL2-1_G10684, DL2-1_G12174, DL2-1_G12175, DL2-1_G12306, DL2-1_G12366, DL2-1_G14183	DN51_14313, DN51_14585, DN51_16523	DS_G03931, DS_G04395, DS_G09410, DS_G11644, DS_G13213, DS_G13959	DS20_11969, DS20_5893	DS25_14275, DS25_1719, DS25_799	DSD1_10467, DSD1_15292, DSD1_5625, DSD1_9157	DU_G09614, DU_G09714, DU_G12210, DU_G14034	DVV4_10389, DVV4_11900, DVV4_14108, DVV4_6710, DVV4_8097
OG0000036	DA12_1046, DA12_8870	DAT2_16693, DAT2_4379, DAT2_7972	DAMP_10654, DAMP_1220	DA58_11212, DA58_2173, DA58_9970	DACC_11406, DACC_12924, DACC_14678	DA91_10923, DA91_10924, DA91_3822, DA91_4998, DA91_5762, DA91_6365, DA91_6368, DA91_7570, DA91_7571	DB24_13983, DB24_15070, DB24_8178	DC16_15048, DC16_15637, DC16_5929	DC57_12081, DC57_13176, DC57_5391	DCKR_15591, DCKR_3583, DCKR_6382	DC_G00220, DC_G08636, DC_G08782, DC_G09142, DC_G11090	DC84_2919, DC84_4041	DCQ7_10604, DCQ7_6644	DC14_11610, DC14_9393	DCD2_14376, DCD2_349	DC30_10018, DC30_10443, DC30_6397, DC30_8252, DC30_8485	DC34_11811, DC34_3512, DC34_6551, DC34_6552	DD52_10377, DD52_11924, DD52_4751, DD52_4752, DD52_6350	DE32_15496, DE32_15497, DE32_2004, DE32_5444, DE32_6299	DE69_16277, DE69_5267, DE69_6973	DE34_10092, DE34_7578	DE02_11512, DE02_15947, DE02_8744, DE02_9422	DE03_12439, DE03_189, DE03_5743, DE03_6058	DH96_4451, DH96_9443	DI02_1487, DI02_8121, DI02_9075	DL74_16490, DL74_3676, DL74_6762	DL2-1_G11922, DL2-1_G14131, DL2-1_G14185	DN51_13355, DN51_15020, DN51_7501	DS_G03958, DS_G09459, DS_G09844, DS_G09880, DS_G12071	DS20_381, DS20_4388, DS20_7240, DS20_7708	DS25_11682, DS25_139, DS25_143, DS25_492	DSD1_15397, DSD1_15715, DSD1_16302, DSD1_9371	DU_G09966, DU_G12207, DU_G12260	DVV4_12142, DVV4_8043
OG0000039	DA12_8808	DAT2_12201, DAT2_13303, DAT2_15644, DAT2_1979, DAT2_2774, DAT2_3928	DAMP_12329, DAMP_17162, DAMP_3175, DAMP_4286, DAMP_7115	DA58_14872, DA58_6294	DACC_1514, DACC_6966	DA91_10701, DA91_11119, DA91_4428	DB24_3656, DB24_7031	DC16_10803, DC16_14142, DC16_1685, DC16_9770	DC57_10564, DC57_1792, DC57_93	DCKR_13182, DCKR_5063, DCKR_9218	DC_G00190, DC_G01755, DC_G14692, DC_G16293	DC84_1249, DC84_4524, DC84_6717	DCQ7_4292, DCQ7_6315, DCQ7_8881	DC14_11058, DC14_5685, DC14_9992	DCD2_14124, DCD2_15076, DCD2_6020	DC30_5960	DC34_11706, DC34_1856, DC34_3584, DC34_4976	DD52_5469, DD52_6628	DE32_12244, DE32_3429, DE32_3508	DE69_12778, DE69_1286, DE69_226, DE69_3764	DE34_13086, DE34_15266, DE34_1619, DE34_9964	DE02_10955, DE02_11124, DE02_13282, DE02_7838	DE03_15115, DE03_16738, DE03_1963, DE03_7887	DH96_9188	DI02_12733, DI02_8388	DL74_10556, DL74_2956, DL74_6736	DL2-1_G01667, DL2-1_G01668, DL2-1_G07221, DL2-1_G11895	DN51_16951, DN51_2945, DN51_3989, DN51_8737	DS_G02514, DS_G09381, DS_G09443, DS_G12099, DS_G17362	DS20_13180, DS20_1327, DS20_15911, DS20_2372, DS20_6594	DS25_13836, DS25_3505, DS25_9276	DSD1_12053, DSD1_12951, DSD1_1643, DSD1_8769	DU_G02505, DU_G04128, DU_G09591, DU_G09992	DVV4_12163, DVV4_15332, DVV4_3656, DVV4_5622
OG0000041	DA12_2977, DA12_384, DA12_921	DAT2_16607, DAT2_17007, DAT2_7630	DAMP_11364, DAMP_16274, DAMP_1889	DA58_12588, DA58_14057, DA58_14162	DACC_3889, DACC_6459, DACC_8328	DA91_11044	DB24_10084, DB24_14149, DB24_8905	DC16_15279, DC16_15901, DC16_2272	DC57_3338, DC57_7376, DC57_7562, DC57_7641, DC57_9198, DC57_9434	DCKR_3330, DCKR_6703, DCKR_8224	DC_G03492, DC_G03744, DC_G16270	DC84_12121, DC84_2495, DC84_4256, DC84_8034	DCQ7_10243, DCQ7_6816, DCQ7_8280, DCQ7_8286, DCQ7_9303	DC14_4633, DC14_5309, DC14_6782, DC14_8311	DCD2_12566, DCD2_14, DCD2_521	DC30_2104, DC30_6912, DC30_7521, DC30_8965	DC34_14904, DC34_2783, DC34_7225, DC34_9940	DD52_11994, DD52_12900, DD52_1891	DE32_10310, DE32_15584, DE32_6673	DE69_10210, DE69_13258, DE69_13259, DE69_963	DE34_14815, DE34_14816, DE34_15634, DE34_6273	DE02_4250, DE02_6664, DE02_9114	DE03_1368, DE03_5800, DE03_6425	DH96_11684, DH96_8707	DI02_6279, DI02_7806	DL74_14247, DL74_248, DL74_2926	DL2-1_G09542, DL2-1_G12010, DL2-1_G12011, DL2-1_G14827	DN51_14867, DN51_15389, DN51_9337	DS_G07299, DS_G11972, DS_G15768	DS20_543, DS20_9115, DS20_990	DS25_129, DS25_15899, DS25_4, DS25_7168	DSD1_15455, DSD1_16078, DSD1_2231, DSD1_7533	DU_G07487, DU_G07488, DU_G09877, DU_G15927	DVV4_12053, DVV4_16674
OG0000042	DA12_12775	DAT2_11800, DAT2_12370, DAT2_15021, DAT2_16547, DAT2_8070	DAMP_12516, DAMP_14662, DAMP_17351, DAMP_6037	DA58_10662, DA58_10694, DA58_10803, DA58_423	DACC_7395, DACC_8886, DACC_8990	DA91_11804	DB24_11590, DB24_5132, DB24_5296, DB24_7021, DB24_8112, DB24_8253	DC16_15617, DC16_2961, DC16_4189	DC57_15179, DC57_5699	DCKR_5892, DCKR_9430	DC_G06421, DC_G08319, DC_G08689, DC_G08708	DC84_13865, DC84_13967, DC84_4017, DC84_5999	DCQ7_15384, DCQ7_15486, DCQ7_3710, DCQ7_6623	DC14_12516, DC14_13012, DC14_1456, DC14_9338	DCD2_15834, DCD2_15939, DCD2_326, DCD2_3995	DC30_10578, DC30_10889, DC30_6369, DC30_9610	DC34_14290, DC34_15149, DC34_2446, DC34_9155	DD52_14763, DD52_1604, DD52_234, DD52_65, DD52_7060, DD52_7121	DE32_11462, DE32_7571	DE69_13373, DE69_16256, DE69_2900	DE34_10071, DE34_12087, DE34_14976	DE02_11835, DE02_6462, DE02_8766	DE03_14310, DE03_6080, DE03_9319	DH96_5355	DI02_12294, DI02_6667	DL74_10242, DL74_15494, DL74_15916, DL74_8678	DL2-1_G12319, DL2-1_G12602, DL2-1_G14229, DL2-1_G16820	DN51_15042, DN51_4776, DN51_6680	DS_G09755, DS_G11699	DS20_14814, DS20_4367, DS20_9015	DS25_15599, DS25_5747	DSD1_12160, DSD1_14719, DSD1_15737	DU_G12157, DU_G13806, DU_G14080	DVV4_10326, DVV4_10366, DVV4_10626, DVV4_15248, DVV4_8138
OG0000043	DA12_1020, DA12_13104, DA12_4594	DAT2_15173, DAT2_2239	DAMP_13909, DAMP_8032	DA58_10436, DA58_10664, DA58_11819, DA58_12841	DACC_4855, DACC_6434, DACC_9020, DACC_9480	DA91_14768, DA91_14913, DA91_3145, DA91_3999	DB24_11101, DB24_12062, DB24_12607	DC16_128, DC16_15863, DC16_5715, DC16_6574, DC16_7806	DC57_3332	DCKR_6709	DC_G12898, DC_G16267	DC84_10844, DC84_8059	DCQ7_11745, DCQ7_9329	DC14_187, DC14_4609	DCD2_2891, DCD2_3652	DC30_3510, DC30_8891	DC34_6706, DC34_9970	DD52_13276, DD52_3168, DD52_8428, DD52_8583	DE32_6583	DE69_10251, DE69_14240, DE69_3894, DE69_4595	DE34_10778, DE34_13166, DE34_15591, DE34_3105, DE34_698	DE02_14729, DE02_15813, DE02_16211, DE02_6908, DE02_8069	DE03_13022, DE03_3505, DE03_4696, DE03_5840, DE03_9743	DH96_12574, DH96_12655, DH96_1935	DI02_6598, DI02_8171, DI02_9651	DL74_12136, DL74_15612, DL74_5380, DL74_8533	DL2-1_G04525, DL2-1_G05329, DL2-1_G10093, DL2-1_G14018	DN51_1089, DN51_11324, DN51_14825, DN51_14826, DN51_15586	DS_G05872, DS_G09959, DS_G13836	DS20_13014, DS20_14006, DS20_1501, DS20_274, DS20_473	DS25_15766, DS25_8002, DS25_8507, DS25_9376	DSD1_111, DSD1_15493, DSD1_5895, DSD1_7561	DU_G04475, DU_G05252, DU_G11773, DU_G12374	DVV4_11089, DVV4_13854, DVV4_7922, DVV4_9912
OG0000044	DA12_8313, DA12_8314	DAT2_12249, DAT2_13305, DAT2_14177, DAT2_14820, DAT2_4996	DAMP_12888, DAMP_12977, DAMP_15409, DAMP_7113	DA58_10338, DA58_11162, DA58_4441, DA58_8090	DACC_14726, DACC_6654	DA91_14262, DA91_7803, DA91_7890	DB24_13347, DB24_5355, DB24_9326	DC16_12025, DC16_6334, DC16_6335	DC57_15836, DC57_9395	DCKR_13116, DCKR_14704, DCKR_3368	DC_G03539, DC_G07674, DC_G08543, DC_G10640	DC84_13592, DC84_4621, DC84_7826	DCQ7_15115, DCQ7_4392, DCQ7_7852	DC14_3346, DC14_5457, DC14_5649	DCD2_11104, DCD2_15563, DCD2_6115, DCD2_6522, DCD2_6523	DC30_1956, DC30_7512, DC30_9429	DC34_11054, DC34_2925	DD52_10203, DD52_1434, DD52_2067, DD52_3513	DE32_10329, DE32_6085	DE69_15936, DE69_15937, DE69_7395	DE34_1745, DE34_2674	DE02_13966, DE02_15762, DE02_15763, DE02_3971	DE03_4452, DE03_4453, DE03_7759, DE03_8570	DH96_1141, DH96_3892	DI02_11483, DI02_13597, DI02_9963	DL74_14793, DL74_1844, DL74_436	DL2-1_G00345, DL2-1_G15049, DL2-1_G15134	DN51_1333, DN51_1334, DN51_13559, DN51_2769	DS_G09996, DS_G15431, DS_G15524	DS20_2326, DS20_2327, DS20_9820	DS25_13243, DS25_3417, DS25_4489, DS25_7396	DSD1_11926, DSD1_14091, DSD1_7318, DSD1_7319	DU_G03810, DU_G15618, DU_G15700	DVV4_13701, DVV4_1404, DVV4_1484, DVV4_5091, DVV4_5574
OG0000045	DA12_8496	DAT2_13956, DAT2_14244, DAT2_2823, DAT2_6121	DAMP_12141, DAMP_15746, DAMP_15950, DAMP_576	DA58_11535, DA58_14907, DA58_4411, DA58_9703	DACC_11613, DACC_11770, DACC_13440, DACC_3319, DACC_6680	DA91_4963, DA91_879	DB24_2938, DB24_6999	DC16_2045, DC16_2046, DC16_3164, DC16_7844, DC16_8391	DC57_2603, DC57_9985	DCKR_12373, DCKR_4484	DC_G02342, DC_G02343, DC_G15517	DC84_15985, DC84_15986, DC84_5401	DCQ7_11418, DCQ7_335	DC14_13315, DC14_13477, DC14_13631	DCD2_11218, DCD2_1579	DC30_13389, DC30_2804, DC30_8523, DC30_9104, DC30_916	DC34_12679, DC34_15886, DC34_17128, DC34_6749	DD52_11468, DD52_12238, DD52_6968	DE32_1041, DE32_6363, DE32_6364, DE32_7139, DE32_9651	DE69_5311, DE69_8136, DE69_8217	DE34_13197, DE34_2941, DE34_6051	DE02_12623, DE02_4920, DE02_8028	DE03_12981, DE03_1601, DE03_3857	DH96_12603, DH96_3150	DI02_10956, DI02_12750, DI02_5714	DL74_11665, DL74_1601, DL74_3407, DL74_5696	DL2-1_G00838, DL2-1_G03990, DL2-1_G08197, DL2-1_G16300	DN51_15549, DN51_5855, DN51_6499, DN51_9103	DS_G00191, DS_G03322, DS_G08473	DS20_1759, DS20_4841, DS20_6998	DS25_484, DS25_9685	DSD1_2003, DSD1_3826, DSD1_5931	DU_G00223, DU_G03315, DU_G08658, DU_G14494	DVV4_2866, DVV4_345, DVV4_4715, DVV4_9050
OG0000047	DA12_80	DAT2_11743, DAT2_12373, DAT2_4241, DAT2_5975, DAT2_7196	DAMP_11007, DAMP_12367, DAMP_8195, DAMP_9599	DA58_10066, DA58_14535, DA58_3985, DA58_6757, DA58_8270	DACC_11499, DACC_13752, DACC_14212, DACC_4562, DACC_6140, DACC_9854	DA91_14461, DA91_5106, DA91_5140	DB24_2133, DB24_2767, DB24_5068	DC16_14635, DC16_15459, DC16_15690, DC16_8117	DC57_13398, DC57_15079, DC57_83	DCKR_13172, DCKR_15373, DCKR_7906	DC_G00414, DC_G09407, DC_G13011, DC_G13012, DC_G13315	DC84_16245, DC84_4143	DCQ7_596, DCQ7_6699	DC14_11663, DC14_449	DCD2_11877, DCD2_403	DC30_1116, DC30_13228, DC30_3202, DC30_3743, DC30_7155	DC34_12323, DC34_16651, DC34_2735, DC34_4055	DD52_10131, DD52_12704, DD52_306, DD52_3370	DE32_3932, DE32_7502	DE69_10753, DE69_16738, DE69_778, DE69_9348	DE34_10144, DE34_1140, DE34_12224, DE34_12699, DE34_6462	DE02_4598, DE02_9292	DE03_6006, DE03_6246	DH96_11283	DI02_13206, DI02_14424, DI02_9896	DL74_6201, DL74_7003	DL2-1_G08043, DL2-1_G13160, DL2-1_G17619	DN51_12941, DN51_14969, DN51_15209	DS_G00826, DS_G12209, DS_G17046	DS20_15991, DS20_2993, DS20_8956	DS25_10731, DS25_11270, DS25_522	DSD1_15661, DSD1_15906, DSD1_16724, DSD1_5163	DU_G08814, DU_G13225, DU_G16807	DVV4_10623, DVV4_8444
OG0000050	DA12_12634, DA12_6837	DAT2_10593, DAT2_9330, DAT2_9410	DAMP_14679, DAMP_15207, DAMP_17410	DA58_14071, DA58_15084, DA58_6459	DACC_3613, DACC_8314, DACC_9556	DA91_10868	DB24_184, DB24_4613, DB24_9901	DC16_10626, DC16_15258, DC16_4304	DC57_3661, DC57_5825, DC57_6460	DCKR_10117, DCKR_1388, DCKR_9558	DC_G06006, DC_G06550, DC_G12811	DC84_12081, DC84_6525, DC84_8307, DC84_9272	DCQ7_12096, DCQ7_15766, DCQ7_15916, DCQ7_2169, DCQ7_2622	DC14_14885, DC14_14886, DC14_2831, DC14_7058, DC14_7824	DCD2_14812, DCD2_3132, DCD2_6751, DCD2_8222	DC30_14115, DC30_2484, DC30_6372	DC34_1137, DC34_2566, DC34_5977, DC34_7721, DC34_8173	DD52_11816, DD52_3198, DD52_771	DE32_6043, DE32_7885, DE32_824	DE69_14670, DE69_5045, DE69_7899	DE34_6003, DE34_6253, DE34_8531	DE02_2427, DE02_5864, DE02_5963	DE03_12346, DE03_16558, DE03_6446	DH96_11940	DI02_2949, DI02_6287	DL74_10337, DL74_15328, DL74_2076	DL2-1_G06941, DL2-1_G11759, DL2-1_G13236	DN51_13466, DN51_15408, DN51_3806, DN51_7597	DS_G04281, DS_G10821, DS_G12226	DS20_1804, DS20_4942, DS20_522	DS25_10881, DS25_4642, DS25_6806	DSD1_13138, DSD1_16098, DSD1_9463	DU_G06859, DU_G10128, DU_G13146	DVV4_12293, DVV4_15542, DVV4_7189, DVV4_9205
OG0000051	DA12_10789, DA12_9971	DAT2_13869, DAT2_649	DAMP_9007	DA58_11213, DA58_2174, DA58_4436	DACC_12925, DACC_13577, DACC_14677	DA91_5811, DA91_6366, DA91_7573, DA91_883	DB24_15069, DB24_2622, DB24_8177	DC16_16296, DC16_4277, DC16_5928	DC57_5390	DCKR_3584	DC_G11091	DC84_13931, DC84_4042, DC84_9500	DCQ7_14274, DCQ7_15451, DCQ7_6645	DC14_11611, DC14_8835, DC14_9433	DCD2_15902, DCD2_350, DCD2_7725	DC30_6620	DC34_14796	DD52_12555	DE32_2005, DE32_2509, DE32_5443, DE32_6633	DE69_14695, DE69_1855, DE69_5268, DE69_6974, DE69_7009	DE34_12291, DE34_12372, DE34_6028, DE34_7579	DE02_10699, DE02_10781, DE02_11511, DE02_9421	DE03_11490, DE03_11571, DE03_12440, DE03_5744	DH96_6560	DI02_11303, DI02_1488, DI02_7023, DI02_8120	DL74_11757, DL74_1259, DL74_3677, DL74_936, DL74_9679	DL2-1_G00488, DL2-1_G04214, DL2-1_G07027, DL2-1_G12245, DL2-1_G14186, DL2-1_G17757	DN51_14319, DN51_14401, DN51_15288, DN51_7500, DN51_7569	DS_G03959, DS_G04204, DS_G09458, DS_G12229, DS_G17186	DS20_12096, DS20_12691, DS20_4971, DS20_7241, DS20_7709	DS25_10863, DS25_140, DS25_14310, DS25_8236, DS25_862	DSD1_10389, DSD1_15398, DSD1_9370, DSD1_9435	DU_G03665, DU_G06954, DU_G09776, DU_G12206	DVV4_2546, DVV4_9293
OG0000052	DA12_8301, DA12_9042	DAT2_1064, DAT2_6865	DAMP_12917, DAMP_14822, DAMP_16748, DAMP_6661	DA58_4322, DA58_4470	DACC_6625, DACC_6762	DA91_5890, DA91_975	DB24_14480	DC16_2232, DC16_3170, DC16_6040, DC16_6119, DC16_6220	DC57_15959, DC57_9495, DC57_9652	DCKR_14580, DCKR_3106, DCKR_3267, DCKR_7036	DC_G03262, DC_G03263, DC_G03422, DC_G07554	DC84_2537, DC84_4879, DC84_4928, DC84_7878	DCQ7_10284, DCQ7_7596, DCQ7_7645, DCQ7_7901	DC14_12931, DC14_6161, DC14_6211, DC14_7393	DCD2_11300, DCD2_12675, DCD2_6277, DCD2_6328	DC30_5008, DC30_581	DC34_11048, DC34_11869, DC34_11870, DC34_13204, DC34_13996, DC34_7090	DD52_11342, DD52_2169	DE32_11780, DE32_13230	DE69_13297, DE69_5343, DE69_9330	DE34_1332, DE34_14854	DE02_15652, DE02_6707	DE03_1411, DE03_5509	DH96_12649	DI02_10847, DI02_10848, DI02_4907	DL74_11237, DL74_12194, DL74_7368	DL2-1_G09841, DL2-1_G14732, DL2-1_G17659	DN51_1452, DN51_1622, DN51_2588, DN51_9299	DS_G06958, DS_G07012, DS_G07033, DS_G09798	DS20_1033, DS20_12870, DS20_6023	DS25_10789, DS25_11476, DS25_15947, DS25_53, DS25_7356, DS25_7851	DSD1_11744, DSD1_2191, DSD1_7022, DSD1_7366	DU_G07201, DU_G16011, DU_G16770	DVV4_14451, DVV4_15869, DVV4_1799
OG0000053	DA12_12438, DA12_12639	DAT2_10353, DAT2_12664, DAT2_4812, DAT2_828	DAMP_10394, DAMP_14146, DAMP_6128, DAMP_9201	DA58_13292, DA58_4285	DACC_11675, DACC_3647	DA91_14258, DA91_5801	DB24_10229, DB24_11545, DB24_5117, DB24_9027	DC16_14915, DC16_15916, DC16_16442	DC57_12911, DC57_16458, DC57_296	DCKR_2132, DCKR_3	DC_G03044, DC_G08428, DC_G08429, DC_G08852, DC_G10878, DC_G13230	DC84_16048, DC84_2665, DC84_9939	DCQ7_10413, DCQ7_14712, DCQ7_400	DC14_13219, DC14_2381, DC14_4948	DCD2_1643, DCD2_7979, DCD2_9520	DC30_12234, DC30_14881, DC30_3873, DC30_3874, DC30_6536, DC30_8535, DC30_9437	DC34_11952, DC34_15473	DD52_13016, DD52_248	DE32_10302, DE32_12887	DE69_1543, DE69_5542, DE69_8073	DE34_14268, DE34_14873, DE34_3003	DE02_12423, DE02_4261, DE02_4551	DE03_318, DE03_3923, DE03_5789	DH96_632	DI02_8454	DL74_10250, DL74_4967, DL74_895	DL2-1_G03785, DL2-1_G09701, DL2-1_G12610	DN51_13229, DN51_14880, DN51_6012	DS_G00390, DS_G06522, DS_G06523, DS_G07165, DS_G17338	DS20_3560, DS20_7647, DS20_9127	DS25_4065, DS25_4066, DS25_412, DS25_7562	DSD1_16439, DSD1_3888	DU_G00417, DU_G07340, DU_G13796	DVV4_10638, DVV4_16004, DVV4_8850, DVV4_9794
OG0000056	DA12_3163	DAT2_1062, DAT2_3953, DAT2_7361	DAMP_1653, DAMP_16750, DAMP_2123, DAMP_6581	DA58_2629, DA58_7385, DA58_8181	DACC_14453, DACC_4477, DACC_8397	DA91_2235, DA91_7565, DA91_7800, DA91_9259	DB24_13087, DB24_34, DB24_8336	DC16_260, DC16_3308, DC16_3394	DC57_14686, DC57_16705, DC57_3270	DCKR_11991, DCKR_12169, DCKR_6771, DCKR_7645	DC_G02754, DC_G08608, DC_G10644, DC_G10693	DC84_13630, DC84_14463, DC84_4235, DC84_4238	DCQ7_15153, DCQ7_3597, DCQ7_6793, DCQ7_6796	DC14_4792, DC14_5021, DC14_5287, DC14_5290	DCD2_498, DCD2_501, DCD2_9118	DC30_1262, DC30_14978	DC34_15210, DC34_15213, DC34_17016, DC34_2161, DC34_8425	DD52_4086, DD52_4089, DD52_7833	DE32_1522, DE32_1550, DE32_883	DE69_13652, DE69_14445, DE69_16743	DE34_3996, DE34_6237, DE34_8420	DE02_11706, DE02_6199	DE03_10785, DE03_9247	DH96_10826	DI02_10133, DI02_14167, DI02_2405	DL74_12196, DL74_2890, DL74_4548, DL74_8955	DL2-1_G16764, DL2-1_G17661	DN51_16007, DN51_6352	DS_G14118, DS_G17088	DS20_10983, DS20_15115, DS20_16596	DS25_12208, DS25_14136, DS25_14699, DS25_14702, DS25_2973	DSD1_14423, DSD1_4757, DSD1_4981	DU_G09431, DU_G16767, DU_G17596	DVV4_14450, DVV4_15295
OG0000057	DA12_3209, DA12_6722, DA12_8924	DAT2_16120, DAT2_3956, DAT2_4918, DAT2_6733	DAMP_1122, DAMP_11964, DAMP_4305, DAMP_4393	DA58_10792	DACC_9755	DA91_1232	DB24_12467, DB24_14424, DB24_145, DB24_14631, DB24_9208	DC16_257, DC16_4174	DC57_2754	DCKR_12523	DC_G06437, DC_G07146, DC_G07481, DC_G15675	DC84_3051, DC84_43, DC84_4798	DCQ7_14106, DCQ7_4564, DCQ7_6880	DC14_15388, DC14_6079, DC14_6681	DCD2_13404, DCD2_14506, DCD2_9261	DC30_11974, DC30_2075, DC30_2643	DC34_10402, DC34_11990, DC34_2093, DC34_7039	DD52_13069, DD52_1741, DD52_8199, DD52_8262	DE32_13234, DE32_8927	DE69_1132, DE69_13301, DE69_14115	DE34_14782, DE34_14858	DE02_11850, DE02_11993, DE02_6711	DE03_1415, DE03_14325, DE03_3372	DH96_6168	DI02_12763, DI02_14088, DI02_3766, DI02_9710	DL74_11777, DL74_14010, DL74_9613	DL2-1_G03680, DL2-1_G07007, DL2-1_G14582	DN51_11455, DN51_4761, DN51_6697, DN51_9295	DS_G00490, DS_G04224, DS_G04225, DS_G15974	DS20_13785, DS20_9034, DS20_9274	DS25_11523, DS25_11655, DS25_2975, DS25_3501, DS25_6956	DSD1_12178, DSD1_2187, DSD1_258	DU_G00526, DU_G04487, DU_G06935, DU_G09434, DU_G16165	DVV4_15585, DVV4_1979, DVV4_5453, DVV4_8747, DVV4_9902
OG0000059	DA12_7770	DAT2_10395, DAT2_14074, DAT2_3331, DAT2_5316, DAT2_9613	DAMP_11325, DAMP_13687, DAMP_17036, DAMP_7996, DAMP_9208	DA58_14882, DA58_183, DA58_4527	DACC_6566, DACC_6975, DACC_7168	DA91_1778	DB24_10445, DB24_13158, DB24_7216	DC16_139, DC16_15006, DC16_9819	DC57_5472, DC57_9143	DCKR_3504, DCKR_8280	DC_G03795, DC_G12167, DC_G14563	DC84_5111	DCQ7_10884, DCQ7_6183	DC14_13841, DC14_7842	DCD2_13293, DCD2_14582, DCD2_4538	DC30_13729, DC30_13730, DC30_4260, DC30_7396	DC34_13825, DC34_17001, DC34_17075, DC34_3029, DC34_5265	DD52_10243, DD52_10244, DD52_11542, DD52_4015	DE32_12796, DE32_15539, DE32_16102, DE32_784	DE69_14231, DE69_7626	DE34_689, DE34_8190, DE34_9926	DE02_10915, DE02_6503	DE03_15157, DE03_230	DH96_11562, DH96_7187, DH96_9943	DI02_11193, DI02_12592, DI02_12593, DI02_3591	DL74_12054, DL74_16225, DL74_16443	DL2-1_G04615, DL2-1_G07565, DL2-1_G14080	DN51_11333, DN51_11334, DN51_13314, DN51_2990	DS_G01064, DS_G06558, DS_G07328, DS_G07329, DS_G09051	DS20_11800, DS20_342	DS25_13679, DS25_15107, DS25_7060, DS25_876	DSD1_16346, DSD1_8729	DU_G01080, DU_G04561, DU_G09242, DU_G12315	DVV4_5274, DVV4_7991, DVV4_8219, DVV4_9829
OG0000063	DA12_3460	DAT2_15862, DAT2_3781, DAT2_4656, DAT2_495, DAT2_5846, DAT2_8887	DAMP_10557, DAMP_10558, DAMP_14786, DAMP_15481, DAMP_15613, DAMP_16069, DAMP_2971, DAMP_4049, DAMP_479, DAMP_8833	DA58_14906, DA58_9177	DACC_11965, DACC_152, DACC_3318	DA91_4598	DB24_13358, DB24_14936, DB24_7581	DC16_2432, DC16_4315	DC57_15680, DC57_3465, DC57_4359	DCKR_14542, DCKR_14860, DCKR_6575, DCKR_862	DC_G07834, DC_G12107	DC84_2329, DC84_9282	DCQ7_10080, DCQ7_2179, DCQ7_6928	DC14_7814, DC14_9168	DCD2_13452, DCD2_6741	DC30_5283	DC34_3542, DC34_8555, DC34_8993, DC34_9040	DD52_11243, DD52_8955	DE32_3128, DE32_835	DE69_13097, DE69_14660, DE69_4479	DE34_326, DE34_5992, DE34_7405	DE02_16508, DE02_4266, DE02_7669, DE02_8274	DE03_1216, DE03_12335, DE03_14731, DE03_3336	DH96_4550, DH96_9573	DI02_1444, DI02_7134	DL74_11808, DL74_11809, DL74_5069, DL74_7337, DL74_9425	DL2-1_G02678, DL2-1_G03851, DL2-1_G04386, DL2-1_G16441	DN51_7608, DN51_9497	DS_G01506, DS_G06915, DS_G14175	DS20_12531, DS20_2611, DS20_835	DS25_10087, DS25_11032	DSD1_6607	DU_G00355, DU_G01516, DU_G04335, DU_G14350	DVV4_10052, DVV4_11637, DVV4_203, DVV4_2698
OG0000067	DA12_965	DAT2_12177, DAT2_14474, DAT2_6347, DAT2_6897	DAMP_11149, DAMP_12305	DA58_8409, DA58_8410, DA58_8770, DA58_9318	DACC_10248, DACC_10655, DACC_289	DA91_11593, DA91_912	DB24_5071	DC16_11073, DC16_7898, DC16_9428	DC57_3255, DC57_5176	DCKR_3794, DCKR_6787	DC_G11279, DC_G16196	DC84_10780, DC84_15328, DC84_5783	DCQ7_11683, DCQ7_11684, DCQ7_3948, DCQ7_3974, DCQ7_6033	DC14_123, DC14_14522, DC14_14523, DC14_4320	DCD2_3592, DCD2_3593, DCD2_4241, DCD2_4265	DC30_4694, DC30_5285, DC30_620	DC34_14252, DC34_14276, DC34_6627, DC34_6701, DC34_9390	DD52_304	DE32_11065, DE32_13269, DE32_866	DE69_11136, DE69_12474, DE69_13741, DE69_14759	DE34_11803, DE34_7852, DE34_9182	DE02_15072, DE02_15478, DE02_4355, DE02_8136	DE03_12912, DE03_13089, DE03_14820, DE03_5008	DH96_10326	DI02_8609	DL74_11907, DL74_4558	DL2-1_G09993, DL2-1_G12702	DN51_13936, DN51_15497, DN51_15654, DN51_4267	DS_G11308, DS_G13929	DS20_15286, DS20_2701, DS20_4759, DS20_4885	DS25_15830, DS25_5673, DS25_8128	DSD1_12672, DSD1_15828, DSD1_5830, DSD1_5981	DU_G12195, DU_G13698	DVV4_10470, DVV4_10727, DVV4_10728, DVV4_6853
OG0000071	DA12_2647, DA12_7857	DAT2_11450, DAT2_12182, DAT2_13921, DAT2_16124, DAT2_3933, DAT2_9409	DAMP_11455, DAMP_4291, DAMP_7836, DAMP_7838, DAMP_9164	DA58_2141	DACC_12891	DA91_1116, DA91_14246, DA91_5016	DB24_13904, DB24_14933, DB24_2514, DB24_59, DB24_9973	DC16_5101	DC57_13937, DC57_16478, DC57_5343	DCKR_2151, DCKR_2671, DCKR_3627	DC_G03028, DC_G08515, DC_G09907, DC_G11130, DC_G13021	DC84_3572	DCQ7_12115	DC14_10894	DCD2_2037	DC30_1151, DC30_1464, DC30_4373, DC30_6928	DC34_5353, DC34_6587	DD52_10433, DD52_11886, DD52_12455, DD52_3100, DD52_3881, DD52_7440, DD52_7446	DE32_13494, DE32_5480	DE69_11223	DE34_8980	DE02_3646	DE03_10158	DH96_11808, DH96_12693	DI02_14107, DI02_14111, DI02_8331, DI02_8336, DI02_8525	DL74_10575, DL74_10579, DL74_11711, DL74_11783, DL74_6708, DL74_744	DL2-1_G07000, DL2-1_G07095, DL2-1_G07239, DL2-1_G07243, DL2-1_G11863, DL2-1_G16630, DL2-1_G16855	DN51_10926	DS_G04144, DS_G04280, DS_G12126	DS20_16416	DS25_15153	DSD1_2706	DU_G06860, DU_G06927, DU_G07013, DU_G09573, DU_G10022, DU_G14166	DVV4_12192, DVV4_15543, DVV4_15688, DVV4_5640
OG0000072	DA12_5327	DAT2_12047, DAT2_14880, DAT2_15144, DAT2_16193	DAMP_1542, DAMP_15538, DAMP_3837, DAMP_6677	DA58_5506, DA58_8310	DACC_14928, DACC_4604	DA91_11378, DA91_8711	DB24_13557	DC16_4239, DC16_4434, DC16_5772	DC57_8236, DC57_9709	DCKR_10728, DCKR_4213	DC_G02655, DC_G04658, DC_G06373	DC84_14327, DC84_6046, DC84_8948	DCQ7_10981, DCQ7_12727, DCQ7_3481	DC14_2181, DC14_3780, DC14_8576	DCD2_12441, DCD2_8702, DCD2_9631	DC30_11609, DC30_1617, DC30_9101	DC34_3772, DC34_846, DC34_9142	DD52_4351	DE32_6021	DE69_12887, DE69_13325, DE69_7489	DE34_15761, DE34_3903, DE34_5871	DE02_11787, DE02_12026, DE02_7929	DE03_12219, DE03_14262, DE03_9800	DH96_2152	DI02_10623, DI02_11061	DL74_10672, DL74_15694, DL74_4319, DL74_8661	DL2-1_G12258, DL2-1_G14436, DL2-1_G16053, DL2-1_G17540	DN51_15922, DN51_4825, DN51_7725	DS_G11751, DS_G14531, DS_G15835, DS_G16925, DS_G16926	DS20_12564, DS20_1556, DS20_9963	DS25_11586, DS25_1423, DS25_16484, DS25_2132	DSD1_12113, DSD1_15192, DSD1_9591	DU_G11953, DU_G14143, DU_G14729, DU_G16885	DVV4_10250, DVV4_14582, DVV4_1788, DVV4_572
OG0000077	DA12_11133, DA12_3857	DAT2_12181, DAT2_13445, DAT2_4432, DAT2_9118	DAMP_11553, DAMP_3977, DAMP_5223, DAMP_7837	DA58_11847, DA58_9377	DACC_347, DACC_9508	DA91_12450, DA91_12552	DB24_4660	DC16_10572, DC16_1715	DC57_1062, DC57_14786, DC57_6391	DCKR_1456, DCKR_15973, DCKR_7544	DC_G06064, DC_G10758, DC_G13989, DC_G14246	DC84_6472, DC84_6758	DCQ7_12043, DCQ7_9606, DCQ7_9940	DC14_16121, DC14_8381	DCD2_13163, DCD2_8274, DCD2_9700	DC30_10663, DC30_2017	DC34_15383, DC34_3787	DD52_2302, DD52_3878, DD52_725	DE32_3478, DE32_7979	DE69_196, DE69_7950	DE34_15236, DE34_8582	DE02_2481, DE02_7867	DE03_16504, DE03_1934	DH96_12063	DI02_10872, DI02_11481, DI02_12307, DI02_6245, DI02_8335	DL74_10239, DL74_10578, DL74_1181, DL74_12523, DL74_7439	DL2-1_G07242, DL2-1_G09764, DL2-1_G12599, DL2-1_G13179, DL2-1_G16555	DN51_3753, DN51_8770	DS_G10883, DS_G17536	DS20_1858, DS20_2343	DS25_3845, DS25_8545	DSD1_13194, DSD1_1674	DU_G07275, DU_G13205, DU_G13809, DU_G13991, DU_G14244	DVV4_13305, DVV4_15940, DVV4_5508, DVV4_68, DVV4_7132
OG0000079	DA12_13312	DAT2_11869, DAT2_12198, DAT2_2911	DAMP_13764, DAMP_3178, DAMP_5146	DA58_418, DA58_9979	DACC_11415, DACC_7390	DA91_14459, DA91_1756, DA91_6349	DB24_2036, DB24_2444, DB24_4914	DC16_14953, DC16_16075, DC16_8122	DC57_1046, DC57_5664, DC57_9078	DCKR_15958, DCKR_8344, DCKR_9395	DC_G03851, DC_G06388	DC84_14780, DC84_1691, DC84_4483, DC84_7640	DCQ7_15878, DCQ7_7227, DCQ7_9778, DCQ7_9799	DC14_12346, DC14_2695, DC14_5217, DC14_8446	DCD2_3709, DCD2_4771, DCD2_759, DCD2_779	DC30_3806	DC34_11501, DC34_12237, DC34_12256, DC34_1584	DD52_12391, DD52_462	DE32_4690, DE32_7506	DE69_1501, DE69_6862, DE69_9230	DE34_10513, DE34_14677, DE34_3212	DE02_14346, DE02_14884	DE03_4131, DE03_5633	DH96_11248, DH96_4163	DI02_6846, DI02_7163, DI02_8329	DL74_10560, DL74_2635	DL2-1_G04095, DL2-1_G07224	DN51_13269, DN51_14584, DN51_6219	DS_G00096, DS_G09378, DS_G15321	DS20_15365, DS20_4718	DS25_2822, DS25_3851	DSD1_15291, DSD1_16398, DSD1_4092	DU_G00129, DU_G09588, DU_G11283	DVV4_1299, DVV4_5625, DVV4_9152
OG0000083	DA12_12742, DA12_2389, DA12_9316	DAT2_16334, DAT2_1949, DAT2_5353	DAMP_14724, DAMP_15123, DAMP_421	DA58_10082, DA58_4842, DA58_6334	DACC_11516, DACC_1483, DACC_2938	DA91_1050, DA91_7732	DB24_13074, DB24_13830, DB24_3627, DB24_6843, DB24_7229	DC16_1728, DC16_8496	DC57_10531, DC57_1085, DC57_3593	DCKR_10047, DCKR_15996, DCKR_5030	DC_G01798, DC_G12874	DC84_1211, DC84_15881, DC84_15882, DC84_3802	DCQ7_12342, DCQ7_226, DCQ7_227, DCQ7_6064	DC14_2088, DC14_852, DC14_853, DC14_8664	DCD2_1469, DCD2_1470, DCD2_15113, DCD2_2258	DC30_14257, DC30_7739	DC34_14, DC34_1871	DD52_13556, DD52_5441, DD52_6448	DE32_14370, DE32_3118	DE69_10820, DE69_184	DE34_1074, DE34_15224	DE02_7516, DE02_7881	DE03_1921, DE03_3758	DH96_9376, DH96_9733	DI02_12705, DI02_1637	DL74_11142, DL74_12328, DL74_8087	DL2-1_G01636, DL2-1_G03078, DL2-1_G06986	DN51_5959, DN51_8783	DS_G01099, DS_G02543	DS20_1236, DS20_1658	DS25_582, DS25_9245	DSD1_1686, DSD1_3719	DU_G01120, DU_G02536, DU_G06914	DVV4_11266, DVV4_3625
OG0000085	DA12_9026	DAT2_14823, DAT2_16343, DAT2_6375, DAT2_8461, DAT2_8928, DAT2_929	DAMP_12627, DAMP_13674, DAMP_14379, DAMP_3916, DAMP_4909, DAMP_774	DA58_11384, DA58_5020, DA58_8136	DACC_13591, DACC_2746, DACC_4432	DA91_10407	DB24_13021, DB24_5250, DB24_8857	DC16_13654, DC16_3544	DC57_9806	DCKR_4308	DC_G02534, DC_G02963	DC84_11107, DC84_11108, DC84_14627	DCQ7_11536, DCQ7_4719, DCQ7_4720	DC14_10608, DC14_10609, DC14_11211	DCD2_11442, DCD2_8888	DC30_12359, DC30_6897	DC34_15654, DC34_6055	DD52_116, DD52_4153	DE32_11586, DE32_9993	DE69_6552, DE69_8496	DE34_4825, DE34_9757	DE02_11443, DE02_1689	DE03_10948, DE03_7391	DH96_11418	DI02_11650	DL74_12637, DL74_14551, DL74_1502, DL74_3752, DL74_965	DL2-1_G07770, DL2-1_G09219, DL2-1_G09940, DL2-1_G12402, DL2-1_G17789	DN51_16166, DN51_2408	DS_G08869, DS_G11627, DS_G17212	DS20_10022, DS20_13728	DS25_14024, DS25_3064	DSD1_11516, DSD1_4820	DU_G07100, DU_G07801, DU_G09048, DU_G13998, DU_G16640	DVV4_10434, DVV4_10435, DVV4_11867, DVV4_14313, DVV4_16479, DVV4_5094
OG0000086	DA12_13701, DA12_5798	DAT2_14552, DAT2_6647, DAT2_724	DAMP_11850, DAMP_16017, DAMP_471	DA58_11538, DA58_3194, DA58_8032	DACC_13437, DACC_3563, DACC_4331	DA91_528, DA91_5519, DA91_7178	DB24_13187, DB24_7374	DC16_14460, DC16_16649, DC16_3681	DC57_14368, DC57_15901, DC57_16388	DCKR_14638, DCKR_2062, DCKR_4077	DC_G07615, DC_G10332	DC84_2595, DC84_5465	DCQ7_10342, DCQ7_5636	DC14_5538, DC14_9044	DCD2_10041, DCD2_11357	DC30_968	DC34_2000, DC34_7148, DC34_866	DD52_3992, DD52_8740	DE32_13707, DE32_7377	DE69_15153, DE69_2175, DE69_2478	DE34_12869, DE34_14042, DE34_14043, DE34_9841	DE02_10016, DE02_12651, DE02_4980	DE03_11021, DE03_11769, DE03_754	DH96_4315, DH96_5921	DI02_2089, DI02_2375	DL74_16106, DL74_7807, DL74_8036	DL2-1_G02923, DL2-1_G06518, DL2-1_G18001	DN51_12774, DN51_16792, DN51_8172	DS_G01265, DS_G04668, DS_G17430	DS20_15623, DS20_4039, DS20_7904	DS25_13877, DS25_14297, DS25_4939	DSD1_10038, DSD1_5056, DSD1_6938	DU_G01276, DU_G06426	DVV4_11411, DVV4_14120, DVV4_6430
OG0000087	DA12_3206, DA12_4380, DA12_571	DAT2_14714, DAT2_15556, DAT2_6351	DAMP_3352, DAMP_3665, DAMP_6909	DA58_10749, DA58_10789, DA58_13845	DACC_4188, DACC_4283, DACC_8899, DACC_8936	DA91_14000	DB24_14905, DB24_5230, DB24_5282	DC16_3753, DC16_4121, DC16_4169	DC57_5755	DCKR_9488	DC_G06495, DC_G14468	DC84_15476, DC84_5576, DC84_5976	DCQ7_14011, DCQ7_15829, DCQ7_3733, DCQ7_3775	DC14_10152, DC14_12990, DC14_7877, DC14_9848	DCD2_10149, DCD2_4020, DCD2_4061, DCD2_7407	DC30_10619	DC34_10088, DC34_10408, DC34_10453, DC34_12400	DD52_136, DD52_81	DE32_14010, DE32_3408	DE69_1137, DE69_5687	DE34_12107, DE34_6719	DE02_11856, DE02_4026	DE03_14331, DE03_4866	DH96_1918, DH96_4172, DH96_6395	DI02_5309	DL74_14086, DL74_14601, DL74_2152	DL2-1_G12353, DL2-1_G12445, DL2-1_G18139	DN51_16503, DN51_16718, DN51_4712, DN51_4756	DS_G11584, DS_G11666, DS_G16105	DS20_11949, DS20_9040	DS25_11471, DS25_11519, DS25_1704	DSD1_12183, DSD1_5241, DSD1_5608	DU_G13959, DU_G14049, DU_G16306	DVV4_10359, DVV4_10474
OG0000092	DA12_10580, DA12_8284	DAT2_15490, DAT2_16267, DAT2_3815	DAMP_10988, DAMP_15450, DAMP_2623	DA58_3291, DA58_6181	DACC_1626, DACC_3466	DA91_660	DB24_13325, DB24_9826	DC16_14181, DC16_4781, DC16_6288	DC57_16353, DC57_1755, DC57_5126	DCKR_12052, DCKR_2029, DCKR_9181	DC_G03506, DC_G11321	DC84_3750, DC84_7790	DCQ7_12289, DCQ7_7816	DC14_14776, DC14_3312	DCD2_2206, DCD2_6485	DC30_14709, DC30_5838	DC34_11003, DC34_4198, DC34_7934	DD52_11742	DE32_16034, DE32_7636, DE32_7798	DE69_7018, DE69_7874, DE69_9101	DE34_13124, DE34_15693, DE34_4665	DE02_15916, DE02_3486, DE02_4083	DE03_10317, DE03_4405, DE03_7929	DH96_6243, DH96_8721	DI02_12619, DI02_9468	DL74_7176, DL74_7900, DL74_9452	DL2-1_G11672, DL2-1_G16471, DL2-1_G18030	DN51_10725, DN51_1380, DN51_16914	DS_G05923, DS_G12320, DS_G14144	DS20_1043, DS20_16256, DS20_6903	DS25_11795, DS25_15363, DS25_3544, DS25_7434	DSD1_12092, DSD1_2514, DSD1_7268	DU_G10216, DU_G14323, DU_G16422	DVV4_11143, DVV4_12376, DVV4_14093, DVV4_172
OG0000096	DA12_13333, DA12_3827, DA12_6736	DAT2_12524, DAT2_15558, DAT2_15830, DAT2_3283, DAT2_8026	DAMP_10365, DAMP_1163, DAMP_15770	DA58_10497, DA58_13771, DA58_14182, DA58_4291	DACC_2009, DACC_4794, DACC_6791, DACC_9071	DA91_168	DB24_12601, DB24_13926, DB24_1430, DB24_88	DC16_11319, DC16_5198, DC16_6732	DC57_2864	DCKR_12631	DC_G09176, DC_G15792	DC84_12610, DC84_8183	DCQ7_13270, DCQ7_9453	DC14_7628, DC14_8393	DCD2_10555, DCD2_3010	DC30_10611, DC30_8949	DC34_14116, DC34_3532, DC34_5238	DD52_13267	DE32_4005, DE32_5582, DE32_9869	DE69_10407, DE69_12806, DE69_13903	DE34_13439, DE34_15709, DE34_16074	DE02_544, DE02_5828, DE02_742	DE03_10651, DE03_14115, DE03_9987	DH96_3830	DI02_10167	DL74_11161, DL74_1512, DL74_2340	DL2-1_G04237, DL2-1_G09929, DL2-1_G11276	DN51_10394, DN51_11027, DN51_930	DS_G12716	DS20_14723, DS20_8854, DS20_9943	DS25_13616, DS25_15438, DS25_5961, DS25_8144	DSD1_13396, DSD1_2803, DSD1_7723	DU_G04171, DU_G07113, DU_G10613, DU_G14041	DVV4_10214
OG0000097	DA12_13707	DAT2_4463, DAT2_707	DAMP_10162, DAMP_13285, DAMP_13530, DAMP_8208	DA58_13895	DACC_4320	DA91_12899	DB24_14851, DB24_215, DB24_7044	DC16_16536, DC16_3703, DC16_6130	DC57_16323, DC57_3398, DC57_4417, DC57_7669	DCKR_1997, DCKR_6645, DCKR_9745	DC_G03163, DC_G03164, DC_G12039, DC_G16324	DC84_10254, DC84_5496	DCQ7_1367, DCQ7_5665	DC14_6509, DC14_8237	DCD2_10072, DCD2_977	DC30_7703, DC30_8461, DC30_9229	DC34_1449	DD52_3960, DD52_6641	DE32_225, DE32_5685	DE69_16246, DE69_1927, DE69_2457	DE34_14154, DE34_8812, DE34_9819	DE02_11252, DE02_12634, DE02_14691	DE03_11004, DE03_11652, DE03_4250	DH96_2615, DH96_7115	DI02_3868, DI02_8895, DI02_9723	DL74_14052, DL74_6187, DL74_7904	DL2-1_G12480, DL2-1_G13146, DL2-1_G18025, DL2-1_G18026	DN51_1530, DN51_16774, DN51_8281	DS_G10918, DS_G17447	DS20_15641, DS20_2878, DS20_9916	DS25_13858, DS25_3713, DS25_467	DSD1_10153, DSD1_5039, DSD1_7119	DU_G13241, DU_G13923, DU_G16426	DVV4_14096, DVV4_1932, DVV4_7101
OG0000102	DA12_11962, DA12_9985	DAT2_3915, DAT2_9948, DAT2_9949	DAMP_12736, DAMP_12737, DAMP_4273	DA58_10407, DA58_10408	DACC_1171, DACC_1172	DA91_2329	DB24_3149, DB24_3150	DC16_5224, DC16_905, DC16_906	DC57_11052	DCKR_5553	DC_G01258, DC_G01259	DC84_302, DC84_3426	DCQ7_13781, DCQ7_15635	DC14_11997, DC14_1816	DCD2_13658, DCD2_13659, DCD2_1891	DC30_15071, DC30_15078, DC30_3948	DC34_10917, DC34_202, DC34_6384	DD52_6764, DD52_6765	DE32_13166, DE32_13167, DE32_15716	DE69_13929, DE69_4297, DE69_4298	DE34_13465, DE34_2513, DE34_2514	DE02_2258, DE02_2259, DE02_5857	DE03_10016, DE03_2757, DE03_2758	DH96_2811, DH96_8185	DI02_1929	DL74_12103, DL74_5174, DL74_5175, DL74_8223	DL2-1_G01065, DL2-1_G01066, DL2-1_G04562, DL2-1_G10166	DN51_11064, DN51_12073, DN51_12074	DS_G03100, DS_G03101, DS_G06610	DS20_14694, DS20_3347, DS20_3348	DS25_8678	DSD1_2826, DSD1_869, DSD1_870	DU_G03088, DU_G03089, DU_G04514, DU_G11685	DVV4_13765, DVV4_3085, DVV4_3086, DVV4_9878
OG0000103	DA12_10080, DA12_789	DAT2_1021, DAT2_12003, DAT2_9326	DAMP_16792, DAMP_17414, DAMP_9980	DA58_13075, DA58_6467	DACC_4106	DA91_343, DA91_8099	DB24_4610	DC16_10631, DC16_9601, DC16_9869	DC57_1592, DC57_2097, DC57_6466	DCKR_10710, DCKR_1382, DCKR_6161	DC_G05999, DC_G14504, DC_G14990	DC84_15505, DC84_3156, DC84_6530	DCQ7_10852, DCQ7_14040, DCQ7_15921	DC14_2826, DC14_5554, DC14_9877	DCD2_14615, DCD2_7437, DCD2_8216	DC30_14111, DC30_1787, DC30_5818	DC34_12454, DC34_13834, DC34_8179	DD52_4207, DD52_774	DE32_14549, DE32_6037	DE69_14832, DE69_7892	DE34_13678, DE34_6755, DE34_8525	DE02_15574, DE02_2421, DE02_4056	DE03_15220, DE03_16564, DE03_4835	DH96_3321, DH96_8397	DI02_10359, DI02_8352	DL74_10341, DL74_12242	DL2-1_G13241, DL2-1_G17706	DN51_16533, DN51_3041, DN51_3812	DS_G10818, DS_G17133	DS20_1798, DS20_451, DS20_6059	DS25_1732, DS25_4635, DS25_5710	DSD1_13133, DSD1_5635, DSD1_8678	DU_G13140, DU_G16724	DVV4_10883, DVV4_14404, DVV4_7195
OG0000105	DA12_6742, DA12_9708	DAT2_11898, DAT2_14997, DAT2_14998, DAT2_4072, DAT2_7913	DAMP_10498, DAMP_11871, DAMP_2910, DAMP_5175	DA58_14052	DACC_8332	DA91_1084	DB24_2009, DB24_8419	DC16_12162, DC16_15286, DC16_8252	DC57_13569, DC57_3806	DCKR_13021, DCKR_13992	DC_G12665	DC84_12127, DC84_12745, DC84_16128	DCQ7_13405, DCQ7_8292	DC14_10515, DC14_4058, DC14_6788	DCD2_10694, DCD2_1723, DCD2_7	DC30_2246, DC30_9124	DC34_16820, DC34_2791, DC34_5026	DD52_13998	DE32_11580, DE32_2970, DE32_8893	DE69_16671, DE69_1807, DE69_955	DE34_3084, DE34_6281, DE34_6660	DE02_10462, DE02_14782, DE02_9120	DE03_4003, DE03_6419, DE03_8695	DH96_1307, DH96_8514	DI02_5787, DI02_7608	DL74_13231, DL74_1975	DL2-1_G04430, DL2-1_G08980, DL2-1_G10615	DN51_13689, DN51_15383, DN51_6091	DS_G06716, DS_G07854, DS_G13153	DS20_3638, DS20_549, DS20_9886	DS25_11398, DS25_14861, DS25_6276	DSD1_14214, DSD1_16072, DSD1_3962	DU_G04382, DU_G08042, DU_G11252	DVV4_10008, DVV4_13354, DVV4_16249
OG0000106	DA12_13322, DA12_3834, DA12_6735, DA12_7064	DAT2_13154, DAT2_15829, DAT2_8634	DAMP_15769, DAMP_17295, DAMP_8347	DA58_13773, DA58_14189, DA58_15252, DA58_4290	DACC_10413, DACC_2017, DACC_6792, DACC_9069	DA91_11086, DA91_5051	DB24_13929, DB24_14253, DB24_89	DC16_11327, DC16_9934	DC57_2865, DC57_7736	DCKR_11140, DCKR_12632	DC_G05150, DC_G09177, DC_G15793	DC84_13426, DC84_3497, DC84_7536	DCQ7_11900, DCQ7_16179, DCQ7_8633	DC14_1060, DC14_12771, DC14_1883	DCD2_4484, DCD2_5587	DC30_10612, DC30_9201	DC34_5245, DC34_5601	DD52_1664	DE32_5589, DE32_6924	DE69_12814, DE69_14780	DE34_15717, DE34_9743	DE02_15519, DE02_536	DE03_10658, DE03_15274	DH96_3827, DH96_6982	DI02_9486	DL74_1109, DL74_15975, DL74_2341	DL2-1_G04238, DL2-1_G04696, DL2-1_G11282, DL2-1_G14293	DN51_10386, DN51_3099	DS_G06561, DS_G09690, DS_G12711	DS20_393, DS20_8846	DS25_3665, DS25_7008	DSD1_13405, DSD1_4712	DU_G04172, DU_G04642, DU_G10604, DU_G12092	DVV4_10213, DVV4_9748
OG0000107	DA12_2476	DAT2_10553, DAT2_14866, DAT2_7970	DAMP_15524	DA58_10468, DA58_8323	DACC_4619, DACC_4824	DA91_905	DB24_13543, DB24_9869	DC16_4834, DC16_5755, DC16_8313, DC16_8314	DC57_5202, DC57_9728, DC57_9729	DCKR_3768, DCKR_4231, DCKR_4232	DC_G02634, DC_G11255	DC84_14311, DC84_16060, DC84_3700	DCQ7_12239, DCQ7_3466, DCQ7_412	DC14_13231, DC14_14726, DC14_3765	DCD2_1655, DCD2_9616	DC30_11596, DC30_14668	DC34_10592, DC34_6454, DC34_9129	DD52_11784, DD52_1537, DD52_4366	DE32_10230, DE32_11227, DE32_14985, DE32_14986	DE69_12872, DE69_15877, DE69_8059	DE34_3017, DE34_3888, DE34_4612	DE02_3792, DE02_4537, DE02_7945	DE03_10369, DE03_3937, DE03_9784	DH96_4809	DI02_3520	DL74_16488, DL74_3204, DL74_4823	DL2-1_G11718, DL2-1_G14129, DL2-1_G17523	DN51_10669, DN51_15906, DN51_6026	DS_G12272, DS_G16911	DS20_1539, DS20_3546, DS20_4218	DS25_15304, DS25_16470	DSD1_15177, DSD1_2458, DSD1_3902	DU_G10167, DU_G12262, DU_G16901	DVV4_12331, DVV4_14595
OG0000109	DA12_4342, DA12_6600	DAT2_11747, DAT2_12624	DAMP_10438, DAMP_851	DA58_11997	DACC_3800, DACC_8952	DA91_5150, DA91_5342	DB24_12891, DB24_13130, DB24_9058	DC16_13528, DC16_15992, DC16_4110	DC57_12864, DC57_16034, DC57_9540	DCKR_3219, DCKR_50, DCKR_6844	DC_G00229, DC_G08796	DC84_4422, DC84_5921, DC84_9373	DCQ7_2256, DCQ7_3788, DCQ7_9711	DC14_11468, DC14_7863, DC14_9667	DCD2_4076, DCD2_6644, DCD2_700	DC30_10458, DC30_11283, DC30_3954	DC34_11847	DD52_13038, DD52_4038, DD52_4279	DE32_13364, DE32_13404, DE32_9229	DE69_5484, DE69_6944, DE69_9023	DE34_10431, DE34_4932, DE34_800	DE02_14803, DE02_1793, DE02_7747	DE03_14390, DE03_5713, DE03_7287	DH96_8774	DI02_5078, DI02_6663, DI02_9054	DL74_6999, DL74_7462	DL2-1_G09741, DL2-1_G17624, DL2-1_G17921	DN51_14666, DN51_2302, DN51_4700	DS_G07128	DS20_1251, DS20_3977, DS20_4633	DS25_13142, DS25_300, DS25_7934	DSD1_11404, DSD1_12237, DSD1_15370	DU_G07301, DU_G16804	DVV4_14496, DVV4_15966
OG0000110	DA12_7256	DAT2_14060, DAT2_2026, DAT2_2872	DAMP_10045, DAMP_6974	DA58_2720, DA58_4887, DA58_9230	DACC_14364, DACC_202, DACC_2885	DA91_11624	DB24_14600, DB24_5201, DB24_9253	DC16_10172, DC16_12467, DC16_3198	DC57_10994, DC57_1384, DC57_4343	DCKR_14527, DCKR_16299, DCKR_5496	DC_G01314, DC_G02579, DC_G08353, DC_G16285	DC84_12579, DC84_13697, DC84_4911, DC84_5181	DCQ7_13239, DCQ7_15221, DCQ7_6257, DCQ7_7626	DC14_6193, DC14_6909, DC14_700, DC14_7597	DCD2_10524, DCD2_13219, DCD2_15665, DCD2_6309	DC30_10048	DC34_2238, DC34_8808	DD52_7371	DE32_11915, DE32_3428, DE32_6936	DE69_11517, DE69_13428, DE69_14015	DE34_14463, DE34_7144, DE34_8494	DE02_13629, DE02_8921	DE03_5276, DE03_8991	DH96_6003	DI02_2735	DL74_2869, DL74_7196, DL74_8330	DL2-1_G00092, DL2-1_G04043, DL2-1_G10294	DN51_13993, DN51_3342, DN51_6465	DS_G13668, DS_G15941	DS20_14605	DS25_5919, DS25_5986	DSD1_14507, DSD1_4471, DSD1_6194	DU_G00166, DU_G11572	DVV4_13647, DVV4_9101
OG0000126	DA12_9969	DAT2_12468, DAT2_14803, DAT2_2556	DAMP_10236, DAMP_12114, DAMP_15290	DA58_9194	DACC_168	DA91_10019, DA91_7422	DB24_14878, DB24_5625, DB24_8135, DB24_9066	DC16_13847, DC16_5207	DC57_1895	DCKR_9321	DC_G12065	DC84_13932, DC84_3441, DC84_4784	DCQ7_13796, DCQ7_15452, DCQ7_4550	DC14_1831, DC14_6066, DC14_9434	DCD2_15903, DCD2_1905, DCD2_9246	DC30_11765, DC30_11945	DC34_10374, DC34_10933	DD52_2413, DD52_3931	DE32_2006, DE32_9863, DE32_989	DE69_13912, DE69_2022, DE69_6975	DE34_13447, DE34_2831	DE02_11510, DE02_4654, DE02_5837	DE03_5745, DE03_7590, DE03_9996	DH96_4450	DI02_11845, DI02_12530, DI02_7750	DL74_15811, DL74_2739, DL74_4062	DL2-1_G00251, DL2-1_G12113, DL2-1_G18079	DN51_11044, DN51_14700, DN51_2607	DS_G03879, DS_G09229, DS_G16146	DS20_14714, DS20_2451, DS20_7242	DS25_7279	DSD1_11765, DSD1_15399, DSD1_2811	DU_G03908, DU_G09775, DU_G16370	DVV4_11959, DVV4_14036, DVV4_2296
OG0000132	DA12_3115	DAT2_11264, DAT2_14222, DAT2_7247	DAMP_16355, DAMP_8015	DA58_11155, DA58_12973, DA58_2880	DACC_14203, DACC_14732, DACC_4064	DA91_9976	DB24_13726	DC16_14577, DC16_4613, DC16_5908	DC57_8056	DCKR_10828	DC_G00361, DC_G04833, DC_G11015, DC_G14241	DC84_2986, DC84_9157	DCQ7_15741, DCQ7_2059	DC14_14478, DC14_8415	DCD2_11815, DCD2_14443	DC30_3174, DC30_6525	DC34_12001, DC34_2042, DC34_5838	DD52_12258	DE32_336, DE32_4803	DE69_10100, DE69_16560, DE69_2325	DE34_12757, DE34_6926, DE34_7597	DE02_13000, DE02_9403, DE02_9497	DE03_12034, DE03_12458, DE03_646	DH96_9965	DI02_3774, DI02_6860, DI02_8086, DI02_9191	DL74_3578	DL2-1_G05025, DL2-1_G16272	DN51_12882, DN51_7480, DN51_7905	DS_G06144, DS_G13854, DS_G14324	DS20_6475, DS20_7727, DS20_8899	DS25_10921, DS25_14349, DS25_6887	DSD1_16784, DSD1_9349, DSD1_9771	DU_G04957, DU_G11789, DU_G14519	DVV4_13870, DVV4_368, DVV4_9429
OG0000134	DA12_9158, DA12_9159, DA12_9160, DA12_9161	DAT2_7938, DAT2_7939	DAMP_10104, DAMP_10105, DAMP_10106	DA58_14014, DA58_14015	DACC_8369, DACC_8370	DA91_5504, DA91_5505	DB24_8444, DB24_8445, DB24_8446	DC16_15310, DC16_15311	DC57_13541, DC57_13542, DC57_13543	DCKR_15230, DCKR_15231, DCKR_15232	DC_G09498, DC_G09499, DC_G09500	DC84_12112, DC84_12113, DC84_12114, DC84_12133	DCQ7_1928, DCQ7_1929, DCQ7_8298	DC14_6794, DC14_8857, DC14_8858	DCD2_14904, DCD2_21, DCD2_22	DC30_8091, DC30_8092, DC30_8093	DC34_2815, DC34_2816	DD52_10890, DD52_10891	DE32_11727, DE32_11728	DE69_928, DE69_929, DE69_930	DE34_6307, DE34_6308, DE34_6309	DE02_9144	DE03_6394, DE03_6395	DH96_11504, DH96_8170	DI02_348, DI02_349	DL74_13253	DL2-1_G09002, DL2-1_G09003, DL2-1_G09004	DN51_15359, DN51_15360	DS_G07824, DS_G07825	DS20_573	DS25_14834	DSD1_16047, DSD1_16048	DU_G08014, DU_G08015	DVV4_16272, DVV4_16273
OG0000135	DA12_11735	DAT2_10333, DAT2_13382	DAMP_10022, DAMP_16319, DAMP_4958	DA58_5483	DACC_14951	DA91_10143, DA91_3421, DA91_728	DB24_10045, DB24_11518, DB24_150, DB24_9151	DC16_4415, DC16_5036	DC57_13861, DC57_5424	DCKR_2594, DCKR_3552	DC_G08245, DC_G09833, DC_G11051	DC84_10440, DC84_13965	DCQ7_15484, DCQ7_8957	DC14_12514, DC14_8371	DCD2_1162, DCD2_15937	DC30_5023, DC30_9904	DC34_11172, DC34_2040, DC34_2974	DD52_10196, DD52_13119	DE32_2964	DE69_14876, DE69_4729, DE69_7508	DE34_4814, DE34_5890, DE34_9611	DE02_12046, DE02_3709	DE03_10095, DE03_12239	DH96_12299, DH96_6261	DI02_11207, DI02_2170	DL74_1136, DL74_6801	DL2-1_G04669, DL2-1_G09857, DL2-1_G11964	DN51_10860, DN51_7705	DS_G01001, DS_G06479, DS_G07021, DS_G12024	DS20_14555, DS20_2443	DS25_4327, DS25_5232, DS25_5595	DSD1_2646, DSD1_9571	DU_G04612, DU_G05945, DU_G07186, DU_G09925	DVV4_12100, DVV4_15858, DVV4_5976, DVV4_9776
OG0000140	DA12_11486	DAT2_6293	DAMP_13275	DA58_10689, DA58_14421	DACC_6, DACC_8995	DA91_7994	DB24_13748, DB24_5319, DB24_8800	DC16_16043, DC16_1896, DC16_4056	DC57_1681, DC57_3771, DC57_5816	DCKR_13956, DCKR_6071, DCKR_9549	DC_G06540, DC_G12702, DC_G14584	DC84_1609	DCQ7_7310	DC14_6744	DCD2_4728	DC30_12672	DC34_12217, DC34_2579, DC34_5343, DC34_6630	DD52_12237, DD52_12802, DD52_1544, DD52_3266	DE32_13446, DE32_4111, DE32_9022	DE69_19, DE69_5770, DE69_5771, DE69_6896	DE34_10479, DE34_15059, DE34_971	DE02_10227, DE02_14850, DE02_16219	DE03_14450, DE03_1754, DE03_5667	DH96_11423	DI02_562, DI02_9828	DL74_10146, DL74_12999	DL2-1_G06843, DL2-1_G07145, DL2-1_G12491, DL2-1_G14730	DN51_14620, DN51_4642, DN51_8949	DS_G09219, DS_G11498	DS20_14932, DS20_3925, DS20_4683	DS25_7990	DSD1_12294, DSD1_15324, DSD1_1850	DU_G06753, DU_G11911, DU_G13913	DVV4_10419, DVV4_10514, DVV4_15438
OG0000142	DA12_5489	DAT2_3949, DAT2_3967	DAMP_10661, DAMP_4303, DAMP_4316, DAMP_7968	DA58_2688, DA58_6922	DACC_14396, DACC_506	DA91_11302	DB24_11610, DB24_13996	DC16_15008, DC16_15009, DC16_8287	DC57_12466, DC57_12467	DCKR_446, DCKR_447	DC_G06168, DC_G09569	DC84_14579, DC84_3123, DC84_3124	DCQ7_10886	DC14_7840	DCD2_11395, DCD2_14580	DC30_10402, DC30_7936, DC30_7937	DC34_10625, DC34_13827, DC34_13828, DC34_731	DD52_10288, DD52_10366	DE32_15536, DE32_15537, DE32_2927	DE69_1216, DE69_1217, DE69_1703	DE34_3054, DE34_8192, DE34_8193	DE02_14753, DE02_6505	DE03_228, DE03_3974	DH96_11531	DI02_3741, DI02_3742	DL74_12137, DL74_8269	DL2-1_G04524, DL2-1_G04536, DL2-1_G10215	DN51_13316, DN51_13317, DN51_6055	DS_G06633, DS_G06646	DS20_344, DS20_3510	DS25_5623, DS25_7062	DSD1_16340, DSD1_16341, DSD1_3937	DU_G04474, DU_G04488, DU_G11643	DVV4_13717, DVV4_8053, DVV4_9900, DVV4_9915
OG0000143	DA12_7143	DAT2_433, DAT2_9556	DAMP_10721, DAMP_3149, DAMP_3426	DA58_4746, DA58_7373	DACC_3027	DA91_3133, DA91_3134, DA91_6155	DB24_6833	DC16_13861, DC16_418, DC16_419, DC16_5489	DC57_11835, DC57_13412	DCKR_15353, DCKR_15363, DCKR_816	DC_G09056, DC_G10664	DC84_767	DCQ7_11226	DC14_1663	DCD2_5943	DC30_10071, DC30_15109	DC34_8658	DD52_6437	DE32_11357, DE32_94, DE32_95	DE69_1886, DE69_1887, DE69_2035, DE69_2781	DE34_2818, DE34_7500, DE34_7501, DE34_7719	DE02_16042, DE02_16426, DE02_16427, DE02_4640	DE03_12681, DE03_3226, DE03_3227, DE03_7604	DH96_6306	DI02_7882	DL74_16278, DL74_1703, DL74_2118	DL2-1_G00724, DL2-1_G07508, DL2-1_G10344	DN51_11596, DN51_11597, DN51_7225	DS_G03434, DS_G09107	DS20_1112, DS20_1113, DS20_14469, DS20_14860	DS25_12188, DS25_12189	DSD1_404, DSD1_405, DSD1_9112	DU_G03434, DU_G09301, DU_G11522	DVV4_2763, DVV4_5337, DVV4_5597
OG0000144	DA12_7434	DAT2_15887, DAT2_3227, DAT2_7714	DAMP_14611, DAMP_16680, DAMP_7758	DA58_12635, DA58_224, DA58_5059, DA58_6762	DACC_2712, DACC_3934, DACC_3935, DACC_7205	DA91_6386, DA91_8089	DB24_6772	DC16_12272, DC16_13807	DC57_12926, DC57_2029, DC57_3933	DCKR_10644, DCKR_13055, DCKR_14115	DC_G08898, DC_G12538, DC_G14923	DC84_12390, DC84_4817	DCQ7_11238, DCQ7_4581	DC14_14183, DC14_2707	DCD2_14228, DCD2_9278	DC30_1347	DC34_11775, DC34_2109, DC34_8839	DD52_6387	DE32_12585, DE32_12586, DE32_8594	DE69_12668, DE69_3641	DE34_2869, DE34_4161	DE02_1532, DE02_7026	DE03_7549, DE03_8800	DH96_5134, DH96_620	DI02_10606	DL74_3149, DL74_9260	DL2-1_G07591, DL2-1_G09628, DL2-1_G10513	DN51_13795, DN51_2566	DS_G07191, DS_G09024, DS_G13055	DS20_13364, DS20_5385	DS25_202, DS25_3240, DS25_6167	DSD1_11722, DSD1_14328	DU_G07406, DU_G09215, DU_G11359	DVV4_13448, DVV4_16752, DVV4_5253
OG0000148	DA12_12161, DA12_2867	DAT2_10199, DAT2_5511, DAT2_7150	DAMP_11002, DAMP_2193, DAMP_6476	DA58_10463, DA58_11181, DA58_11613	DACC_13362, DACC_14707, DACC_4828	DA91_13758, DA91_1700, DA91_8826	DB24_9893	DC16_3210, DC16_7757	DC57_14279, DC57_15051, DC57_3284	DCKR_3989, DCKR_6758, DCKR_7879	DC_G08491, DC_G10243, DC_G16217	DC84_10795, DC84_13707	DCQ7_11699, DCQ7_15231	DC14_139, DC14_7452	DCD2_15675, DCD2_3609	DC30_13949, DC30_4920	DC34_2251, DC34_6646, DC34_8200	DD52_11808	DE32_13607, DE32_6948, DE32_908	DE69_11506, DE69_12491, DE69_15238	DE34_1365, DE34_13957, DE34_8507	DE02_5286, DE02_8120	DE03_13073, DE03_5265	DH96_11534	DI02_12978	DL74_10056	DL2-1_G05712, DL2-1_G06435	DN51_15636, DN51_6452, DN51_8088	DS_G04759, DS_G05494	DS20_2218, DS20_3149	DS25_15811, DS25_4854, DS25_5904	DSD1_14518, DSD1_5846, DSD1_9954	DU_G05627, DU_G06336	DVV4_15204, DVV4_5683
OG0000150	DA12_4388	DAT2_11951, DAT2_14695, DAT2_16631	DAMP_16299, DAMP_6894, DAMP_8241	DA58_3991	DACC_6146	DA91_9872	DB24_14901	DC16_12368, DC16_3767, DC16_6618	DC57_16117, DC57_16265	DCKR_1943, DCKR_6927	DC_G03229, DC_G07399	DC84_12498, DC84_5562, DC84_8604	DCQ7_13159, DCQ7_15813, DCQ7_7342	DC14_10137, DC14_7140, DC14_9227	DCD2_10134, DCD2_10441, DCD2_12103	DC30_2918	DC34_12384, DC34_2644, DC34_9543	DD52_3908	DE32_11755, DE32_11773, DE32_12015	DE69_15575, DE69_3936, DE69_6767	DE34_10733, DE34_12275, DE34_4261	DE02_13565, DE02_9021	DE03_11183, DE03_8892	DH96_12715, DH96_7839, DH96_9912	DI02_5304	DL74_2143, DL74_6821	DL2-1_G18126	DN51_1043, DN51_13895, DN51_16699	DS_G05941, DS_G09588, DS_G11997, DS_G16116	DS20_10637, DS20_10743, DS20_5127	DS25_13330, DS25_13801, DS25_2492	DSD1_5224, DSD1_7609, DSD1_8914	DU_G09901, DU_G16319	DVV4_11162, DVV4_12078, DVV4_14003
OG0000154	DA12_4165	DAT2_1229, DAT2_16814	DAMP_15275, DAMP_17397, DAMP_9726	DA58_11939, DA58_5129, DA58_8147	DACC_2638, DACC_3745, DACC_4443	DA91_6798, DA91_8964	DB24_13949, DB24_14824, DB24_1690	DC16_11615, DC16_6151	DC57_4404, DC57_9544	DCKR_3214, DCKR_3215, DCKR_9759	DC_G12052, DC_G16254	DC84_13134, DC84_4972	DCQ7_5036, DCQ7_7685	DC14_6250, DC14_6396	DCD2_12776, DCD2_6373	DC30_2325, DC30_2837, DC30_6575	DC34_13249	DD52_10414, DD52_2044, DD52_9409	DE32_11495, DE32_1578, DE32_205	DE69_16224, DE69_16325, DE69_8359	DE34_13250, DE34_3484, DE34_8834	DE02_243	DE03_8160	DH96_7750	DI02_4982, DI02_5283	DL74_470, DL74_4883, DL74_6967	DL2-1_G04352, DL2-1_G10992, DL2-1_G10993, DL2-1_G15013	DN51_10097	DS_G06886, DS_G09538, DS_G13509, DS_G15568	DS20_7343	DS25_11040, DS25_13326	DSD1_13690	DU_G04292, DU_G10888, DU_G10889, DU_G15741	DVV4_13007, DVV4_1523
OG0000156	DA12_5951	DAT2_15951, DAT2_494	DAMP_2506, DAMP_3365	DA58_12945	DACC_6329	DA91_5944	DB24_2778, DB24_8837	DC16_10230, DC16_3535, DC16_6738, DC16_9862	DC57_1684, DC57_8995	DCKR_6068, DCKR_8426	DC_G02245, DC_G02953, DC_G03894, DC_G14589	DC84_7470	DCQ7_8567	DC14_1125	DCD2_5085, DCD2_5523	DC30_10464, DC30_14269	DC34_3536, DC34_4783, DC34_5712	DD52_12840, DD52_7122	DE32_14562, DE32_4001	DE69_10413, DE69_14839, DE69_15557, DE69_16064	DE34_13665, DE34_16080, DE34_9446	DE02_7236, DE02_7423, DE02_748	DE03_14109, DE03_15207, DE03_15579	DH96_9828	DI02_2923	DL74_15413, DL74_163, DL74_4545	DL2-1_G00659, DL2-1_G09454, DL2-1_G15250	DN51_16157, DN51_3035, DN51_3403, DN51_924	DS_G15318	DS20_10034, DS20_1462, DS20_4497, DS20_8312	DS25_2876, DS25_4171	DSD1_10358, DSD1_4408, DSD1_7729, DSD1_8684	DU_G03499	DVV4_1296, DVV4_16897, DVV4_2704, DVV4_5583
OG0000157	DA12_7968, DA12_9348	DAT2_13821, DAT2_2130, DAT2_6410	DAMP_1181, DAMP_2235, DAMP_978	DA58_4772, DA58_4803, DA58_9840	DACC_11899, DACC_2967, DACC_2998	DA91_191	DB24_12661	DC16_12419, DC16_3014	DC57_15158, DC57_3676	DCKR_13111, DCKR_5864	DC_G08359, DC_G12798	DC84_12635, DC84_13841, DC84_13842	DCQ7_13295, DCQ7_15361, DCQ7_15362	DC14_8922, DC14_9316, DC14_9317	DCD2_10579, DCD2_15807, DCD2_15808, DCD2_15809	DC30_2122, DC30_3725, DC30_6306	DC34_2397, DC34_5130	DD52_13333	DE32_11968, DE32_3871	DE69_12555, DE69_8386	DE34_14417, DE34_14931	DE02_5322, DE02_5470	DE03_5464, DE03_9038	DH96_9094	DI02_13130, DI02_2238, DI02_3631	DL74_8240	DL2-1_G10185, DL2-1_G12374	DN51_13946, DN51_6648	DS_G06928, DS_G13752	DS20_6534, DS20_7794	DS25_14044, DS25_1830, DS25_5768, DS25_5769, DS25_7778	DSD1_14673, DSD1_14674, DSD1_6145	DU_G11671	DVV4_10398, DVV4_13754
OG0000158	DA12_11938	DAT2_16011, DAT2_2019	DAMP_13753, DAMP_6966	DA58_15402, DA58_4911, DA58_5770, DA58_5785	DACC_2318, DACC_2331, DACC_2860, DACC_2861	DA91_14141	DB24_12755, DB24_8229	DC16_12491, DC16_16121, DC16_3191	DC57_4366, DC57_4367	DCKR_14549, DCKR_14550	DC_G12097	DC84_12557, DC84_4658	DCQ7_13217, DCQ7_4426	DC14_12039, DC14_7576	DCD2_10501, DCD2_6150	DC30_10029, DC30_2866, DC30_7323	DC34_14751, DC34_14817, DC34_8780	DD52_13420, DD52_7714	DE32_11904, DE32_9702	DE69_11528, DE69_6737	DE34_14533, DE34_8483	DE02_12239, DE02_13636, DE02_8950	DE03_11250, DE03_5283, DE03_8962	DH96_8355	DI02_1408	DL74_15510, DL74_8338	DL2-1_G10303, DL2-1_G16840	DN51_14016, DN51_14218, DN51_6472	DS_G00818, DS_G00820, DS_G13642, DS_G16235	DS20_10531, DS20_1291, DS20_14633	DS25_6006	DSD1_10548, DSD1_14499, DSD1_6221	DU_G04156, DU_G11566, DU_G17544	DVV4_13640, DVV4_15226
OG0000160	DA12_10907, DA12_8124	DAT2_5253, DAT2_658	DAMP_8998, DAMP_953	DA58_3177	DACC_3580	DA91_1664, DA91_514	DB24_2615, DB24_7974	DC16_14443, DC16_14561, DC16_14562	DC57_13287, DC57_15879	DCKR_14660	DC_G07631, DC_G09267	DC84_2611, DC84_3001	DCQ7_10358, DCQ7_15072	DC14_2986, DC14_6621	DCD2_11374, DCD2_14459	DC30_6546	DC34_2056, DC34_2057, DC34_7160	DD52_7452	DE32_13720, DE32_13721, DE32_7393	DE69_2159, DE69_2270	DE34_12774, DE34_12886	DE02_13015, DE02_4996, DE02_8933	DE03_661, DE03_770, DE03_8979	DH96_2331, DH96_93	DI02_2076	DL74_1227, DL74_1250	DL2-1_G00480, DL2-1_G17172, DL2-1_G17173, DL2-1_G17174	DN51_12759, DN51_12865, DN51_12866	DS_G01252, DS_G03623, DS_G16558	DS20_12028, DS20_14616, DS20_7920	DS25_495, DS25_6520, DS25_6908	DSD1_16799, DSD1_16800, DSD1_6923	DU_G03674, DU_G03675, DU_G17246	DVV4_11397, DVV4_14916, DVV4_2537
OG0000161	DA12_12621, DA12_9697	DAT2_11107	DAMP_16386	DA58_14066, DA58_2911	DACC_14172, DACC_8319	DA91_3821	DB24_13836, DB24_442	DC16_15275, DC16_3219, DC16_6761	DC57_1326, DC57_5060, DC57_5885, DC57_9596	DCKR_16241, DCKR_1900, DCKR_2785, DCKR_3164	DC_G03316, DC_G06609, DC_G08488, DC_G11391, DC_G14247	DC84_3810	DCQ7_12346	DC14_2097	DCD2_19, DCD2_2267	DC30_10586, DC30_1373	DC34_1166, DC34_2779, DC34_8553	DD52_3447	DE32_10029, DE32_12617, DE32_13329, DE32_1923	DE69_10432, DE69_3161, DE69_8347	DE34_16100, DE34_6269, DE34_8353	DE02_5277, DE02_772, DE02_9110	DE03_14085, DE03_5256, DE03_6429	DH96_10012, DH96_223, DH96_7792	DI02_1074, DI02_3269, DI02_3343	DL74_12908	DL2-1_G06630	DN51_15393, DN51_6444, DN51_900	DS_G04556	DS20_539	DS25_10896, DS25_13763, DS25_13914	DSD1_14342, DSD1_16082, DSD1_2574, DSD1_7752	DU_G06539	DVV4_6534
OG0000163	DA12_13640	DAT2_13581, DAT2_13584	DAMP_10466	DA58_11962, DA58_11963, DA58_11966	DACC_3766, DACC_3767, DACC_3769	DA91_4205	DB24_9088, DB24_9092	DC16_16020, DC16_16021, DC16_16022	DC57_12838, DC57_12839	DCKR_74, DCKR_75	DC_G06469, DC_G08758, DC_G08759	DC84_4445, DC84_4446	DCQ7_9736, DCQ7_9737	DC14_9690, DC14_9691	DCD2_722, DCD2_723	DC30_4512, DC30_7283, DC30_7284	DC34_11872, DC34_11873	DD52_13066	DE32_13427, DE32_13428	DE69_6918, DE69_6919, DE69_6920	DE34_10457, DE34_10458, DE34_10459	DE02_14829, DE02_14830	DE03_5687, DE03_5688	DH96_10262, DH96_9297, DH96_9298	DI02_3719	DL74_7435	DL2-1_G09765, DL2-1_G09766, DL2-1_G09770, DL2-1_G09771	DN51_14638, DN51_14639	DS_G07098, DS_G07099, DS_G07102	DS20_4661, DS20_4662, DS20_4663	DS25_319, DS25_320, DS25_321	DSD1_15343, DSD1_15344	DU_G07270, DU_G07274	DVV4_15934, DVV4_15935, DVV4_15939
OG0000164	DA12_1254, DA12_5605	DAT2_9758	DAMP_1776, DAMP_2945	DA58_1511	DACC_12302	DA91_6831	DB24_13256, DB24_4157	DC16_13823, DC16_16163, DC16_16485, DC16_2145, DC16_3802	DC57_10218	DCKR_4719	DC_G02113	DC84_11237, DC84_1813, DC84_9582, DC84_9815	DCQ7_14353, DCQ7_14588, DCQ7_16376, DCQ7_7102	DC14_10735, DC14_1520, DC14_15444, DC14_2502	DCD2_10191, DCD2_12940, DCD2_7800, DCD2_9011	DC30_3782	DC34_10124, DC34_5329	DD52_12036, DD52_5954, DD52_6444	DE32_12595, DE32_12623, DE32_6107, DE32_9742	DE69_1728, DE69_5583, DE69_8313	DE34_14227, DE34_14493, DE34_6147	DE02_12180, DE02_6801, DE02_6880	DE03_11310, DE03_11618, DE03_1505	DH96_3783	DI02_1332	DL74_3082, DL74_9781	DL2-1_G02200	DN51_11032, DN51_14272, DN51_2577, DN51_8328, DN51_9205	DS_G01981	DS20_10222, DS20_2251, DS20_3085	DS25_10535	DSD1_10200, DSD1_10509, DSD1_2099	DU_G01988	DVV4_4154
OG0000169	DA12_12492, DA12_12493, DA12_3592	DAT2_1020, DAT2_6080, DAT2_6333	DAMP_16793, DAMP_2846, DAMP_3358	DA58_11525, DA58_702	DACC_13450, DACC_4540, DACC_7675	DA91_7607	DB24_11588, DB24_12960, DB24_6319	DC16_13310, DC16_3476	DC57_2637	DCKR_12407	DC_G02862	DC84_11438, DC84_14547	DCQ7_5743, DCQ7_8082	DC14_15927, DC14_16055	DCD2_7211, DCD2_9210	DC30_12937, DC30_1442, DC30_3976	DC34_16361, DC34_8517, DC34_8518	DD52_5090	DE32_6613, DE32_8371	DE69_10005, DE69_8797	DE34_10231, DE34_5667	DE02_11318, DE02_4771	DE03_10878, DE03_7073	DH96_2655, DH96_3320	DI02_3300, DI02_730	DL74_11626, DL74_12243, DL74_14082	DL2-1_G17707	DN51_16094, DN51_2088	DS_G08517, DS_G11579, DS_G17134	DS20_15448, DS20_17060, DS20_8305	DS25_12904, DS25_14221	DSD1_11191, DSD1_4893	DU_G08697, DU_G13955, DU_G14449, DU_G16723	DVV4_10478, DVV4_14403, DVV4_4757
OG0000170	DA12_3152	DAT2_10202, DAT2_16142, DAT2_2534	DAMP_11527, DAMP_13722, DAMP_2196, DAMP_4096	DA58_3796, DA58_8660	DACC_4162, DACC_5954, DACC_5955	DA91_741, DA91_9807	DB24_11900, DB24_4484	DC16_7770, DC16_9540	DC57_1546	DCKR_6207	DC_G14461	DC84_10834, DC84_15441	DCQ7_11735, DCQ7_16434	DC14_177, DC14_964	DCD2_3642, DCD2_7372	DC30_2960, DC30_6935	DC34_6692, DC34_9507	DD52_12384, DD52_13810, DD52_7944	DE32_13619, DE32_1431	DE69_12528, DE69_1948	DE34_13151, DE34_6689	DE02_15253, DE02_8082	DE03_13035, DE03_4897	DH96_12341, DH96_12705, DH96_3607	DI02_2320	DL74_15526, DL74_2718, DL74_4482	DL2-1_G00275, DL2-1_G05506, DL2-1_G16857	DN51_15600, DN51_16474	DS_G03857, DS_G05698, DS_G13796	DS20_16216, DS20_16669	DS25_10598, DS25_1663, DS25_5613	DSD1_5574, DSD1_5859	DU_G03881, DU_G05427, DU_G17528	DVV4_10920, DVV4_15208, DVV4_2320
OG0000172	DA12_12348, DA12_13254	DAT2_10905, DAT2_8691	DAMP_4428, DAMP_5342	DA58_11489, DA58_14463	DACC_10457, DACC_13487	DA91_366	DB24_14227, DB24_803	DC16_4631, DC16_9968	DC57_13983	DCKR_2718	DC_G03256, DC_G09941	DC84_10195, DC84_7571, DC84_7622	DCQ7_1309, DCQ7_8669, DCQ7_9781	DC14_1023, DC14_2692, DC14_8179	DCD2_5621, DCD2_761, DCD2_920	DC30_12323, DC30_14274, DC30_4013	DC34_12239, DC34_8361	DD52_14312, DD52_3777	DE32_10163, DE32_13091	DE69_10128, DE69_4818	DE34_6952, DE34_9700	DE02_14868, DE02_16623, DE02_4733	DE03_12014, DE03_15322, DE03_5649	DH96_8547	DI02_7272, DI02_9530	DL74_11436	DL2-1_G06267, DL2-1_G14345	DN51_14601, DN51_3144, DN51_7925	DS_G04921, DS_G09625	DS20_13814, DS20_15685, DS20_4701, DS20_5094, DS20_6	DS25_3629, DS25_4694, DS25_7918	DSD1_15307, DSD1_4669, DSD1_9791	DU_G06177, DU_G12042	DVV4_6197
OG0000174	DA12_1141	DAT2_10281, DAT2_15824	DAMP_15764, DAMP_180	DA58_13783, DA58_4831, DA58_7982	DACC_11034, DACC_2929, DACC_9058	DA91_8326	DB24_12321, DB24_2239	DC16_12445, DC16_8863	DC57_2869, DC57_3701, DC57_672	DCKR_12636, DCKR_13755, DCKR_13882	DC_G12773, DC_G13588, DC_G15798	DC84_12600, DC84_14855, DC84_14856	DCQ7_13260, DCQ7_1621	DC14_7618, DC14_8502	DCD2_10545, DCD2_8745	DC30_13365, DC30_4444	DC34_11576, DC34_4253, DC34_5161	DD52_14159, DD52_8054	DE32_11942, DE32_6807	DE69_12366, DE69_13448	DE34_14444, DE34_4539	DE02_2681, DE02_5444	DE03_15934, DE03_9012	DH96_3582	DI02_14213, DI02_2069	DL74_14411, DL74_2345, DL74_2346	DL2-1_G03460, DL2-1_G04243	DN51_13973, DN51_5487	DS_G00707, DS_G06920, DS_G13200	DS20_267, DS20_7431	DS25_261, DS25_5964, DS25_966	DSD1_3183, DSD1_6174	DU_G00743, DU_G04177	DVV4_10208, DVV4_8544
OG0000175	DA12_2153, DA12_5706	DAT2_13685, DAT2_13698	DAMP_13091, DAMP_1512	DA58_1935, DA58_8862, DA58_8866	DACC_10750, DACC_10752	DA91_10212, DA91_10213, DA91_12422	DB24_12067, DB24_12073	DC16_9322, DC16_9336	DC57_1001, DC57_998, DC57_999	DCKR_15910, DCKR_15911, DCKR_15913	DC_G13944, DC_G13946	DC84_15233, DC84_15236	DCQ7_5938, DCQ7_5941	DC14_4225, DC14_4228	DCD2_14008, DCD2_7595, DCD2_7597	DC30_7322, DC30_7325, DC30_8029	DC34_14986, DC34_15001	DD52_8573, DD52_8579	DE32_4737, DE32_4750, DE32_7063	DE69_15425, DE69_15439	DE34_7030, DE34_7044	DE02_11651, DE02_14976	DE03_5102, DE03_5116	DH96_1939, DH96_6670	DI02_459, DI02_846	DL74_15608, DL74_5975	DL2-1_G05313, DL2-1_G05325	DN51_5008, DN51_5018	DS_G05877, DS_G05881	DS20_15180, DS20_15194	DS25_1475, DS25_1477	DSD1_5368, DSD1_5378	DU_G05236, DU_G05248	DVV4_11094, DVV4_11097
OG0000178	DA12_11414, DA12_9186, DA12_9187	DAT2_4075, DAT2_4617, DAT2_9358	DAMP_2905, DAMP_2907, DAMP_3066	DA58_2618, DA58_6435	DACC_14465, DACC_9533	DA91_6779	DB24_11617, DB24_4634	DC16_10600, DC16_15100	DC57_12385, DC57_6432	DCKR_10449, DCKR_1415	DC_G06033, DC_G06243	DC84_3222, DC84_6497	DCQ7_10788, DCQ7_12068	DC14_16146, DC14_6154	DCD2_14682, DCD2_14683, DCD2_8248	DC30_14135, DC30_1811	DC34_2472, DC34_8146	DD52_10305, DD52_751	DE32_7016, DE32_8005	DE69_4533, DE69_7924	DE34_8348, DE34_8556	DE02_14431, DE02_2453	DE03_16532, DE03_75	DH96_10678	DI02_14123, DI02_6035	DL74_10636, DL74_13870, DL74_13872	DL2-1_G04425, DL2-1_G04427, DL2-1_G13209	DN51_13406, DN51_3779	DS_G06711, DS_G06713, DS_G10851	DS20_11898, DS20_1830	DS25_10757, DS25_4667	DSD1_13165, DSD1_16251	DU_G04377, DU_G04379, DU_G13174	DVV4_10012, DVV4_10014, DVV4_7163
OG0000192	DA12_12636, DA12_8236	DAT2_1156, DAT2_9404	DAMP_14684, DAMP_7192	DA58_15082, DA58_5063	DACC_2708, DACC_3615	DA91_7582	DB24_1753, DB24_180	DC16_11544, DC16_4306	DC57_4114, DC57_5827	DCKR_14302, DCKR_9560	DC_G06552	DC84_13060, DC84_8311, DC84_9274	DCQ7_2171, DCQ7_2618, DCQ7_4961	DC14_10236, DC14_14890, DC14_7822	DCD2_11124, DCD2_3136, DCD2_6749	DC30_6367, DC30_9135, DC30_9867	DC34_5979, DC34_7717, DC34_9886	DD52_3195, DD52_9348	DE32_826, DE32_8724	DE69_11269, DE69_14668	DE34_3412, DE34_6001	DE02_313, DE02_7660	DE03_12344, DE03_8091	DH96_11938, DH96_8799	DI02_4975	DL74_15325, DL74_8451	DL2-1_G06945, DL2-1_G10914	DN51_10168, DN51_7599	DS_G04276, DS_G13434	DS20_6779, DS20_7274	DS25_13256, DS25_6808	DSD1_13621, DSD1_9465	DU_G06871, DU_G10963	DVV4_13072, DVV4_15548, DVV4_9201
OG0000197	DA12_2860, DA12_8709	DAT2_13422, DAT2_13718, DAT2_4886	DAMP_12805, DAMP_13372, DAMP_6175	DA58_14379	DACC_52	DA91_3062, DA91_9120	DB24_12047, DB24_13231	DC16_5556, DC16_7794	DC57_3293, DC57_7917	DCKR_10959, DCKR_6749	DC_G04959, DC_G16224	DC84_10806, DC84_9410	DCQ7_11710, DCQ7_2296	DC14_11428, DC14_150	DCD2_3619, DCD2_6605	DC30_11015, DC30_7344	DC34_11246, DC34_3035, DC34_6657	DD52_14630, DD52_8595	DE32_13644, DE32_1483	DE69_12505, DE69_2714	DE34_13340, DE34_1379	DE02_4822, DE02_8108	DE03_12747, DE03_13061	DH96_12472, DH96_1925	DI02_7571, DI02_9038	DL74_12545, DL74_15627	DL2-1_G05345, DL2-1_G16578	DN51_15624, DN51_7164	DS_G05856, DS_G14032	DS20_16114, DS20_6950	DS25_11147, DS25_15797	DSD1_5882, DSD1_9054	DU_G00490, DU_G05269, DU_G14220	DVV4_10231, DVV4_11075, DVV4_58, DVV4_8780
OG0000198	DA12_6589	DAT2_13123, DAT2_4269	DAMP_16911, DAMP_7148	DA58_13434	DACC_5454	DA91_4695, DA91_7985	DB24_12197, DB24_12534	DC16_11626, DC16_6740, DC16_8722, DC16_8733	DC57_9585	DCKR_3175	DC_G03325	DC84_10694, DC84_13148, DC84_14982	DCQ7_1095, DCQ7_1747, DCQ7_5048	DC14_5837, DC14_6410	DCD2_12788, DCD2_3504	DC30_8873	DC34_11261, DC34_13261, DC34_13973	DD52_13199	DE32_3695, DE32_5339	DE69_16539	DE34_3496	DE02_1500, DE02_231, DE02_2804, DE02_751	DE03_13188, DE03_14106, DE03_15810, DE03_8172	DH96_12799, DH96_7589, DH96_822, DH96_823	DI02_7003	DL74_14280, DL74_6021	DL2-1_G00376, DL2-1_G03318	DN51_10086, DN51_5617, DN51_922	DS_G00858, DS_G03764	DS20_1498, DS20_4032, DS20_7355	DS25_13047, DS25_7571	DSD1_13701, DSD1_3040, DSD1_3051, DSD1_7731	DU_G00881, DU_G03783	DVV4_2421, DVV4_8415
OG0000199	DA12_7255	DAT2_14058, DAT2_2027, DAT2_2868	DAMP_10049, DAMP_8140	DA58_2716, DA58_9227	DACC_14368, DACC_199	DA91_11625, DA91_12936	DB24_9259	DC16_10173, DC16_12468	DC57_10995, DC57_4342, DC57_7048	DCKR_11443, DCKR_14526, DCKR_5497	DC_G16284	DC84_12578, DC84_5186	DCQ7_13238, DCQ7_6261, DCQ7_7627	DC14_6194, DC14_704, DC14_7596	DCD2_10523, DCD2_13215, DCD2_6310, DCD2_7061	DC30_10047	DC34_8807	DD52_7368	DE32_11916, DE32_3430, DE32_7865, DE32_9858	DE69_13427, DE69_14760	DE34_14464, DE34_7138	DE02_8922	DE03_8990	DH96_6001	DI02_2738, DI02_3703	DL74_11739, DL74_2866, DL74_7195, DL74_8329	DL2-1_G00091, DL2-1_G04047, DL2-1_G10289, DL2-1_G10291	DN51_13994, DN51_3343	DS_G13667, DS_G15945, DS_G15946	DS20_14606	DS25_5987	DSD1_4470, DSD1_6195	DU_G00162, DU_G11573, DU_G11575	DVV4_13648, DVV4_9105
OG0000200	DA12_7496	DAT2_8466, DAT2_9936	DAMP_12724, DAMP_13670, DAMP_5109	DA58_10418, DA58_15062	DACC_1183	DA91_13928	DB24_13896, DB24_3139, DB24_8644	DC16_15504, DC16_893	DC57_11062, DC57_13320	DCKR_15450, DCKR_5563	DC_G09298	DC84_12341, DC84_315	DCQ7_15648, DCQ7_8493	DC14_12010, DC14_1620	DCD2_13673, DCD2_206	DC30_15093, DC30_6481	DC34_15963, DC34_215	DD52_11081, DD52_11539, DD52_6774	DE32_13179, DE32_1386	DE69_4285, DE69_9584	DE34_13758, DE34_2526	DE02_2246, DE02_8883	DE03_2770, DE03_6197	DH96_11688, DH96_9858	DI02_1919	DL74_12632, DL74_5163, DL74_6803	DL2-1_G01053, DL2-1_G09214, DL2-1_G11966	DN51_12061, DN51_15161	DS_G03112, DS_G06885, DS_G07592	DS20_2946, DS20_3360	DS25_10674, DS25_8667	DSD1_15854, DSD1_857	DU_G03101, DU_G07806, DU_G09923	DVV4_12098, DVV4_13416, DVV4_16474, DVV4_3073
OG0000202	DA12_10763	DAT2_16105, DAT2_3679, DAT2_4981	DAMP_12904, DAMP_15700, DAMP_15701, DAMP_7175	DA58_9897	DACC_11958	DA91_5818	DB24_115	DC16_16178, DC16_4204, DC16_4753	DC57_14771, DC57_5687	DCKR_7559, DCKR_9418	DC_G06410, DC_G10746	DC84_6013, DC84_9564	DCQ7_12318, DCQ7_14335, DCQ7_3696	DC14_13027, DC14_15424	DCD2_3980, DCD2_7783	DC30_1998, DC30_6627	DC34_10107, DC34_12106, DC34_4214	DD52_3138	DE32_7120, DE32_9759	DE69_13360, DE69_8493, DE69_9127	DE34_16727, DE34_1731, DE34_4691	DE02_11821, DE02_3513, DE02_3986	DE03_10291, DE03_11602, DE03_14296	DH96_11320	DI02_9061	DL74_11773, DL74_3063, DL74_369	DL2-1_G07011, DL2-1_G15117	DN51_10752, DN51_14288, DN51_4791	DS_G15447	DS20_16283, DS20_7819, DS20_9001	DS25_15398	DSD1_10494, DSD1_12146, DSD1_2542	DU_G06939, DU_G14445	DVV4_1418, DVV4_15607
OG0000205	DA12_3673	DAT2_11789, DAT2_13015	DAMP_3108, DAMP_4998	DA58_15145	DACC_3864	DA91_11300, DA91_11423, DA91_14387, DA91_14783, DA91_1994, DA91_958	DB24_10428, DB24_12577, DB24_6575, DB24_6700	DC16_10840	DC57_12464, DC57_5192, DC57_7032	DCKR_11459, DCKR_3778, DCKR_449	DC_G05447, DC_G06169, DC_G11265	DC84_15845, DC84_6764	DCQ7_192, DCQ7_9600	DC14_13122, DC14_817	DCD2_1435, DCD2_9708	DC30_11277, DC30_4495	DC34_11065, DC34_13382, DC34_5903	DD52_3868	DE32_3296	DE69_5238, DE69_5801	DE34_1657, DE34_6737	DE02_11084	DE03_16778	DH96_11241, DH96_6780, DH96_7077, DH96_9998	DI02_1084, DI02_11375, DI02_5432	DL74_10486, DL74_14218	DL2-1_G12304, DL2-1_G14792, DL2-1_G16804	DN51_4030	DS_G01131, DS_G09155	DS20_13140	DS25_3917, DS25_798	DSD1_12913	DU_G15958	DVV4_10306, DVV4_1747, DVV4_5512
OG0000206	DA12_710, DA12_7740	DAT2_12583, DAT2_7965	DAMP_10648, DAMP_7309	DA58_13713, DA58_8951	DACC_10310, DACC_5278	DA91_10029, DA91_14120, DA91_4785, DA91_9110	DB24_875	DC16_2737, DC16_9756	DC57_2067, DC57_3628	DCKR_10082, DCKR_10680	DC_G08154, DC_G12839, DC_G14965, DC_G14966	DC84_14042, DC84_7382	DCQ7_15562	DC14_12592	DCD2_16017, DCD2_3075	DC30_3247	DC34_13519, DC34_9098	DD52_10498, DD52_7606	DE32_7221	DE69_12765, DE69_9932	DE34_1398, DE34_9977	DE02_10966, DE02_15365	DE03_15104, DE03_9509	DH96_11272, DH96_221, DH96_8637	DI02_1374, DI02_9706	DL74_16481, DL74_6894	DL2-1_G00232, DL2-1_G14122, DL2-1_G16995	DN51_2932, DN51_6886	DS_G09851, DS_G16386	DS20_6605, DS20_9137	DS25_16189	DSD1_14910, DSD1_8782	DU_G03927, DU_G12268, DU_G17393	DVV4_15075, DVV4_2001, DVV4_5509, DVV4_8037
OG0000207	DA12_4364	DAT2_10039, DAT2_13922, DAT2_16372	DAMP_16089, DAMP_5720, DAMP_9163	DA58_4146, DA58_9669	DACC_11736, DACC_6305	DA91_9352	DB24_10290, DB24_5483	DC16_6706, DC16_8250	DC57_206, DC57_8969	DCKR_13297, DCKR_8452	DC_G03920, DC_G13140	DC84_16130, DC84_8212	DCQ7_2717, DCQ7_482	DC14_4059, DC14_8776	DCD2_1724, DCD2_3038	DC30_13282, DC30_2036, DC30_4372	DC34_16822, DC34_7817	DD52_11393	DE32_11582, DE32_13304	DE69_10380, DE69_1805	DE34_16046, DE34_3086	DE02_14784, DE02_715	DE03_14141, DE03_4005	DH96_1704, DH96_8533, DH96_9742	DI02_4076, DI02_5399	DL74_5589, DL74_621	DL2-1_G03873, DL2-1_G03874, DL2-1_G15287	DN51_6093, DN51_957	DS_G00299, DS_G15286	DS20_11105, DS20_9888	DS25_11396, DS25_2847	DSD1_3964, DSD1_7696	DU_G00334, DU_G15476	DVV4_1266, DVV4_15689, DVV4_8940
OG0000208	DA12_6087, DA12_8486	DAT2_2740, DAT2_7536	DAMP_1811, DAMP_8452	DA58_14820, DA58_9241	DACC_10514, DACC_213	DA91_12706, DA91_2022	DB24_14983, DB24_2260	DC16_5969	DC57_12251, DC57_7801	DCKR_11076, DCKR_6548	DC_G00015, DC_G05075	DC84_5223, DC84_7674	DCQ7_14158, DCQ7_6297	DC14_11118, DC14_739	DCD2_13784, DCD2_14172	DC30_3304, DC30_3480	DC34_15991, DC34_1967	DD52_14140, DD52_14564	DE32_10018, DE32_7609	DE69_3758, DE69_7296	DE34_524, DE34_985	DE02_15284, DE02_15912, DE02_7757	DE03_15051, DE03_3620, DE03_7925	DH96_10246, DH96_10768, DH96_6484	DI02_5214, DI02_7802	DL74_13796, DL74_15660	DL2-1_G00042, DL2-1_G14398	DN51_11205, DN51_16902	DS_G04056, DS_G09537	DS20_10154, DS20_1194, DS20_6907	DS25_12267, DS25_3540, DS25_7731	DSD1_10, DSD1_8925	DU_G04093, DU_G11990	DVV4_16978
OG0000215	DA12_11909, DA12_405	DAT2_7085, DAT2_8966	DAMP_2486, DAMP_8914	DA58_14623, DA58_173, DA58_7702	DACC_4919, DACC_7157, DACC_8713	DA91_13014, DA91_870	DB24_11798, DB24_8823	DC16_15683, DC16_8002	DC57_13124, DC57_3446	DCKR_15642, DCKR_6595	DC_G09095, DC_G16385	DC84_10973, DC84_4137	DCQ7_6692, DCQ7_9913	DC14_11657, DC14_438	DCD2_11049, DCD2_396	DC30_12979, DC30_4769	DC34_14667, DC34_2742	DD52_12827, DD52_14277	DE32_1945, DE32_6462	DE69_11668, DE69_9342	DE34_10138, DE34_9079	DE02_15702, DE02_4603	DE03_12808, DE03_6011	DH96_11998, DH96_8281	DI02_3691, DI02_742	DL74_145, DL74_9907	DL2-1_G05638, DL2-1_G09433	DN51_14974, DN51_16981	DS_G05564, DS_G07398	DS20_13640, DS20_15997	DS25_15667, DS25_31	DSD1_15666, DSD1_6081	DU_G05557, DU_G07596	DVV4_10794, DVV4_16917
OG0000218	DA12_13383	DAT2_15697, DAT2_15698	DAMP_11405, DAMP_14573, DAMP_16481	DA58_1269, DA58_1270	DACC_8246, DACC_8247, DACC_8248	DA91_2861	DB24_10545	DC16_12745, DC16_12746	DC57_3123	DCKR_12892	DC_G16052, DC_G16053, DC_G16054	DC84_12021, DC84_12022, DC84_12023	DCQ7_1038, DCQ7_1039, DCQ7_1040	DC14_15226, DC14_15227, DC14_15228	DCD2_2757, DCD2_2758, DCD2_2759	DC30_13813, DC30_13814	DC34_6968, DC34_6969	DD52_4559	DE32_7850, DE32_7851	DE69_13824, DE69_13825	DE34_5098, DE34_5099	DE02_13800, DE02_13801, DE02_13802	DE03_6507, DE03_6508, DE03_6509	DH96_7690	DI02_11422, DI02_11423	DL74_13713, DL74_13714	DL2-1_G08895, DL2-1_G08896	DN51_16320, DN51_16321	DS_G07943, DS_G07944	DS20_2197, DS20_2198, DS20_2199	DS25_12336, DS25_12337	DSD1_10609, DSD1_10610	DU_G08123, DU_G08124	DVV4_16158
OG0000222	DA12_799, DA12_846	DAT2_15011, DAT2_17117	DAMP_4974, DAMP_7940	DA58_13097, DA58_5460	DACC_14974, DACC_4210	DA91_13994, DA91_5124	DB24_8258, DB24_994	DC16_4393, DC16_9578	DC57_13881, DC57_1563	DCKR_2614, DCKR_6190	DC_G09852, DC_G14474	DC84_10420, DC84_15483	DCQ7_14018, DCQ7_8937	DC14_16224, DC14_9855	DCD2_1142, DCD2_7414	DC30_5802, DC30_8411	DC34_10081, DC34_10733	DD52_10610, DD52_7751	DE32_14004, DE32_2943	DE69_5681, DE69_7531	DE34_5916, DE34_6725, DE34_8377	DE02_12067, DE02_4033	DE03_12260, DE03_4859	DH96_6044	DI02_11020, DI02_9077, DI02_9078	DL74_5858, DL74_9888	DL2-1_G06064, DL2-1_G16817	DN51_16509, DN51_7683	DS_G05144, DS_G16207	DS20_11956, DS20_2422	DS25_1710, DS25_5210	DSD1_5614, DSD1_9550	DU_G05965, DU_G17570	DVV4_15251, DVV4_5993
OG0000224	DA12_13596, DA12_8365	DAT2_15391, DAT2_6225, DAT2_8588	DAMP_14940, DAMP_7401	DA58_4078, DA58_569	DACC_6234, DACC_7547	DA91_11205, DA91_12995	DB24_5559, DB24_6443	DC16_13448, DC16_7095	DC57_2773, DC57_8896	DCKR_12542, DCKR_8524	DC_G04003, DC_G15693	DC84_11302, DC84_8291	DCQ7_13674, DCQ7_2638	DC14_12667, DC14_8699	DCD2_3116, DCD2_7071	DC30_13208, DC30_878	DC34_7737, DC34_950	DD52_14360, DD52_2348	DE32_1146, DE32_2427	DE69_6355, DE69_8938	DE34_11039, DE34_5018	DE02_1874, DE02_9988	DE03_13755, DE03_7206	DH96_1389, DH96_2832	DI02_3497, DI02_5635	DL74_2444, DL74_5252	DL2-1_G08014, DL2-1_G15373	DN51_2221, DN51_567	DS_G08657, DS_G15203	DS20_15811, DS20_8174	DS25_13034, DS25_2776	DSD1_11324, DSD1_8084	DU_G08838, DU_G15392	DVV4_1188, DVV4_4892
OG0000225	DA12_13717, DA12_1971	DAT2_12533, DAT2_16170	DAMP_3920, DAMP_8321	DA58_13394, DA58_9801	DACC_11866, DACC_12004	DA91_12892, DA91_7772	DB24_11466, DB24_15079	DC16_3711, DC16_9637	DC57_16314, DC57_1722, DC57_9681	DCKR_13070, DCKR_1987, DCKR_4185	DC_G03171, DC_G14632	DC84_15593, DC84_5502	DCQ7_5672	DC14_10074, DC14_10177	DCD2_10078, DCD2_7523	DC30_1114, DC30_7183	DC34_12555, DC34_1455	DD52_10149, DD52_13160	DE32_11221, DE32_5678	DE69_2449, DE69_3014	DE34_6786, DE34_9811	DE02_12627, DE02_15217	DE03_10997, DE03_4799	DH96_11329, DH96_7262	DI02_14472, DI02_7828	DL74_1081, DL74_1506	DL2-1_G04727, DL2-1_G09936	DN51_16566, DN51_16765	DS_G06444, DS_G06951	DS20_15648, DS20_6090	DS25_13847, DS25_1831	DSD1_5032, DSD1_5669	DU_G04673, DU_G07104	DVV4_15776, DVV4_9718
OG0000226	DA12_1067, DA12_2835, DA12_8897	DAT2_15538	DAMP_9568	DA58_11013, DA58_2240, DA58_2758, DA58_3987, DA58_4199	DACC_1330, DACC_14328, DACC_6143, DACC_6880	DA91_13876, DA91_3217, DA91_9096	DB24_14580	DC16_6061, DC16_7971	DC57_12544, DC57_3484	DCKR_12238, DCKR_369	DC_G03280, DC_G06089, DC_G16413	DC84_11001, DC84_4898	DCQ7_15002, DCQ7_7614	DC14_1710, DC14_6181	DCD2_13171, DCD2_6296	DC30_3154, DC30_6184, DC30_8945	DC34_14697, DC34_2650, DC34_3101	DD52_1700	DE32_7878, DE32_8853	DE69_11698, DE69_3664	DE34_9109, DE34_9215	DE02_15629, DE02_15675	DE03_12836, DE03_5532	DH96_4150, DH96_7012	DI02_7307, DI02_9719	DL74_3902	DL2-1_G14518	DN51_15423, DN51_1600	DS_G15921	DS20_15673, DS20_6045	DS25_6994, DS25_7613	DSD1_6052, DSD1_7045	DU_G16229	DVV4_2027
OG0000227	DA12_1446, DA12_9238	DAT2_16146, DAT2_9658	DAMP_12081, DAMP_3542	DA58_3989, DA58_8674	DACC_4148, DACC_6144	DA91_6074, DA91_9803	DB24_11904, DB24_5824	DC16_6616, DC16_9536	DC57_1522, DC57_8668	DCKR_6231, DCKR_8753	DC_G04237, DC_G14432	DC84_15437, DC84_8599	DCQ7_16430, DCQ7_7338	DC14_3350, DC14_960	DCD2_12099, DCD2_7368	DC30_2957, DC30_8520	DC34_2649, DC34_9503	DD52_13814, DD52_2612	DE32_11775, DE32_1427	DE69_1952, DE69_3933	DE34_10736, DE34_6685	DE02_15257, DE02_7000	DE03_14232, DE03_4901	DH96_12263, DH96_3610	DI02_2316, DI02_3412	DL74_4428, DL74_4478	DL2-1_G05502, DL2-1_G15661	DN51_1045, DN51_16470	DS_G05702, DS_G14898	DS20_16212, DS20_5125	DS25_1659, DS25_2495, DS25_9702	DSD1_5570, DSD1_7607	DU_G05423, DU_G15108	DVV4_10923, DVV4_914
OG0000228	DA12_4632, DA12_9841	DAT2_12821, DAT2_8216	DAMP_5108, DAMP_7431, DAMP_853	DA58_544, DA58_8990	DACC_5317, DACC_7522	DA91_1566, DA91_8162	DB24_6466, DB24_7791	DC16_13473, DC16_2693	DC57_15390, DC57_2800	DCKR_12568, DCKR_15153	DC_G08091, DC_G15726	DC84_11276, DC84_14083	DCQ7_13647, DCQ7_15601	DC14_10775, DC14_4116	DCD2_16059, DCD2_9050	DC30_13441, DC30_3291	DC34_14231, DC34_920	DD52_14384, DD52_7314	DE32_4294, DE32_6411	DE69_8965, DE69_9887	DE34_10622, DE34_4990	DE02_15321, DE02_1848	DE03_7231, DE03_9553	DH96_684, DH96_9425	DI02_10033, DI02_566	DL74_10751, DL74_14487	DL2-1_G07958, DL2-1_G17301	DN51_2246, DN51_6932	DS_G08690, DS_G16703	DS20_8148, DS20_9181	DS25_13067, DS25_16142	DSD1_11349, DSD1_14955	DU_G08869, DU_G17124	DVV4_14813, DVV4_4920
OG0000230	DA12_7544	DAT2_4715, DAT2_7100, DAT2_8629	DAMP_10892, DAMP_17300, DAMP_17382	DA58_14627	DACC_4915	DA91_11642, DA91_1928	DB24_11785, DB24_13925	DC16_15018, DC16_7924	DC57_3439, DC57_9723	DCKR_4226, DCKR_6602	DC_G02638, DC_G16371	DC84_10954, DC84_3158	DCQ7_10850, DCQ7_9894	DC14_420, DC14_5556	DCD2_11030, DCD2_14617	DC30_12969, DC30_580	DC34_13836, DC34_6824	DD52_10417, DD52_14265	DE32_15530, DE32_1962	DE69_1208, DE69_13715	DE34_8201, DE34_9156	DE02_15503, DE02_6514	DE03_12887, DE03_219	DH96_10660, DH96_11406	DI02_2867, DI02_736	DL74_12276, DL74_8664	DL2-1_G04345, DL2-1_G05655	DN51_13326, DN51_15471	DS_G05550, DS_G06878	DS20_352, DS20_4911	DS25_11638, DS25_12260, DS25_15681	DSD1_16332, DSD1_6006	DU_G04285, DU_G05576, DU_G17706	DVV4_10096, DVV4_10779
OG0000231	DA12_9349	DAT2_10050, DAT2_11822, DAT2_5290	DAMP_3654, DAMP_917	DA58_11534, DA58_9184	DACC_13441, DACC_160	DA91_11064, DA91_4528	DB24_5290, DB24_7871	DC16_3006, DC16_3010	DC57_12007, DC57_14562, DC57_15015, DC57_15159	DCKR_7842, DCKR_984, DCKR_9875	DC_G00268, DC_G08358, DC_G08541, DC_G08542	DC84_13848, DC84_9842	DCQ7_14614, DCQ7_15368	DC14_2534, DC14_9323	DCD2_15815, DCD2_9417	DC30_8904	DC34_2199, DC34_7017	DD52_118, DD52_3365, DD52_72, DD52_7404	DE32_6313	DE69_12549, DE69_12550	DE34_14936, DE34_14937	DE02_5319	DE03_5467	DH96_5622	DI02_4284	DL74_14611, DL74_6541	DL2-1_G03860, DL2-1_G12338, DL2-1_G17211	DN51_6651	DS_G00316, DS_G11679, DS_G16610	DS20_6531	DS25_5762, DS25_7844	DSD1_14677	DU_G00346, DU_G14062, DU_G17212	DVV4_10348, DVV4_14882
OG0000235	DA12_1002, DA12_8097	DAT2_14756, DAT2_3600	DAMP_12402, DAMP_15345	DA58_10185, DA58_46	DACC_7039, DACC_951	DA91_13526, DA91_2356	DB24_3364, DB24_6957	DC16_1183, DC16_14040	DC57_11402, DC57_1911	DCKR_8022, DCKR_9335	DC_G00908, DC_G14774	DC84_4610, DC84_887	DCQ7_4381, DCQ7_5231	DC14_5638, DC14_9618	DCD2_15437, DCD2_6103	DC30_4810, DC30_7446	DC34_12771, DC34_16177	DD52_13915, DD52_6560	DE32_1238, DE32_5142	DE69_4577, DE69_732	DE34_2247, DE34_819	DE02_12898, DE02_13976	DE03_2475, DE03_7769	DH96_10586, DH96_6952	DI02_4382, DI02_6949	DL74_10516, DL74_13593	DL2-1_G01333, DL2-1_G07331	DN51_12353, DN51_2779	DS_G02852, DS_G09274	DS20_1615, DS20_7537	DS25_3424, DS25_8927	DSD1_1146, DSD1_11936	DU_G02842, DU_G09492	DVV4_3318, DVV4_5514
OG0000236	DA12_3031, DA12_3763	DAT2_11626, DAT2_37	DAMP_12106, DAMP_339	DA58_1588, DA58_6747	DACC_12374, DACC_9844	DA91_13124, DA91_3411	DB24_4086, DB24_9683	DC16_10057, DC16_14381	DC57_11645, DC57_6929	DCKR_11653, DCKR_625	DC_G00660, DC_G05536	DC84_1733, DC84_6855	DCQ7_7185, DCQ7_9511	DC14_12304, DC14_5967	DCD2_10333, DCD2_9798	DC30_2375, DC30_5585	DC34_11158, DC34_1542	DD52_1079, DD52_5882	DE32_13018, DE32_15280	DE69_2093, DE69_4740	DE34_12953, DE34_9623	DE02_5067, DE02_7057	DE03_15400, DE03_841	DH96_3387, DH96_4594	DI02_14045, DI02_7993	DL74_1469, DL74_4261	DL2-1_G02121, DL2-1_G13587	DN51_12694, DN51_3225	DS_G02060, DS_G10395	DS20_14045, DS20_7983	DS25_10455, DS25_4339	DSD1_4589, DSD1_6859	DU_G02066, DU_G12814	DVV4_4086, DVV4_7520
OG0000237	DA12_4204, DA12_7999	DAT2_5235, DAT2_8376	DAMP_14063	DA58_13575	DACC_5171	DA91_5769, DA91_735, DA91_736	DB24_367, DB24_7955	DC16_16440, DC16_2862	DC57_14550, DC57_15264	DCKR_5975, DCKR_9887	DC_G08238, DC_G08239, DC_G10506	DC84_13957, DC84_9767	DCQ7_14541, DCQ7_15476	DC14_2455, DC14_9460	DCD2_12894, DCD2_15929	DC30_2208	DC34_14085, DC34_14086, DC34_15288	DD52_3376, DD52_7475	DE32_11157, DE32_4544	DE69_12203, DE69_5540	DE34_14270, DE34_15837, DE34_15838	DE02_12141, DE02_14028	DE03_11349, DE03_9416	DH96_10048, DH96_11752, DH96_11818, DH96_6768	DI02_10560, DI02_5066	DL74_5758	DL2-1_G06730, DL2-1_G17154	DN51_6790, DN51_8373	DS_G04475, DS_G16538	DS20_10408, DS20_16092	DS25_14473, DS25_5630	DSD1_14820	DU_G06640, DU_G17268	DVV4_14935, DVV4_6631
OG0000239	DA12_11783, DA12_8322	DAT2_4837, DAT2_4891	DAMP_17013, DAMP_6104, DAMP_6183	DA58_3005	DACC_14079	DA91_5450, DA91_5451	DB24_10202, DB24_11352, DB24_12525	DC16_14731, DC16_14732	DC57_16214, DC57_16215, DC57_16216	DCKR_7023, DCKR_7024, DCKR_7025	DC_G07295, DC_G07296	DC84_2841, DC84_2842	DCQ7_10520, DCQ7_10521	DC14_15179	DCD2_14301	DC30_4269, DC30_4274, DC30_6318	DC34_4531, DC34_4532	DD52_10034, DD52_10035, DD52_11299	DE32_10825	DE69_12170	DE34_12610	DE02_12338	DE03_498	DH96_2197, DH96_9728, DH96_9729	DI02_13073, DI02_13074, DI02_6855	DL74_5821, DL74_5823, DL74_916	DL2-1_G03761, DL2-1_G04855, DL2-1_G04857	DN51_13032, DN51_13033	DS_G00414, DS_G06313, DS_G06315	DS20_8492, DS20_8493	DS25_6733	DSD1_16635	DU_G00439, DU_G04788	DVV4_8771, DVV4_8825
OG0000240	DA12_11812, DA12_12689, DA12_1952	DAT2_13233, DAT2_402	DAMP_15404, DAMP_3460	DA58_14897, DA58_7086	DACC_664, DACC_6991	DA91_312, DA91_3495	DB24_2866, DB24_6987	DC16_595	DC57_10271, DC57_1829	DCKR_4772, DCKR_9256	DC_G02059, DC_G14727	DC84_4570, DC84_603	DCQ7_10665, DCQ7_4341	DC14_10044, DC14_659	DCD2_5784, DCD2_6066	DC30_3460, DC30_8825	DC34_16132, DC34_512	DD52_6592, DD52_7043	DE32_10564, DE32_2644	DE69_11955, DE69_6663	DE34_144, DE34_16013	DE02_13219, DE02_14521	DE03_3057, DE03_7824	DH96_1016, DH96_10881	DI02_13615, DI02_47	DL74_10608, DL74_1671	DL2-1_G00757, DL2-1_G07275	DN51_11766, DN51_2832	DS_G03400, DS_G09322	DS20_1262, DS20_13401	DS25_11975, DS25_3455	DSD1_11990, DSD1_570	DU_G03397, DU_G09547	DVV4_2796, DVV4_5568
OG0000242	DA12_434, DA12_4398	DAT2_14679, DAT2_5599	DAMP_14956, DAMP_15173	DA58_13859, DA58_5225	DACC_13283, DACC_4268	DA91_14144, DA91_8375	DB24_14893, DB24_715	DC16_16818, DC16_3781	DC57_13900	DCKR_2634	DC_G00193, DC_G03219, DC_G09871	DC84_10115, DC84_5545	DCQ7_11484, DCQ7_1229	DC14_10121, DC14_15307	DCD2_10120, DCD2_841	DC30_14034, DC30_2910	DC34_12370, DC34_8282	DD52_3713, DD52_3917, DD52_3918	DE32_1083, DE32_14173	DE69_13613, DE69_4431	DE34_12262, DE34_13869	DE02_13551, DE02_6117	DE03_11169, DE03_11937	DH96_4879	DI02_6366	DL74_13509, DL74_4044	DL2-1_G06344, DL2-1_G18100	DN51_16686, DN51_8000	DS_G04845, DS_G09446, DS_G09572, DS_G16130	DS20_10756, DS20_5018	DS25_13813, DS25_4769	DSD1_5201, DSD1_9866	DU_G06246, DU_G16349	DVV4_14013, DVV4_6263
OG0000244	DA12_2282	DAT2_6780, DAT2_7433, DAT2_8849	DAMP_15587, DAMP_4934, DAMP_6270	DA58_12795	DACC_9155	DA91_12341	DB24_14562, DB24_8380	DC16_11083, DC16_4802	DC57_11715, DC57_6138	DCKR_3039, DCKR_696	DC_G06865	DC84_3726, DC84_5637, DC84_5816	DCQ7_11323, DCQ7_12265, DCQ7_3981	DC14_14554, DC14_14752, DC14_6005	DCD2_13995, DCD2_2182, DCD2_4273	DC30_14933, DC30_2345	DC34_14287, DC34_3078	DD52_7879	DE32_876	DE69_5386, DE69_9079	DE34_16483, DE34_4642	DE02_3466, DE02_4342	DE03_10337, DE03_14807	DH96_2231	DI02_8077	DL74_9046, DL74_9874	DL2-1_G12125, DL2-1_G16657	DN51_10703, DN51_14131, DN51_4278	DS_G11866, DS_G17566, DS_G17567	DS20_16236, DS20_2688	DS25_4011, DS25_8143	DSD1_12662, DSD1_2492	DU_G09763, DU_G16106, DU_G17703	DVV4_15399, DVV4_1889
OG0000245	DA12_2686, DA12_5403	DAT2_10624, DAT2_4612	DAMP_7644, DAMP_8643	DA58_11679, DA58_6270	DACC_1537, DACC_9349	DA91_1362, DA91_492	DB24_4799, DB24_9914	DC16_10919, DC16_5154	DC57_5284, DC57_6211	DCKR_12073, DCKR_3685	DC_G06940, DC_G11190, DC_G11785	DC84_3626, DC84_6286	DCQ7_12166, DCQ7_2878	DC14_3161, DC14_5119	DCD2_2085, DCD2_8455	DC30_14200, DC30_4319	DC34_12167, DC34_15549	DD52_11830, DD52_582	DE32_3221, DE32_743	DE69_11166, DE69_5160	DE34_8011, DE34_9037	DE02_3595, DE02_4513	DE03_10209, DE03_14978	DH96_4721, DH96_52	DI02_13290	DL74_11975, DL74_15260	DL2-1_G11793, DL2-1_G13010, DL2-1_G13011	DN51_10980, DN51_4106	DS_G11061, DS_G12195	DS20_16365, DS20_4325	DS25_15102, DS25_8356	DSD1_12835, DSD1_2758	DU_G10092, DU_G13383	DVV4_12262
OG0000249	DA12_10536, DA12_5496	DAT2_1451, DAT2_15643, DAT2_446	DAMP_12496, DAMP_1870, DAMP_3412	DA58_2195, DA58_7657	DACC_12947, DACC_8672	DA91_233, DA91_3028, DA91_3202	DB24_11569, DB24_13826, DB24_4836, DB24_9999	DC16_8196	DC57_13187	DCKR_15579	DC_G09147, DC_G13103	DC84_16170	DCQ7_524	DC14_15655	DCD2_1764	DC30_1136, DC30_11554, DC30_14108	DC34_16871	DD52_10246, DD52_11909	DE32_4216	DE69_2639	DE34_3137	DE02_16791	DE03_4057	DH96_12421, DH96_9483	DI02_2017, DI02_9363, DI02_9868	DL74_12058, DL74_14890, DL74_6737	DL2-1_G04609, DL2-1_G04610, DL2-1_G08490, DL2-1_G11896	DN51_6147	DS_G03446, DS_G06562, DS_G08184, DS_G12098	DS20_3827	DS25_11342, DS25_15583, DS25_6313	DSD1_4017	DU_G04557, DU_G08368, DU_G09991	DVV4_12162, DVV4_2750, DVV4_4441, DVV4_9835
OG0000250	DA12_6913, DA12_9120	DAT2_16585, DAT2_325	DAMP_13732, DAMP_719	DA58_1890, DA58_2269	DACC_12685, DACC_13012	DA91_12360	DB24_10101, DB24_3782	DC16_1520, DC16_5186	DC57_10715, DC57_5483	DCKR_3493, DCKR_5215	DC_G01602, DC_G10978	DC84_1410, DC84_3453	DCQ7_13808	DC14_1843, DC14_7304	DCD2_1918, DCD2_4650	DC30_14560, DC30_2633	DC34_16125, DC34_6443	DD52_12010, DD52_3849, DD52_3850, DD52_5603	DE32_9411, DE32_9431	DE69_13891, DE69_394	DE34_13427, DE34_15433	DE02_12545, DE02_12762	DE03_2133, DE03_9976	DH96_10655, DH96_5236	DI02_10426, DI02_2130	DL74_2905, DL74_3228	DL2-1_G01817, DL2-1_G12034	DN51_11016, DN51_8571	DS_G02366, DS_G11950	DS20_12820, DS20_16726	DS25_15072, DS25_9455	DSD1_1480, DSD1_2791	DU_G02359, DU_G09855	DVV4_12032, DVV4_3797
OG0000259	DA12_13691	DAT2_11727, DAT2_7377, DAT2_7437	DAMP_15590, DAMP_1641, DAMP_2737	DA58_4676, DA58_8374	DACC_10280, DACC_5001	DA91_11969	DB24_14521, DB24_8344	DC16_3301, DC16_3378	DC57_14977, DC57_16719	DCKR_12183, DCKR_7804	DC_G02739	DC84_13624, DC84_14448	DCQ7_15146, DCQ7_3579	DC14_4776, DC14_7439	DCD2_15593, DCD2_9101	DC30_1311, DC30_14969	DC34_17104, DC34_8406	DD52_7841	DE32_1529, DE32_1537	DE69_13672, DE69_14452	DE34_3977, DE34_8413	DE02_11691, DE02_6192	DE03_10770, DE03_9254	DH96_1478, DH96_2928	DI02_12670, DI02_14172	DL74_15548, DL74_8997, DL74_9081	DL2-1_G16716, DL2-1_G17601	DN51_15992, DN51_6360	DS_G17026, DS_G17548	DS20_11002, DS20_15108	DS25_14112, DS25_16062	DSD1_14416, DSD1_5003	DU_G17644	DVV4_14515, DVV4_15179, DVV4_15342
OG0000263	DA12_11550, DA12_3543	DAT2_10785	DAMP_9875	DA58_328, DA58_4750	DACC_3023, DACC_7304	DA91_11908, DA91_608	DB24_11311, DB24_6685	DC16_13705, DC16_8565	DC57_2166, DC57_946	DCKR_15857, DCKR_7096	DC_G13889, DC_G15068	DC84_11055, DC84_15804	DCQ7_149, DCQ7_4669	DC14_3404, DC14_9966	DCD2_1393, DCD2_9368	DC30_12301, DC30_12792	DC34_13426, DC34_6009	DD52_6292, DD52_9997	DE32_15461, DE32_2464	DE69_2575, DE69_6599	DE34_13803, DE34_15897	DE02_1636, DE02_7586	DE03_3688, DE03_7445	DH96_10303, DH96_8820	DI02_4903, DI02_5328	DL74_3695, DL74_7728	DL2-1_G04914, DL2-1_G07710	DN51_2444, DN51_5779	DS_G06257, DS_G06258, DS_G08923	DS20_13676, DS20_6826	DS25_3121, DS25_648	DSD1_11552, DSD1_3652	DU_G04843, DU_G09109	DVV4_5158, DVV4_9542
OG0000264	DA12_3801, DA12_5470	DAT2_15755, DAT2_3913	DAMP_4271, DAMP_7739	DA58_14262, DA58_14567, DA58_2709	DACC_13783, DACC_14375, DACC_3039	DA91_11269	DB24_11595	DC16_14988, DC16_15798	DC57_12428	DCKR_485	DC_G06213	DC84_16038, DC84_3138	DCQ7_10869, DCQ7_10870, DCQ7_390	DC14_13210, DC14_7855	DCD2_14596, DCD2_14597, DCD2_1635	DC30_3946, DC30_9311	DC34_10568, DC34_12612, DC34_3452	DD52_10273	DE32_10695, DE32_9498	DE69_1474, DE69_9449	DE34_11953, DE34_14648	DE02_12490, DE02_6533	DE03_250, DE03_5906	DH96_8186	DI02_13077, DI02_13205	DL74_12101, DL74_340	DL2-1_G04564, DL2-1_G09649	DN51_13297, DN51_14754	DS_G06608, DS_G07211	DS20_14272, DS20_52	DS25_13701, DS25_222, DS25_7036	DSD1_15558, DSD1_16357	DU_G04516, DU_G07387	DVV4_16047, DVV4_9876
OG0000265	DA12_3814, DA12_8175	DAT2_12673, DAT2_8409	DAMP_6790, DAMP_7701	DA58_15112, DA58_7596	DACC_8607, DACC_8805	DA91_13416, DA91_3947	DB24_8703, DB24_9014	DC16_15561, DC16_15931	DC57_12909, DC57_13264	DCKR_15505, DCKR_5	DC_G08850, DC_G09241	DC84_3958, DC84_4379	DCQ7_6565, DCQ7_9666	DC14_1398, DC14_2438	DCD2_266, DCD2_657	DC30_4578, DC30_4684	DC34_12648, DC34_15922	DD52_11139	DE32_1974, DE32_3017	DE69_10190, DE69_9645	DE34_1429, DE34_902	DE02_6082, DE02_8824	DE03_5773, DE03_6138	DH96_10311, DH96_10560	DI02_545, DI02_8825	DL74_13	DL2-1_G07490, DL2-1_G09280, DL2-1_G09691	DN51_14728, DN51_15101	DS_G07176, DS_G07531	DS20_10341, DS20_10885	DS25_10614, DS25_245	DSD1_15428, DSD1_15797	DU_G07350, DU_G07735	DVV4_16015, DVV4_16535
OG0000266	DA12_6869, DA12_8457	DAT2_17283, DAT2_3387	DAMP_11929, DAMP_16246	DA58_12269, DA58_3816	DACC_1896, DACC_5976	DA91_12577, DA91_3724	DB24_5663	DC16_11439, DC16_6986	DC57_4816, DC57_8489	DCKR_1654, DCKR_8930	DC_G04406, DC_G11629	DC84_13538, DC84_8422	DCQ7_16291, DCQ7_2505	DC14_12878, DC14_9049	DCD2_3248, DCD2_4598	DC30_1171, DC30_12144	DC34_16919, DC34_7611	DD52_2452, DD52_9752	DE32_15137, DE32_4204	DE69_10989, DE69_6466	DE34_16315, DE34_3309	DE02_419, DE02_986	DE03_13868, DE03_7984	DH96_10423, DH96_11730	DI02_4185, DI02_9632	DL74_11139, DL74_6494	DL2-1_G11391, DL2-1_G15483	DN51_10269, DN51_679	DS_G12605, DS_G15083	DS20_11494, DS20_8731	DS25_13739, DS25_2666	DSD1_13517, DSD1_7969	DU_G10494, DU_G15283	DVV4_1082, DVV4_12639
OG0000268	DA12_9486	DAT2_14941, DAT2_15626	DAMP_13979, DAMP_8632	DA58_11669, DA58_11670, DA58_5585	DACC_14851, DACC_9340	DA91_10376, DA91_13791	DB24_4810, DB24_6240	DC16_10911, DC16_5395	DC57_5920, DC57_8171	DCKR_10793, DCKR_2820	DC_G04725, DC_G06647	DC84_6277, DC84_9026	DCQ7_14860, DCQ7_2887	DC14_3152, DC14_5615	DCD2_14257, DCD2_8465	DC30_11056, DC30_5310	DC34_12175, DC34_989	DD52_3027, DD52_572	DE32_14909, DE32_3229	DE69_2877, DE69_5168	DE34_7811, DE34_8019	DE02_13463, DE02_4521	DE03_12592, DE03_14986	DH96_43	DI02_12928, DI02_13301	DL74_15249, DL74_7588	DL2-1_G12999, DL2-1_G16128	DN51_4098, DN51_7326	DS_G11073, DS_G14455	DS20_4333, DS20_8378	DS25_2054, DS25_8347	DSD1_12843, DSD1_9211	DU_G13396, DU_G14655	DVV4_502, DVV4_6953
OG0000269	DA12_9865	DAT2_17369, DAT2_9441	DAMP_11076, DAMP_14925	DA58_12609	DACC_3910	DA91_10056, DA91_7793	DB24_222, DB24_5087	DC16_12577, DC16_16398, DC16_16399	DC57_14693, DC57_6537	DCKR_1312, DCKR_7638	DC_G02917, DC_G03206, DC_G05924, DC_G10651	DC84_9627	DCQ7_14397	DC14_15487	DCD2_7845	DC30_6394	DC34_10173, DC34_10174, DC34_10176, DC34_4154	DD52_289, DD52_3229	DE32_2396, DE32_2397	DE69_11611, DE69_4623, DE69_4624	DE34_11655, DE34_14312, DE34_14313	DE02_7410	DE03_11393	DH96_12345, DH96_9035, DH96_9290	DI02_3143	DL74_11881, DL74_15359	DL2-1_G06905, DL2-1_G12675	DN51_14108, DN51_14509, DN51_14510	DS_G04313, DS_G11387	DS20_4596	DS25_14622, DS25_14623, DS25_7258	DSD1_10281, DSD1_10282, DSD1_6302	DU_G06821, DU_G13725	DVV4_10699, DVV4_15507
OG0000275	DA12_12001, DA12_4831	DAT2_12231	DAMP_7842	DA58_14888	DACC_6981	DA91_3487, DA91_8753	DB24_7010	DC16_10401, DC16_14094	DC57_14329, DC57_1821	DCKR_4038, DCKR_9248	DC_G10288, DC_G14716, DC_G14717	DC84_4556, DC84_4557, DC84_5047	DCQ7_4326, DCQ7_4327, DCQ7_7780	DC14_10028, DC14_10029, DC14_6328	DCD2_6052, DCD2_6449	DC30_13125, DC30_13126, DC30_4323, DC30_5061	DC34_5018	DD52_6612	DE32_14660, DE32_15483, DE32_8644	DE69_10675, DE69_1240	DE34_15998, DE34_9279	DE02_13244, DE02_16318	DE03_16338, DE03_7849	DH96_5625, DH96_6841, DH96_6968	DI02_13299, DI02_13634, DI02_9986	DL74_10588	DL2-1_G07252	DN51_2855, DN51_3566	DS_G09354, DS_G09804	DS20_1366, DS20_5812	DS25_3467, DS25_971	DSD1_12013, DSD1_4245	DU_G09566	DVV4_5594
OG0000276	DA12_1730, DA12_2508	DAT2_2684, DAT2_4161	DAMP_1015, DAMP_661	DA58_13342, DA58_9281	DACC_12057, DACC_256	DA91_4447, DA91_4845	DB24_2301	DC16_14246, DC16_67	DC57_12229, DC57_9942	DCKR_4442, DCKR_6528	DC_G00034, DC_G02393	DC84_2071, DC84_5171	DCQ7_4233, DCQ7_6245	DC14_1358, DC14_13906	DCD2_13230, DCD2_14895	DC30_4336, DC30_8468	DC34_13734, DC34_3977	DD52_14098	DE32_1585, DE32_5907	DE69_11439, DE69_16330	DE34_11872, DE34_13245	DE02_16154, DE02_5197	DE03_3562, DE03_971	DH96_1285	DI02_3919, DI02_9657	DL74_11123, DL74_7209	DL2-1_G00105, DL2-1_G00106, DL2-1_G02429	DN51_11264, DN51_12564	DS_G01758, DS_G04003	DS20_11628, DS20_8115	DS25_11830, DS25_9837	DSD1_67, DSD1_6729	DU_G01762, DU_G04036	DVV4_2163, DVV4_4375
OG0000277	DA12_1930	DAT2_15861	DAMP_478	DA58_11545, DA58_14756	DACC_10577, DACC_13430	DA91_5526	DB24_556	DC16_16656, DC16_3804, DC16_4119	DC57_14361, DC57_14362	DCKR_4070, DCKR_4071	DC_G10322	DC84_5931, DC84_5932, DC84_9952	DCQ7_14725, DCQ7_3778	DC14_7873, DC14_7874, DC14_9235	DCD2_4064, DCD2_4065, DCD2_9534	DC30_10089, DC30_5756	DC34_10456, DC34_12351, DC34_4097	DD52_3555	DE32_13715	DE69_15160, DE69_5012, DE69_5493	DE34_12243, DE34_14035, DE34_809	DE02_10023, DE02_13535, DE02_7705	DE03_11153, DE03_11776, DE03_14381	DH96_10344	DI02_2038, DI02_7019	DL74_7800	DL2-1_G06511	DN51_16669, DN51_4709, DN51_8164	DS_G04675	DS20_10772, DS20_123, DS20_4046	DS25_4930, DS25_7557	DSD1_10031, DSD1_12227, DSD1_5183	DU_G06418	DVV4_6422
OG0000278	DA12_6192	DAT2_12344, DAT2_12359	DAMP_11020, DAMP_11036	DA58_13802	DACC_9038, DACC_9039, DACC_9040	DA91_7961, DA91_7962	DB24_5110, DB24_5113	DC16_4000	DC57_5866, DC57_5867, DC57_5868	DCKR_2767, DCKR_2768, DCKR_2769	DC_G06592, DC_G06593, DC_G06594	DC84_5831	DCQ7_3876	DC14_2148	DCD2_4169	DC30_1935, DC30_1936	DC34_1189	DD52_253, DD52_255, DD52_256	DE32_2540, DE32_2541	DE69_8617	DE34_1780	DE02_3417	DE03_14503	DH96_4766, DH96_4767, DH96_9491	DI02_1664	DL74_10253, DL74_11840	DL2-1_G12613, DL2-1_G12627, DL2-1_G12628, DL2-1_G12629, DL2-1_G12630	DN51_4588, DN51_4589	DS_G11440, DS_G11441, DS_G11443	DS20_7144, DS20_7145	DS25_8039, DS25_8040, DS25_8041	DSD1_12345	DU_G13777, DU_G13778, DU_G13793	DVV4_10642, DVV4_10657
OG0000279	DA12_6492	DAT2_14161, DAT2_15233, DAT2_5112	DAMP_1362, DAMP_2164, DAMP_5690	DA58_8420	DACC_10237	DA91_592	DB24_5458, DB24_9309	DC16_10494, DC16_16210	DC57_3513, DC57_6516	DCKR_12207, DCKR_1333, DCKR_9783	DC_G05944, DC_G12080	DC84_7292	DCQ7_3179	DC14_3297	DCD2_5342	DC30_1158, DC30_11674, DC30_2900	DC34_13484, DC34_16057	DD52_2242	DE32_10972, DE32_9789	DE69_3537, DE69_7007	DE34_12293, DE34_16661	DE02_10701, DE02_2560	DE03_11569, DE03_16425	DH96_1127, DH96_12729	DI02_8222	DL74_15415, DL74_2164, DL74_5399	DL2-1_G13995, DL2-1_G15252, DL2-1_G18154	DN51_14321, DN51_3674	DS_G09980, DS_G15314, DS_G16094	DS20_12094, DS20_1936	DS25_11105, DS25_3929	DSD1_10461, DSD1_13269	DU_G12396, DU_G15511, DU_G16290	DVV4_1295, DVV4_7902
OG0000281	DA12_8351	DAT2_1987, DAT2_8229	DAMP_7416	DA58_556, DA58_6283	DACC_1524, DACC_7533	DA91_5294, DA91_8174	DB24_3665, DB24_6456	DC16_13462, DC16_1672	DC57_10576, DC57_2784	DCKR_12552, DCKR_5075	DC_G01741, DC_G15706	DC84_11289, DC84_1260	DCQ7_13660, DCQ7_6326	DC14_10788, DC14_11047	DCD2_15065, DCD2_9064	DC30_1220, DC30_866	DC34_11694, DC34_936	DD52_14373, DD52_5479	DE32_2440, DE32_6252	DE69_239, DE69_8953	DE34_15279, DE34_5002	DE02_1860, DE02_7826	DE03_1975, DE03_7220	DH96_11111, DH96_6778	DI02_10021, DI02_7244	DL74_2948, DL74_5267	DL2-1_G01676, DL2-1_G07998	DN51_2235, DN51_8725	DS_G02504, DS_G08673	DS20_2384, DS20_8160	DS25_13051, DS25_9287	DSD1_11338, DSD1_1631	DU_G02496, DU_G08853	DVV4_3663, DVV4_4906
OG0000282	DA12_9074	DAT2_14464, DAT2_3370	DAMP_10153, DAMP_11730	DA58_12288, DA58_6079	DACC_1725, DACC_1915	DA91_1171, DA91_12948	DB24_1348, DB24_9730	DC16_11418, DC16_4961	DC57_4794, DC57_4991	DCKR_1631, DCKR_1830	DC_G11453, DC_G11653	DC84_13516, DC84_3863	DCQ7_13860, DCQ7_16266	DC14_12856, DC14_14395	DCD2_2317, DCD2_4573	DC30_12235, DC30_4938	DC34_16896, DC34_4304	DD52_11649, DD52_9735	DE32_16002, DE32_4185	DE69_10968, DE69_14930	DE34_10351, DE34_3288	DE02_13851, DE02_440	DE03_10493, DE03_7963	DH96_7058	DI02_2527, DI02_887	DL74_2656, DL74_7604	DL2-1_G11372, DL2-1_G11552	DN51_10289, DN51_10556	DS_G12440, DS_G12624	DS20_14749, DS20_8751	DS25_13718, DS25_15494	DSD1_13497, DSD1_2346	DU_G10337, DU_G10513	DVV4_12493, DVV4_12658
OG0000283	DA12_10197	DAT2_12264, DAT2_16419, DAT2_3214	DAMP_14706, DAMP_16667, DAMP_9245	DA58_11338, DA58_5052	DACC_13636, DACC_2716	DA91_181	DB24_177	DC16_12283, DC16_16423	DC57_14717, DC57_3948	DCKR_14130, DCKR_7614	DC_G10680, DC_G12531	DC84_12401, DC84_9599	DCQ7_14370, DCQ7_14916	DC14_14193, DC14_15460	DCD2_14238, DCD2_7817	DC30_13027, DC30_6363	DC34_10145, DC34_8829	DD52_3192	DE32_11202, DE32_12100	DE69_3628, DE69_5522	DE34_14288, DE34_4173	DE02_6973, DE02_9100	DE03_11367, DE03_8811	DH96_3621, DH96_613	DI02_1519, DI02_3159	DL74_15320, DL74_3161	DL2-1_G06950, DL2-1_G10502	DN51_13806, DN51_8389	DS_G04253, DS_G13043	DS20_11609, DS20_13352	DS25_14644, DS25_6155	DSD1_10260, DSD1_8834	DU_G06876, DU_G11367	DVV4_13461, DVV4_15553
OG0000284	DA12_11498	DAT2_9608	DAMP_17042	DA58_14931	DACC_3345	DA91_4619	DB24_6803, DB24_7563	DC16_15013, DC16_2409, DC16_6973	DC57_15704	DCKR_14835	DC_G07811	DC84_2354, DC84_3119, DC84_8435	DCQ7_10105, DCQ7_10890, DCQ7_2492	DC14_14131, DC14_7836, DC14_9142	DCD2_14576, DCD2_3261	DC30_1329, DC30_5616	DC34_1591, DC34_7579	DD52_6407	DE32_15124, DE32_15532, DE32_9623	DE69_1212, DE69_13119, DE69_6478	DE34_16303, DE34_304, DE34_8197	DE02_15431, DE02_6509, DE02_974	DE03_1239, DE03_13880, DE03_224	DH96_805	DI02_6476	DL74_5088	DL2-1_G02700, DL2-1_G07560	DN51_13321, DN51_692, DN51_9473	DS_G01486, DS_G09058	DS20_11506, DS20_858	DS25_10114, DS25_11656, DS25_7064	DSD1_6628, DSD1_7956	DU_G01495, DU_G09248	DVV4_11617, DVV4_5278
OG0000288	DA12_2000, DA12_2106	DAT2_10978, DAT2_17188	DAMP_16585, DAMP_7215	DA58_5378, DA58_6014	DACC_15054, DACC_2089	DA91_6741	DB24_1488, DB24_925	DC16_11830, DC16_5428	DC57_14127, DC57_4625	DCKR_11934, DCKR_3839	DC_G10092, DC_G11829	DC84_10345	DCQ7_1457, DCQ7_16106	DC14_12151, DC14_13183	DCD2_1068, DCD2_4407	DC30_694, DC30_8672	DC34_10659, DC34_14348	DD52_10545, DD52_9603	DE32_2221, DE32_364	DE69_2841, DE69_6701	DE34_3697, DE34_7779	DE02_13497, DE02_26	DE03_12626, DE03_8378	DH96_2210	DI02_10794, DI02_2993	DL74_10352, DL74_9735	DL2-1_G06135, DL2-1_G11218	DN51_7295, DN51_9881	DS_G05065, DS_G12779	DS20_5536, DS20_9439	DS25_13544, DS25_5132	DSD1_13901, DSD1_9179	DU_G06037, DU_G10668	DVV4_12792, DVV4_6064
OG0000289	DA12_4043, DA12_4709	DAT2_7020, DAT2_8248	DAMP_12350, DAMP_15665	DA58_11297, DA58_12708	DACC_13678, DACC_9239	DA91_5578, DA91_6984	DB24_14452, DB24_272, DB24_4904	DC16_11183	DC57_14655, DC57_6036	DCKR_2936, DCKR_7677	DC_G05567, DC_G10610	DC84_5150, DC84_6156	DCQ7_14426, DCQ7_3021, DCQ7_6224	DC14_12501, DC14_13882, DC14_15517	DCD2_13252, DCD2_8594	DC30_2761, DC30_6154	DC34_10215, DC34_8031	DD52_1862, DD52_472	DE32_13876, DE32_2392	DE69_1357, DE69_1840	DE34_14399, DE34_1991	DE02_3211	DE03_14711	DH96_10368, DH96_4851	DI02_3272, DI02_9117	DL74_13006, DL74_15151	DL2-1_G12892	DN51_14415, DN51_4372	DS_G04366, DS_G11182	DS20_2590	DS25_8245	DSD1_10373, DSD1_12566	DU_G06762, DU_G13511	DVV4_15447, DVV4_6840
OG0000291	DA12_6410	DAT2_13053, DAT2_13173, DAT2_7320	DAMP_10484, DAMP_6685, DAMP_8329	DA58_2499, DA58_2824	DACC_14260, DACC_14580, DACC_14581	DA91_6135, DA91_6136	DB24_11471, DB24_14463	DC16_14857	DC57_12646, DC57_12647	DCKR_267, DCKR_268	DC_G07179	DC84_2720	DCQ7_10470, DCQ7_10471, DCQ7_12810, DCQ7_12811	DC14_13520, DC14_4185	DCD2_8036	DC30_4759, DC30_7186	DC34_4404	DD52_10153	DE32_5813	DE69_1602	DE34_550	DE02_14121, DE02_14122	DE03_376, DE03_377	DH96_12218	DI02_13781, DI02_2054	DL74_1089, DL74_11257, DL74_5834	DL2-1_G04717, DL2-1_G14753, DL2-1_G16776	DN51_13170, DN51_13171	DS_G06453, DS_G15828, DS_G17456	DS20_6928	DS25_16462, DS25_6632	DSD1_16497	DU_G04663, DU_G15990, DU_G17583	DVV4_15279, DVV4_1780, DVV4_9727
OG0000293	DA12_13646	DAT2_13615, DAT2_9064	DAMP_14776, DAMP_6751	DA58_11949	DACC_3754	DA91_12193	DB24_8740	DC16_16034, DC16_3247, DC16_5542	DC57_12832	DCKR_81	DC_G00576, DC_G08746, DC_G13148	DC84_4455, DC84_9396	DCQ7_2281, DCQ7_2282, DCQ7_9746	DC14_11442, DC14_9700	DCD2_6619, DCD2_732	DC30_2933, DC30_4490	DC34_12208	DD52_11191, DD52_13087	DE32_13437	DE69_3175, DE69_6906	DE34_10470, DE34_13354, DE34_8367	DE02_14841, DE02_6136	DE03_5233, DE03_5676	DH96_12814, DH96_9486	DI02_3711	DL74_49, DL74_7407	DL2-1_G09332, DL2-1_G09799	DN51_14629, DN51_6417	DS_G07070, DS_G07493, DS_G16271	DS20_15060, DS20_4674	DS25_11133, DS25_15082, DS25_332	DSD1_14367, DSD1_15334	DU_G07243, DU_G07695, DU_G09621	DVV4_15909, DVV4_16573
OG0000294	DA12_558, DA12_6248	DAT2_4348, DAT2_6281	DAMP_13263, DAMP_16828	DA58_10720, DA58_7791	DACC_10846, DACC_8963	DA91_10550, DA91_3845	DB24_15112, DB24_5195	DC16_4095, DC16_8648	DC57_5777, DC57_874	DCKR_10372, DCKR_9511	DC_G06516, DC_G13818	DC84_15716, DC84_5910	DCQ7_3798, DCQ7_68	DC14_5097, DC14_6107	DCD2_1309, DCD2_4088	DC30_7572, DC30_7794	DC34_10472, DC34_16227	DD52_170	DE32_10182, DE32_7257	DE69_5471, DE69_7603	DE34_7300, DE34_787	DE02_2882, DE02_6569	DE03_14407, DE03_15732	DH96_2320	DI02_3241	DL74_10155, DL74_11441	DL2-1_G03238, DL2-1_G12505	DN51_4686, DN51_5697	DS_G00941, DS_G11554	DS20_11353, DS20_16689	DS25_742, DS25_7946	DSD1_12254, DSD1_2964	DU_G00954, DU_G13902	DVV4_10531, DVV4_8339
OG0000295	DA12_903, DA12_9273	DAT2_5915, DAT2_8986	DAMP_2466, DAMP_5051	DA58_3364, DA58_7683	DACC_3395, DACC_8697	DA91_6865	DB24_7520, DB24_8806	DC16_15660, DC16_2359	DC57_13144, DC57_15755	DCKR_14785, DCKR_15622	DC_G09112	DC84_2409, DC84_4115	DCQ7_10157, DCQ7_6670	DC14_11636, DC14_4399	DCD2_375	DC30_12039, DC30_4776	DC34_15165, DC34_1640	DD52_12808, DD52_8894	DE32_15053, DE32_4791	DE69_13170, DE69_16300	DE34_10115, DE34_254	DE02_15382, DE02_8720	DE03_1288, DE03_6034	DH96_11153, DH96_8426	DI02_4445, DI02_6429	DL74_125, DL74_16604	DL2-1_G02752, DL2-1_G09413	DN51_14998, DN51_9423	DS_G01435, DS_G07414	DS20_4411, DS20_907	DS25_10205, DS25_15552	DSD1_15692, DSD1_6677	DU_G01445, DU_G07616	DVV4_11571, DVV4_16937
OG0000299	DA12_5366, DA12_9832	DAT2_12118, DAT2_7882	DAMP_14104, DAMP_8600	DA58_1315, DA58_14701	DACC_8292, DACC_9309	DA91_10348, DA91_13227	DB24_10500, DB24_4840	DC16_12700, DC16_3863	DC57_5965	DCKR_2865	DC_G06692, DC_G16101	DC84_12066, DC84_6230	DCQ7_1085, DCQ7_2950	DC14_15273, DC14_3100	DCD2_8523	DC30_11082, DC30_13861	DC34_7030, DC34_9357	DD52_4514, DD52_545	DE32_13947, DE32_3450	DE69_13776, DE69_9514	DE34_1916, DE34_5049	DE02_11277, DE02_3282	DE03_14640, DE03_6458	DH96_10180, DH96_8039	DI02_11466, DI02_3547	DL74_13760, DL74_15217	DL2-1_G08944, DL2-1_G12961	DN51_16274, DN51_4447	DS_G07895, DS_G11109	DS20_2518, DS20_5574	DS25_12288, DS25_8315	DSD1_10562, DSD1_12486	DU_G08077, DU_G13430	DVV4_16206, DVV4_6917
OG0000300	DA12_5478	DAT2_3038, DAT2_3926	DAMP_4284, DAMP_4833	DA58_2101, DA58_2702	DACC_12852, DACC_14382	DA91_11279, DA91_14765	DB24_10375, DB24_13877, DB24_14890, DB24_14982, DB24_1803, DB24_2530	DC16_5445	DC57_12438	DCKR_475	DC_G06194	DC84_9300	DCQ7_5851	DC14_3258	DCD2_6720	DC30_10866, DC30_4121, DC30_5872, DC30_8068	DC34_11197	DD52_11471, DD52_14172, DD52_5160	DE32_10701, DE32_8135	DE69_2826	DE34_7764	DE02_12502, DE02_13508, DE02_9770	DE03_12637, DE03_238, DE03_9120	DH96_12800, DH96_5548	DI02_14102, DI02_8935	DL74_12114, DL74_13545	DL2-1_G04549, DL2-1_G04550, DL2-1_G07392	DN51_7276	DS_G06620	DS20_10574, DS20_14428, DS20_176	DS25_15376, DS25_7045	DSD1_9164	DU_G04502, DU_G04503, DU_G09424	DVV4_5447, DVV4_9888
OG0000306	DA12_12612	DAT2_15079, DAT2_3849, DAT2_6310	DAMP_13300, DAMP_14600, DAMP_15474, DAMP_15786, DAMP_833	DA58_136, DA58_4426	DACC_6666, DACC_7120	DA91_11481	DB24_6783, DB24_8450	DC16_16556, DC16_6076, DC16_6160	DC57_1383	DCKR_16298	DC_G02578, DC_G03414, DC_G13504	DC84_5484	DCQ7_5655	DC14_6499	DCD2_10061	DC30_10596	DC34_1437	DD52_11502, DD52_4266	DE32_6717, DE32_9857	DE69_15060	DE34_14136	DE02_11232	DE03_11672	DH96_2226	DI02_13330, DI02_1669, DI02_5274	DL74_12473, DL74_12474, DL74_13902, DL74_14063	DL2-1_G04462, DL2-1_G12468, DL2-1_G16500	DN51_1586, DN51_8262	DS_G06755, DS_G09216, DS_G09669, DS_G13902, DS_G16034	DS20_6057, DS20_7875	DS25_15909, DS25_1871	DSD1_10134, DSD1_7060	DU_G13934	DVV4_10504, DVV4_14475
OG0000316	DA12_104, DA12_8136	DAT2_3444, DAT2_6667	DAMP_13121, DAMP_8818	DA58_14977	DACC_1834, DACC_3593	DA91_2847, DA91_787	DB24_1285, DB24_7355	DC16_11512, DC16_14428	DC57_15866, DC57_4878	DCKR_14673, DCKR_1716	DC_G07644, DC_G11561	DC84_2623, DC84_5380	DCQ7_10370, DCQ7_11397	DC14_13294, DC14_6609	DCD2_11197, DCD2_11386	DC30_11968, DC30_12016	DC34_17108, DC34_7171	DD52_13437	DE32_16072, DE32_9005	DE69_2142, DE69_2981	DE34_12903, DE34_3380	DE02_347, DE02_5013	DE03_787, DE03_8057	DH96_3304, DH96_9862	DI02_13931, DI02_2802	DL74_12454	DL2-1_G02946, DL2-1_G11452	DN51_10201, DN51_12742	DS_G01243, DS_G12542	DS20_7934, DS20_8660	DS25_1895, DS25_6534	DSD1_13589, DSD1_6906	DU_G01251, DU_G10434	DVV4_11387
OG0000317	DA12_2037, DA12_2038	DAT2_10826, DAT2_4073	DAMP_2909, DAMP_5419	DA58_5310, DA58_5311	DACC_13201, DACC_13202	DA91_2606, DA91_5061, DA91_5062	DB24_6939	DC16_4560	DC57_14055, DC57_14056	DCKR_11762, DCKR_11763	DC_G10028, DC_G10029, DC_G13010	DC84_10277, DC84_10278	DCQ7_1390, DCQ7_1391	DC14_8252, DC14_8253	DCD2_1000, DCD2_1001, DCD2_1002	DC30_7985	DC34_1409, DC34_1410	DD52_7074	DE32_1629, DE32_1630, DE32_1631	DE69_5637, DE69_5638	DE34_6869, DE34_6870	DE02_9555	DE03_12092	DH96_7585	DI02_4539	DL74_13874, DL74_6834	DL2-1_G04429	DN51_13043, DN51_7849	DS_G04992, DS_G04996, DS_G06715	DS20_11329	DS25_14427, DS25_4607	DSD1_9716, DSD1_9717	DU_G04381, DU_G06105	DVV4_10009, DVV4_10010, DVV4_6131
OG0000318	DA12_3079	DAT2_14400, DAT2_9953	DAMP_12742, DAMP_16962	DA58_11118, DA58_1742	DACC_12530, DACC_14771	DA91_14210, DA91_3852	DB24_13681, DB24_13889	DC16_5866	DC57_7072, DC57_8090	DCKR_11419, DCKR_11579	DC_G04813, DC_G05408	DC84_6708, DC84_9116	DCQ7_2017, DCQ7_8872	DC14_16018, DC14_9604	DCD2_11854, DCD2_14132	DC30_3218	DC34_3593, DC34_5797	DD52_10447, DD52_12299	DE32_4847	DE69_15372, DE69_7282	DE34_1610, DE34_7635	DE02_11133, DE02_9360	DE03_12500, DE03_16729	DH96_1899	DI02_10267, DI02_12667, DI02_375	DL74_13077, DL74_13860	DL2-1_G04413, DL2-1_G16224	DN51_3980, DN51_7439	DS_G03095, DS_G14372	DS20_11706, DS20_13189	DS25_1973, DS25_4457	DSD1_12960, DSD1_9306	DU_G04367, DU_G14568	DVV4_3090, DVV4_414
OG0000320	DA12_5330	DAT2_12042, DAT2_8685	DAMP_3842	DA58_11919, DA58_5499	DACC_14935	DA91_11375, DA91_1376, DA91_2677	DB24_13018, DB24_6169	DC16_3239, DC16_4431	DC57_16258, DC57_16259, DC57_4710, DC57_8239, DC57_9267	DCKR_10725, DCKR_1547, DCKR_1937, DCKR_1938, DCKR_8153	DC_G03480, DC_G03677, DC_G03678, DC_G04655, DC_G13236	DC84_8943	DCQ7_10986	DC14_2186	DCD2_12436	DC30_1620, DC30_9743	DC34_841	DD52_11557, DD52_11558, DD52_1668, DD52_2951	DE32_15547, DE32_4565	DE69_7492	DE34_5874	DE02_12029, DE02_12238	DE03_11251, DE03_12222	DH96_2155, DH96_4124	DI02_11056, DI02_6108	DL74_4324	DL2-1_G16059	DN51_6425, DN51_7722	DS_G14534	DS20_9966	DS25_14278, DS25_2139, DS25_859	DSD1_9588	DU_G14724	DVV4_577
OG0000321	DA12_5678, DA12_7355	DAT2_1406, DAT2_3031, DAT2_5148	DAMP_14515, DAMP_4795, DAMP_4826	DA58_1060	DACC_8041	DA91_137, DA91_591	DB24_10723, DB24_12786	DC16_12515, DC16_12948	DC57_2914, DC57_4387	DCKR_12683, DCKR_9778	DC_G12073, DC_G15845	DC84_11818, DC84_12536	DCQ7_13197, DCQ7_839	DC14_14845, DC14_7556	DCD2_10480, DCD2_2555	DC30_14437, DC30_7924	DC34_15088	DD52_12585, DD52_4738	DE32_7451	DE69_15530, DE69_3456	DE34_4305, DE34_5297	DE02_8977	DE03_8935	DH96_7982	DI02_11343	DL74_11085, DL74_11533, DL74_2105	DL2-1_G08691, DL2-1_G10329, DL2-1_G17036	DN51_14039, DN51_1710	DS_G08140, DS_G13613, DS_G16447	DS20_2807	DS25_12535, DS25_6025	DSD1_10826	DU_G08323, DU_G11536, DU_G17358	DVV4_15013, DVV4_16871
OG0000322	DA12_5808, DA12_9728	DAT2_13380, DAT2_16652	DAMP_16320, DAMP_4956	DA58_13598, DA58_5485	DACC_14949	DA91_10142, DA91_11899, DA91_4821	DB24_10044	DC16_4417, DC16_5035	DC57_15303, DC57_5425	DCKR_3551, DCKR_6014	DC_G08218, DC_G11050	DC84_13966	DCQ7_15485	DC14_12515	DCD2_15938	DC30_6559, DC30_9905	DC34_11173, DC34_2041, DC34_2975	DD52_11957	DE32_2966, DE32_5295	DE69_14877, DE69_7506	DE34_4813, DE34_5888	DE02_12044, DE02_14059, DE02_3710	DE03_10094, DE03_12237, DE03_9447	DH96_6260	DI02_2171	DL74_16115, DL74_1828, DL74_6800	DL2-1_G02932, DL2-1_G09856, DL2-1_G11963	DN51_10859, DN51_7707	DS_G12025	DS20_14554, DS20_2445	DS25_5596	DSD1_2645, DSD1_9573	DU_G01266, DU_G09926	DVV4_12101, DVV4_5973, DVV4_5974
OG0000326	DA12_9894	DAT2_1005, DAT2_1006, DAT2_11164	DAMP_14036, DAMP_2315	DA58_14593	DACC_13812	DA91_13449, DA91_14562	DB24_12970, DB24_399, DB24_8346	DC16_16470, DC16_3485	DC57_14515, DC57_16586	DCKR_2260, DCKR_9920	DC_G02868, DC_G10468	DC84_14555, DC84_9801	DCQ7_14574, DCQ7_5735	DC14_15935, DC14_2488	DCD2_12926, DCD2_9218	DC30_9880	DC34_15326, DC34_8526	DD52_3400, DD52_4196, DD52_7838	DE32_6621	DE69_5572, DE69_9996	DE34_10223, DE34_14238	DE02_12162, DE02_4780	DE03_10887, DE03_11328	DH96_3310	DI02_7354	DL74_12252, DL74_1321	DL2-1_G06696, DL2-1_G17717	DN51_16103, DN51_8344	DS_G04502, DS_G17148	DS20_15439, DS20_6974	DS25_14229, DS25_5073	DSD1_10222, DSD1_4885	DU_G06606, DU_G16713	DVV4_14389, DVV4_6604
OG0000327	DA12_10488	DAT2_8684, DAT2_876, DAT2_877	DAMP_15760, DAMP_9623	DA58_10164, DA58_11918, DA58_8097	DACC_11598	DA91_14243	DB24_13060, DB24_13061, DB24_14232, DB24_8173, DB24_9887	DC16_3585, DC16_3586	DC57_16485	DCKR_2158	DC_G03018, DC_G03479	DC84_14670	DCQ7_11577	DC14_11252	DCD2_11485	DC30_4646, DC30_6938	DC34_15698	DD52_11803, DD52_14308, DD52_4111	DE32_14313	DE69_8542, DE69_8543	DE34_9802	DE02_11400	DE03_10990	DH96_11397	DI02_12822	DL74_16018, DL74_6530, DL74_6531	DL2-1_G14340, DL2-1_G17849, DL2-1_G17850	DN51_16209, DN51_4489	DS_G09371, DS_G09462, DS_G09630, DS_G09631, DS_G17273, DS_G17274	DS20_9981	DS25_1345, DS25_13975	DSD1_5024, DSD1_5025	DU_G06509, DU_G12047, DU_G16584, DU_G16585	DVV4_14264
OG0000332	DA12_2349, DA12_3068	DAT2_14387, DAT2_5392	DAMP_16951, DAMP_8508	DA58_10139, DA58_11108	DACC_11574, DACC_14782	DA91_4186	DB24_13671, DB24_7271	DC16_5853, DC16_8454	DC57_1122	DCKR_16033	DC_G04791, DC_G04792, DC_G14043	DC84_15921, DC84_9104	DCQ7_2005, DCQ7_272	DC14_15731, DC14_16006	DCD2_1518	DC30_10802, DC30_3229	DC34_4077	DD52_12310, DD52_13520	DE32_120, DE32_4860	DE69_10777, DE69_15359	DE34_1116, DE34_7647	DE02_7477, DE02_9348	DE03_12512, DE03_3797	DH96_3846	DI02_1689, DI02_1855	DL74_12366, DL74_13065	DL2-1_G03038, DL2-1_G16213	DN51_5917, DN51_7426	DS_G01149, DS_G14382	DS20_11694, DS20_1699	DS25_1986, DS25_545	DSD1_3761, DSD1_9293	DU_G01161, DU_G14579	DVV4_11305, DVV4_426
OG0000336	DA12_12142, DA12_6845	DAT2_15030, DAT2_17260	DAMP_13584, DAMP_5574	DA58_2321, DA58_4636	DACC_13040, DACC_5041	DA91_11444, DA91_3747	DB24_5643, DB24_8250	DC16_3168, DC16_7010	DC57_15027, DC57_8793	DCKR_7854, DCKR_8627	DC_G04107, DC_G08529	DC84_13674, DC84_8395	DCQ7_10711, DCQ7_15195, DCQ7_2533	DC14_14985, DC14_6885	DCD2_15640, DCD2_3220	DC30_12165	DC34_2210, DC34_7635	DD52_2431, DD52_7738	DE32_15164	DE69_11549, DE69_6441	DE34_16340, DE34_8464	DE02_1011, DE02_13659	DE03_13843, DE03_5306	DH96_4069	DI02_8310	DL74_15498	DL2-1_G16824	DN51_6495, DN51_655	DS_G15108, DS_G16219	DS20_10553, DS20_9371	DS25_16013, DS25_2693	DSD1_14475, DSD1_7994	DU_G15304, DU_G17562	DVV4_1108, DVV4_15240
OG0000338	DA12_544	DAT2_6237, DAT2_6272	DAMP_13254, DAMP_6986	DA58_10710, DA58_4308	DACC_6775, DACC_8974	DA91_7995, DA91_8492	DB24_5164, DB24_5187	DC16_4062, DC16_4082	DC57_5790	DCKR_9524	DC_G06523, DC_G06536	DC84_5871, DC84_5895	DCQ7_3813, DCQ7_3833	DC14_5082, DC14_7525	DCD2_4105, DCD2_4126	DC30_12651, DC30_12669	DC34_10489, DC34_10519	DD52_178, DD52_204	DE32_13268, DE32_7244	DE69_5437, DE69_5458	DE34_737, DE34_758	DE02_6556, DE02_6855	DE03_14420, DE03_14443	DH96_10169	DI02_6146, DI02_8391	DL74_10163, DL74_10200	DL2-1_G12513, DL2-1_G12554	DN51_4648, DN51_4671	DS_G11504	DS20_16703, DS20_3918	DS25_7959, DS25_7981	DSD1_12268, DSD1_12287	DU_G13853, DU_G13894	DVV4_10538, DVV4_10580
OG0000339	DA12_2415, DA12_5857	DAT2_11197, DAT2_1901	DAMP_10270, DAMP_9461	DA58_14285	DACC_3061	DA91_5180	DB24_3583	DC16_12646, DC16_1778	DC57_10482, DC57_3538	DCKR_4981, DCKR_9995	DC_G01843, DC_G12921	DC84_1157, DC84_5671	DCQ7_11357, DCQ7_11822	DC14_4601, DC14_521	DCD2_13128, DCD2_15165	DC30_14213, DC30_8540	DC34_1237, DC34_13106	DD52_3062, DD52_5397	DE32_10833, DE32_14416	DE69_1082, DE69_135	DE34_15175, DE34_662	DE02_13145, DE02_9722	DE03_1871, DE03_9166	DH96_12169	DI02_13481, DI02_9822	DL74_3464, DL74_4579	DL2-1_G01587, DL2-1_G09965	DN51_14171, DN51_8833	DS_G02594, DS_G13948	DS20_10238, DS20_16068	DS25_7872, DS25_9197	DSD1_1737, DSD1_6362	DU_G02585, DU_G11902	DVV4_17073, DVV4_3575
OG0000340	DA12_2806	DAT2_3648, DAT2_7666	DAMP_15730, DAMP_8474	DA58_11199	DACC_14693	DA91_10007, DA91_13916	DB24_8942	DC16_15865, DC16_5944	DC57_13003, DC57_8023	DCKR_10860, DCKR_15771	DC_G04866, DC_G08942	DC84_4292, DC84_4293, DC84_9196	DCQ7_2096, DCQ7_2753	DC14_14440, DC14_5347	DCD2_11779, DCD2_561	DC30_12843, DC30_15091	DC34_14943, DC34_5871	DD52_12928	DE32_5460	DE69_10249, DE69_6749	DE34_15593, DE34_7562	DE02_4213, DE02_9439	DE03_12423, DE03_5837	DH96_2355	DI02_12838, DI02_2911	DL74_280, DL74_3422	DL2-1_G09580, DL2-1_G16316	DN51_14828, DN51_7518	DS_G07262, DS_G14290	DS20_2263, DS20_7693	DS25_10958, DS25_166	DSD1_15491, DSD1_9386	DU_G00103, DU_G07450, DU_G14480	DVV4_16706, DVV4_330
OG0000343	DA12_6078	DAT2_15286, DAT2_2361	DAMP_14355, DAMP_9502	DA58_6616	DACC_9714	DA91_3855, DA91_4010	DB24_4465, DB24_6621	DC16_10786, DC16_13640	DC57_2234, DC57_7078	DCKR_11412, DCKR_7165	DC_G05401, DC_G15135	DC84_11122, DC84_6700	DCQ7_4734, DCQ7_8864	DC14_10624, DC14_14300	DCD2_14140, DCD2_8902	DC30_12375, DC30_7838	DC34_3601, DC34_6067	DD52_6233, DD52_925	DE32_11878, DE32_13853	DE69_6539, DE69_7273	DE34_1601, DE34_4839	DE02_1703, DE02_5949	DE03_16719, DE03_7377	DH96_3080	DI02_7941	DL74_3777, DL74_8716	DL2-1_G07794, DL2-1_G13410	DN51_2395, DN51_3970	DS_G08847, DS_G10609	DS20_10810, DS20_8425	DS25_3049, DS25_4468	DSD1_11503, DSD1_12969	DU_G09028, DU_G12979	DVV4_5074, DVV4_7350
OG0000344	DA12_6383	DAT2_1362, DAT2_4066	DAMP_17193, DAMP_2915	DA58_3245	DACC_3515	DA91_6665	DB24_11630, DB24_1560	DC16_11757, DC16_16327	DC57_3685, DC57_4555	DCKR_13866, DCKR_9610	DC_G11905, DC_G12788, DC_G12789	DC84_13276, DC84_9671	DCQ7_14444, DCQ7_16031	DC14_15534, DC14_2577	DCD2_4331, DCD2_7890	DC30_1807, DC30_8602	DC34_10231, DC34_14625	DD52_10311, DD52_9537	DE32_2376, DE32_3563	DE69_13938, DE69_1824	DE34_14383, DE34_3626	DE02_10812, DE02_99	DE03_11459, DE03_8304	DH96_4490	DI02_13152, DI02_4286	DL74_13880, DL74_6418	DL2-1_G04436, DL2-1_G11137	DN51_14433, DN51_9954	DS_G06720, DS_G12858	DS20_12722, DS20_9517	DS25_13474	DSD1_10354, DSD1_13829	DU_G04387, DU_G10746	DVV4_10005, DVV4_12869
OG0000345	DA12_6598	DAT2_13567, DAT2_9474	DAMP_10448, DAMP_14893	DA58_11308, DA58_11995	DACC_13667, DACC_14616, DACC_3798	DA91_5344, DA91_7812	DB24_236, DB24_9073	DC16_15998, DC16_16376	DC57_12866	DCKR_48	DC_G08793, DC_G10631	DC84_4428, DC84_9640	DCQ7_14410, DCQ7_9718	DC14_15501, DC14_9673	DCD2_706, DCD2_7859	DC30_7143, DC30_7270	DC34_10196, DC34_11853	DD52_13050, DD52_3244	DE32_13410	DE69_6803, DE69_6938	DE34_10437, DE34_14334	DE02_10859, DE02_14809	DE03_11412, DE03_5707	DH96_11346	DI02_5079	DL74_7452, DL74_9502	DL2-1_G06882, DL2-1_G09750	DN51_14490, DN51_14660	DS_G04336, DS_G07118	DS20_4639, DS20_5343	DS25_14609, DS25_303	DSD1_10305, DSD1_15364	DU_G06794, DU_G07290	DVV4_15477, DVV4_15955
OG0000346	DA12_6652, DA12_6653	DAT2_3056, DAT2_3057	DAMP_1626, DAMP_1627	DA58_4941, DA58_4942	DACC_2831, DACC_2832	DA91_582, DA91_583	DB24_12800, DB24_12802	DC16_12530	DC57_4396, DC57_4397	DCKR_9766, DCKR_9767	DC_G08840, DC_G12060, DC_G12061	DC84_12525	DCQ7_13185	DC14_7544	DCD2_10469	DC30_7905, DC30_7906	DC34_8746, DC34_8747	DD52_12600, DD52_12601	DE32_11983, DE32_11984	DE69_15546	DE34_4289	DE02_8993, DE02_8994	DE03_8918, DE03_8919	DH96_2088, DH96_2090	DI02_11332, DI02_11333	DL74_2122, DL74_2123	DL2-1_G10347, DL2-1_G10348, DL2-1_G12211	DN51_14054, DN51_14055	DS_G12911, DS_G12912, DS_G12913	DS20_14663, DS20_14664	DS25_6038, DS25_6039	DSD1_6257	DU_G11517, DU_G11519	DVV4_13602, DVV4_13603
OG0000347	DA12_7233	DAT2_12932, DAT2_2848, DAT2_8387	DAMP_4203, DAMP_553	DA58_12811, DA58_9768	DACC_11831, DACC_9139	DA91_5515	DB24_10400, DB24_13417	DC16_3993, DC16_8150	DC57_110	DCKR_13201	DC_G13040	DC84_16213, DC84_5824	DCQ7_3883, DCQ7_564	DC14_15693, DC14_2141	DCD2_1808, DCD2_4176	DC30_10483	DC34_1178, DC34_16620	DD52_11493, DD52_4497	DE32_2534, DE32_8075	DE69_2565, DE69_9199	DE34_1788, DE34_3181	DE02_14317, DE02_3411	DE03_14510, DE03_4102	DH96_8082	DI02_13731, DI02_6765, DI02_7667	DL74_5721, DL74_6663	DL2-1_G04018, DL2-1_G17373	DN51_4581, DN51_6187	DS_G00168, DS_G16770	DS20_15396, DS20_7151	DS25_11293, DS25_8046	DSD1_12356, DSD1_4060	DU_G00198, DU_G17045	DVV4_14729, DVV4_9073
OG0000348	DA12_7348	DAT2_2004, DAT2_2945	DAMP_13807, DAMP_4815	DA58_4928	DACC_2844	DA91_596, DA91_9393	DB24_10463, DB24_12780	DC16_12507, DC16_14700	DC57_11716, DC57_4381	DCKR_697, DCKR_9785	DC_G00604, DC_G12084	DC84_12540, DC84_2864	DCQ7_10544, DCQ7_10545, DCQ7_13202	DC14_7081, DC14_7560	DCD2_10484, DCD2_14323	DC30_7128, DC30_9979	DC34_4573, DC34_8767	DD52_11562, DD52_12582	DE32_11889, DE32_9898	DE69_13388, DE69_16675	DE34_12636, DE34_4313	DE02_12311, DE02_8968	DE03_526, DE03_8944	DH96_6895	DI02_11345	DL74_16380, DL74_2090	DL2-1_G04130, DL2-1_G10314	DN51_13005, DN51_14031	DS_G00076, DS_G13624	DS20_14649, DS20_8521	DS25_6019	DSD1_16661, DSD1_6237	DU_G00081, DU_G11554	DVV4_13626, DVV4_9212
OG0000349	DA12_8582	DAT2_14849, DAT2_2741	DAMP_15508, DAMP_1810	DA58_8341, DA58_9240	DACC_212, DACC_4637	DA91_11167, DA91_12705	DB24_13528, DB24_2259	DC16_5732	DC57_12252, DC57_9752	DCKR_4255, DCKR_6549	DC_G00014, DC_G02610	DC84_14292, DC84_5224	DCQ7_3445, DCQ7_6298	DC14_3724, DC14_740	DCD2_14173, DCD2_9596	DC30_11578, DC30_3481	DC34_1968, DC34_9177	DD52_14142, DD52_4382	DE32_7299	DE69_5423, DE69_7297	DE34_3869, DE34_986	DE02_15794, DE02_7758	DE03_3619, DE03_9762	DH96_12176	DI02_5215, DI02_6576	DL74_13795, DL74_2364	DL2-1_G00041, DL2-1_G17503	DN51_11206, DN51_15880	DS_G04057, DS_G16890	DS20_10155, DS20_1520	DS25_12268, DS25_16447	DSD1_11, DSD1_15156	DU_G04094, DU_G16918	DVV4_14613
OG0000353	DA12_3714	DAT2_15042, DAT2_15043	DAMP_290, DAMP_291	DA58_6691, DA58_6692	DACC_9792, DACC_9793	DA91_7072, DA91_7073	DB24_9643, DB24_9644	DC16_10885	DC57_6993, DC57_6994	DCKR_11497, DCKR_11498	DC_G05489	DC84_6806, DC84_6807	DCQ7_9558, DCQ7_9559	DC14_13079, DC14_13080	DCD2_9748, DCD2_9749	DC30_12460, DC30_12461	DC34_11106, DC34_11107	DD52_1124, DD52_1125	DE32_3255	DE69_5194	DE34_1700	DE02_11041, DE02_11042	DE03_16820, DE03_16821	DH96_6641, DH96_6642	DI02_14001, DI02_14002	DL74_7132, DL74_7133	DL2-1_G13636, DL2-1_G13637, DL2-1_G13638	DN51_4072	DS_G10345, DS_G10346	DS20_13097, DS20_13098	DS25_4386, DS25_4387	DSD1_12869	DU_G12764, DU_G12765, DU_G12766	DVV4_7567, DVV4_7568
OG0000355	DA12_10847	DAT2_13115, DAT2_5955	DAMP_17111, DAMP_7157	DA58_6787, DA58_7844	DACC_10898, DACC_370	DA91_1061, DA91_12765	DB24_2523	DC16_208	DC57_12027, DC57_12051, DC57_12052	DCKR_6326, DCKR_6352, DCKR_6353	DC_G00243, DC_G00285	DC84_3, DC84_4	DCQ7_16501, DCQ7_16502, DCQ7_6842, DCQ7_6843	DC14_15351, DC14_15352	DCD2_13363, DCD2_13364	DC30_12078	DC34_8716	DD52_12461, DD52_8856	DE32_8971, DE32_8973	DE69_14162	DE34_16606	DE02_11944	DE03_3421, DE03_3422	DH96_7069, DH96_9052	DI02_11709	DL74_16565, DL74_6027	DL2-1_G00383, DL2-1_G02794	DN51_11407, DN51_11409	DS_G01397, DS_G03755	DS20_13736	DS25_11699, DS25_11701	DSD1_211, DSD1_212	DU_G01403, DU_G03777	DVV4_11531, DVV4_2428
OG0000356	DA12_11873, DA12_4012	DAT2_1283	DAMP_13706	DA58_5866, DA58_8225	DACC_2239, DACC_4522	DA91_11365, DA91_8135	DB24_11996, DB24_1639	DC16_11673, DC16_9417	DC57_1415, DC57_4464	DCKR_16330, DCKR_9699	DC_G11990, DC_G14340	DC84_13196, DC84_15317	DCQ7_5098, DCQ7_6022	DC14_4308, DC14_6459	DCD2_12835, DCD2_7677	DC30_438, DC30_7394	DC34_13306, DC34_9389	DD52_8646, DD52_9462	DE32_11258, DE32_3645	DE69_14747, DE69_16491	DE34_3545, DE34_7126	DE02_15060, DE02_181	DE03_5020, DE03_8222	DH96_8787, DH96_8830	DI02_13531	DL74_9511, DL74_9532	DL2-1_G05400, DL2-1_G11056	DN51_10037	DS_G05801, DS_G13567	DS20_10362	DS25_13391	DSD1_13747, DSD1_5458	DU_G05323, DU_G10825	DVV4_11025, DVV4_12950
OG0000360	DA12_1083, DA12_9170	DAT2_17213, DAT2_4038	DAMP_16561, DAMP_2943	DA58_12314, DA58_2648, DA58_5346	DACC_14435, DACC_15084	DA91_3204	DB24_1609, DB24_900	DC16_15061, DC16_4513	DC57_14099	DCKR_11807	DC_G06124, DC_G10066	DC84_10318, DC84_3193	DCQ7_10814, DCQ7_1431	DC14_13157, DC14_6127	DCD2_1042, DCD2_14654	DC30_4379, DC30_667	DC34_13071, DC34_13877	DD52_10521	DE32_15487	DE69_6678, DE69_7413	DE34_16536, DE34_5795	DE02_14393, DE02_9601	DE03_12138, DE03_37	DH96_2538	DI02_14141, DI02_3024, DI02_7826	DL74_6243	DL2-1_G06161	DN51_13365, DN51_7804	DS_G05038	DS20_11282, DS20_11860	DS25_5101, DS25_7099	DSD1_16291, DSD1_9597, DSD1_9599, DSD1_9672	DU_G06063	DVV4_6089, DVV4_9977
OG0000361	DA12_2268, DA12_8373	DAT2_15382	DAMP_7391	DA58_13737, DA58_577	DACC_7555, DACC_9106	DA91_11212, DA91_12064	DB24_6434	DC16_13439, DC16_3901	DC57_2763, DC57_6164	DCKR_12532, DCKR_3065	DC_G06891, DC_G15685	DC84_11310, DC84_5795	DCQ7_13682, DCQ7_3959	DC14_12674, DC14_14534	DCD2_4252, DCD2_7078	DC30_887	DC34_14263, DC34_958	DD52_5206	DE32_12257, DE32_2419	DE69_8929, DE69_9553	DE34_1877, DE34_5028	DE02_1882, DE02_3322	DE03_14600, DE03_7198	DH96_1396	DI02_7389	DL74_7796, DL74_9313	DL2-1_G08026, DL2-1_G12724, DL2-1_G12725	DN51_2213, DN51_4486	DS_G08645, DS_G11332	DS20_2115, DS20_8182	DS25_13027, DS25_8114	DSD1_11315, DSD1_12447	DU_G08829, DU_G13677	DVV4_10750, DVV4_4883
OG0000362	DA12_3462	DAT2_3775, DAT2_3777	DAMP_16403, DAMP_16405	DA58_9180, DA58_9181	DACC_156, DACC_157	DA91_14054, DA91_4688	DB24_13361, DB24_13362	DC16_4312, DC16_4313	DC57_7960	DCKR_10923	DC_G04916	DC84_9280	DCQ7_2177	DC14_7816	DCD2_6743	DC30_6409, DC30_8871	DC34_3544, DC34_3545, DC34_5985	DD52_12135, DD52_12136	DE32_832, DE32_833	DE69_14662	DE34_5994, DE34_5995	DE02_7666, DE02_7667	DE03_12337, DE03_12338	DH96_7774, DH96_7775	DI02_4026, DI02_4027	DL74_9417, DL74_9421	DL2-1_G16431, DL2-1_G16435	DN51_7605, DN51_7606	DS_G14180, DS_G14182, DS_G14183	DS20_6785, DS20_6786	DS25_11029, DS25_11030, DS25_11558	DSD1_9471, DSD1_9472	DU_G14355, DU_G14358	DVV4_209, DVV4_211
OG0000364	DA12_10186, DA12_4188	DAT2_3236, DAT2_5208	DAMP_16689, DAMP_5607	DA58_13564, DA58_5814	DACC_2291, DACC_5183	DA91_721, DA91_9253	DB24_2100, DB24_7938	DC16_12257, DC16_2885	DC57_15249	DCKR_5961	DC_G08252	DC84_12648, DC84_13937	DCQ7_13309, DCQ7_15457	DC14_8935, DC14_9439	DCD2_10593, DCD2_15908	DC30_14363	DC34_12041, DC34_5118	DD52_7494	DE32_4523, DE32_8608	DE69_4083, DE69_8400	DE34_15800, DE34_4109	DE02_16227, DE02_5233	DE03_8785, DE03_9395	DH96_11446	DI02_10576, DI02_14454	DL74_8111, DL74_9481	DL2-1_G10522, DL2-1_G17130	DN51_13781, DN51_6771	DS_G13064, DS_G16509	DS20_13379, DS20_15476	DS25_5651, DS25_6176	DSD1_14313, DSD1_14799	DU_G11350, DU_G17295	DVV4_13439, DVV4_14958
OG0000365	DA12_4332, DA12_5150	DAT2_7269, DAT2_8468	DAMP_13668, DAMP_8936	DA58_12941, DA58_7542	DACC_6333, DACC_8552	DA91_11960, DA91_13930	DB24_8642	DC16_15500, DC16_6747	DC57_13322, DC57_9008	DCKR_15448, DCKR_8414	DC_G03885, DC_G09301	DC84_12339, DC84_8173	DCQ7_8491, DCQ7_9443	DC14_1618, DC14_8403	DCD2_204, DCD2_3003	DC30_1064, DC30_721	DC34_14050, DC34_1809	DD52_11079, DD52_9863	DE32_1384, DE32_3995	DE69_10418, DE69_9582	DE34_13760, DE34_16086	DE02_757, DE02_8885	DE03_14100, DE03_6199	DH96_3743	DI02_906	DL74_12630, DL74_8441	DL2-1_G05048	DN51_15163, DN51_916	DS_G07594	DS20_1492, DS20_2948	DS25_10680, DS25_2881	DSD1_15856, DSD1_7737	DU_G07808	DVV4_16472, DVV4_9407
OG0000367	DA12_6173, DA12_7029	DAT2_3825, DAT2_7135	DAMP_15459, DAMP_8447	DA58_12788, DA58_9145	DACC_123, DACC_7308, DACC_9162	DA91_3887	DB24_13317	DC16_5467, DC16_5488	DC57_7866, DC57_7870	DCKR_11006, DCKR_11010	DC_G05009	DC84_9326, DC84_9346	DCQ7_2200, DCQ7_2224, DCQ7_2229	DC14_11497, DC14_3230	DCD2_6673, DCD2_6694	DC30_4901, DC30_5843	DC34_11288, DC34_2766	DD52_12094	DE32_11356, DE32_371	DE69_2782, DE69_2806	DE34_7720, DE34_7744	DE02_16043, DE02_16064	DE03_12659, DE03_12680, DE03_9305	DH96_8995	DI02_8274, DI02_8630	DL74_9463	DL2-1_G16481	DN51_7224, DN51_7256	DS_G05513, DS_G14134	DS20_14447, DS20_14468	DS25_11068, DS25_11082	DSD1_9111, DSD1_9141	DU_G14314	DVV4_162
OG0000368	DA12_8827	DAT2_13054, DAT2_5003, DAT2_760	DAMP_12881, DAMP_6684, DAMP_7273	DA58_11161, DA58_12860	DACC_14727, DACC_6416	DA91_11490, DA91_11770	DB24_13112, DB24_5358, DB24_9048	DC16_6596	DC57_9145	DCKR_8278	DC_G03794	DC84_10089, DC84_8082	DCQ7_1203, DCQ7_9351	DC14_15279, DC14_801	DCD2_2915, DCD2_815	DC30_10279, DC30_13103, DC30_4762	DC34_7903	DD52_4059	DE32_3384, DE32_7104, DE32_7921	DE69_3913	DE34_10758	DE02_2641, DE02_6885	DE03_15974, DE03_4719	DH96_11612, DH96_3529, DH96_4956	DI02_5650	DL74_11256, DL74_8008	DL2-1_G14752, DL2-1_G17970	DN51_1070	DS_G15425, DS_G15829	DS20_12337, DS20_3019	DS25_7111, DS25_9088	DSD1_7583	DU_G15991, DU_G16472	DVV4_14151, DVV4_1781
OG0000369	DA12_10765	DAT2_13864	DAMP_12490, DAMP_7168	DA58_14435, DA58_9892	DACC_10431, DACC_11952	DA91_1276	DB24_113, DB24_12522	DC16_10399, DC16_16184	DC57_14766, DC57_6592	DCKR_1258, DCKR_1259, DCKR_7564	DC_G03929, DC_G03930, DC_G05869, DC_G10753	DC84_7199	DCQ7_3274	DC14_14562	DCD2_5249	DC30_4984	DC34_2677, DC34_9291	DD52_13181	DE32_14662, DE32_9763	DE69_10674, DE69_7065	DE34_16723, DE34_9280	DE02_16316, DE02_3990	DE03_11598, DE03_16336	DH96_12168, DH96_5315, DH96_9994	DI02_12977, DI02_7691	DL74_11760, DL74_6742	DL2-1_G07024, DL2-1_G11901	DN51_14292, DN51_3565	DS_G04207, DS_G12093	DS20_5810, DS20_7815	DS25_4013, DS25_7742	DSD1_10490, DSD1_4246	DU_G06951	DVV4_12158, DVV4_15619
OG0000370	DA12_12027	DAT2_16564, DAT2_16565	DAMP_737, DAMP_738	DA58_2288, DA58_2289	DACC_13029, DACC_13030	DA91_1150, DA91_1151	DB24_10118, DB24_10120	DC16_5218, DC16_5219	DC57_5502, DC57_5503	DCKR_10258, DCKR_10259	DC_G10958, DC_G10959	DC84_3432, DC84_3433	DCQ7_13787, DCQ7_13788	DC14_1822, DC14_1823	DCD2_1897, DCD2_1898	DC30_2851	DC34_10922	DD52_11226, DD52_11227	DE32_15710, DE32_15711	DE69_13923, DE69_13924	DE34_13459, DE34_13460	DE02_5850, DE02_5851	DE03_10009, DE03_10010	DH96_11230, DH96_12009	DI02_10772, DI02_10775	DL74_2498	DL2-1_G12056, DL2-1_G12057	DN51_11056, DN51_11057	DS_G11929, DS_G11930	DS20_14700, DS20_14701	DS25_15050, DS25_15051	DSD1_2821	DU_G09834, DU_G09835	DVV4_12012
OG0000376	DA12_10335, DA12_9833	DAT2_7881	DAMP_14103	DA58_1314	DACC_8291	DA91_13226, DA91_8604	DB24_10501, DB24_9503	DC16_10288, DC16_12702	DC57_3170, DC57_6704	DCKR_1147, DCKR_12939	DC_G05758, DC_G16100	DC84_12065, DC84_7089	DCQ7_1084, DCQ7_3385	DC14_14674, DC14_15272	DCD2_5138	DC30_12216, DC30_13860	DC34_4838, DC34_7029	DD52_4515	DE32_10918, DE32_3451	DE69_13778, DE69_16120	DE34_5051, DE34_9389	DE02_11279, DE02_14262	DE03_15636, DE03_6460	DH96_10181, DH96_8106	DI02_11465	DL74_13759	DL2-1_G08943, DL2-1_G13790	DN51_16276, DN51_3458	DS_G07896, DS_G10197	DS20_12351, DS20_4554, DS20_5572	DS25_12289, DS25_4119	DSD1_10563, DSD1_4353	DU_G08078, DU_G12612	DVV4_16205, DVV4_7706
OG0000378	DA12_11871	DAT2_1285, DAT2_1286	DAMP_13708, DAMP_14955	DA58_5868, DA58_5869	DACC_2236, DACC_2237	DA91_11361, DA91_11362	DB24_1637	DC16_11675, DC16_11676	DC57_4466, DC57_4467, DC57_4468	DCKR_9696, DCKR_9697	DC_G11987, DC_G11988	DC84_13198, DC84_13199	DCQ7_5100, DCQ7_5101	DC14_6461, DC14_6462	DCD2_12837, DCD2_12838	DC30_440, DC30_441	DC34_13308, DC34_13309	DD52_9464, DD52_9465	DE32_3643	DE69_16488, DE69_16489	DE34_3547, DE34_3548	DE02_179	DE03_8224	DH96_10464	DI02_13528, DI02_13529	DL74_9530	DL2-1_G11059, DL2-1_G11060	DN51_10034, DN51_10035	DS_G13570, DS_G13571	DS20_10360	DS25_13393, DS25_13394	DSD1_13749, DSD1_13750	DU_G10822, DU_G10823	DVV4_12947, DVV4_12948
OG0000380	DA12_12137, DA12_8157	DAT2_15000, DAT2_6694	DAMP_12066, DAMP_7920	DA58_3137, DA58_4642	DACC_13950, DACC_5034	DA91_7405, DA91_810	DB24_8275	DC16_14405	DC57_15014, DC57_15997	DCKR_6807, DCKR_7841	DC_G07511, DC_G08635	DC84_13663, DC84_2645	DCQ7_10393, DCQ7_15184	DC14_4968, DC14_5051	DCD2_15629, DCD2_7962	DC30_12000, DC30_1892	DC34_2193, DC34_7198	DD52_7766	DE32_2669	DE69_14416, DE69_2117	DE34_12928, DE34_8448	DE02_5041, DE02_7367	DE03_815, DE03_9218	DH96_7230	DI02_2823, DI02_767	DL74_12429, DL74_5851	DL2-1_G02974, DL2-1_G16794	DN51_12720, DN51_6323	DS_G01212, DS_G16185	DS20_7957	DS25_16022, DS25_6554	DSD1_6883	DU_G01223, DU_G17576	DVV4_11362, DVV4_15268
OG0000384	DA12_13238, DA12_13672	DAT2_11704, DAT2_4064, DAT2_5178	DAMP_2760, DAMP_2917, DAMP_7670	DA58_10793, DA58_15241	DACC_8294, DACC_8896	DA91_855	DB24_11632, DB24_8044	DC16_8128	DC57_142	DCKR_13233	DC_G13069	DC84_14417, DC84_16189	DCQ7_3548, DCQ7_542	DC14_15674, DC14_4745	DCD2_1784, DCD2_9071	DC30_5340	DC34_13767, DC34_8373	DD52_10313, DD52_7531	DE32_4224, DE32_6438	DE69_13698, DE69_9222	DE34_3204, DE34_3952	DE02_11666, DE02_14338	DE03_10745, DE03_4123	DH96_5955	DI02_10737	DL74_11060, DL74_13882	DL2-1_G04438, DL2-1_G17067	DN51_15966, DN51_6212	DS_G06722	DS20_11032, DS20_15373	DS25_11326, DS25_14268	DSD1_4085, DSD1_4763	DU_G04389, DU_G17332	DVV4_10003, DVV4_14989
OG0000385	DA12_2132	DAT2_13428, DAT2_16723	DAMP_12929, DAMP_14453	DA58_14413, DA58_2319	DACC_13042, DACC_15	DA91_1763	DB24_13237, DB24_14760	DC16_15237, DC16_5582	DC57_7946	DCKR_10938	DC_G04977, DC_G08408	DC84_9436	DCQ7_2323	DC14_11401	DCD2_6577	DC30_11038, DC30_5093	DC34_10826, DC34_11218, DC34_1850	DD52_12015, DD52_2099	DE32_1457	DE69_2690, DE69_5734	DE34_13316, DE34_16509	DE02_5908, DE02_7719	DE03_12773, DE03_6	DH96_1636, DH96_333	DI02_2275, DI02_7264	DL74_12540, DL74_390	DL2-1_G15094, DL2-1_G16572	DN51_13542, DN51_7140	DS_G14040, DS_G15467	DS20_11829, DS20_16138	DS25_11170, DS25_13833	DSD1_16118, DSD1_9030	DU_G04220, DU_G14226, DU_G15655	DVV4_1438, DVV4_64
OG0000386	DA12_2506, DA12_4139	DAT2_12637, DAT2_4159	DAMP_1017, DAMP_10421	DA58_13340	DACC_12059	DA91_2793, DA91_4843	DB24_4355	DC16_14248, DC16_5262	DC57_5566, DC57_9944	DCKR_10183, DCKR_4444	DC_G02391, DC_G10897	DC84_2069, DC84_3394	DCQ7_4231, DCQ7_5829	DC14_1360, DC14_1786	DCD2_14897, DCD2_1861	DC30_4708, DC30_8466	DC34_10882, DC34_3975	DD52_14674	DE32_15751, DE32_15752, DE32_5905	DE69_11437, DE69_13866	DE34_11874, DE34_13402	DE02_12786, DE02_5195	DE03_969, DE03_9952	DH96_5456	DI02_3917	DL74_7475, DL74_9718	DL2-1_G09727	DN51_11101, DN51_12566	DS_G07141	DS20_10470, DS20_8113	DS25_14992, DS25_9835	DSD1_2861, DSD1_6731	DU_G01764, DU_G07315	DVV4_15978, DVV4_4373
OG0000388	DA12_3979	DAT2_11058, DAT2_3817	DAMP_15452, DAMP_99	DA58_7127	DACC_11108	DA91_8738	DB24_12399	DC16_8943, DC16_9287	DC57_10472, DC57_489	DCKR_13573, DCKR_4972	DC_G01854, DC_G13396	DC84_12345, DC84_5239	DCQ7_11283, DCQ7_15675	DC14_13999, DC14_8534	DCD2_13958, DCD2_3716	DC30_4151	DC34_11495, DC34_4123	DD52_1815, DD52_8132	DE32_13784, DE32_2872	DE69_12444, DE69_4099	DE34_1307, DE34_4461	DE02_11617, DE02_1936	DE03_16013, DE03_5150	DH96_10290	DI02_389	DL74_11332, DL74_9455, DL74_9456	DL2-1_G03548, DL2-1_G16474	DN51_5057, DN51_5406	DS_G00615, DS_G14142	DS20_12296, DS20_15148	DS25_1047, DS25_12577	DSD1_3260, DSD1_5326	DU_G00654, DU_G14321	DVV4_169, DVV4_8629
OG0000389	DA12_4562	DAT2_11599, DAT2_8211	DAMP_365, DAMP_7435	DA58_12217, DA58_539	DACC_7516	DA91_8169	DB24_6471	DC16_10083, DC16_13478	DC57_2792, DC57_6900, DC57_6901	DCKR_11682, DCKR_11683, DCKR_12560	DC_G05548	DC84_11270	DCQ7_13641	DC14_10768	DCD2_9044	DC30_13435, DC30_13436, DC30_5559	DC34_4637, DC34_914	DD52_1056, DD52_14391	DE32_12991, DE32_4290	DE69_4714, DE69_8970	DE34_4985, DE34_9596	DE02_1843, DE02_7085	DE03_15428, DE03_7237	DH96_2413	DI02_10039	DL74_10615, DL74_10745	DL2-1_G07950, DL2-1_G13558, DL2-1_G13559	DN51_2251, DN51_3249	DS_G08698, DS_G10426	DS20_14074, DS20_8143	DS25_13096, DS25_4310	DSD1_11355, DSD1_4563	DU_G08877, DU_G12841	DVV4_4925, DVV4_7495
OG0000390	DA12_4620	DAT2_16984, DAT2_7239	DAMP_1906, DAMP_9662	DA58_14143, DA58_2888	DACC_14196, DACC_6479	DA91_14698	DB24_11218, DB24_14132	DC16_14586, DC16_6527	DC57_9219	DCKR_8203	DC_G03728, DC_G07435	DC84_2976	DCQ7_15731, DCQ7_9283	DC14_8405, DC14_8566	DCD2_14433	DC30_12586, DC30_15257	DC34_2027, DC34_7951	DD52_1908, DD52_9887	DE32_327, DE32_6516	DE69_16569, DE69_3844	DE34_12748, DE34_8048	DE02_10562, DE02_12991	DE03_4650, DE03_637	DH96_11732, DH96_5068	DI02_8098	DL74_14266, DL74_2016	DL2-1_G05017, DL2-1_G14852	DN51_1139, DN51_12891	DS_G06154, DS_G15750	DS20_13062, DS20_8908	DS25_6877, DS25_7188	DSD1_16775, DSD1_7512	DU_G04949, DU_G15902	DVV4_1699, DVV4_9437
OG0000391	DA12_4877, DA12_4879	DAT2_3182, DAT2_3184	DAMP_16636, DAMP_7482	DA58_5027	DACC_2739	DA91_1193, DA91_1194	DB24_2141, DB24_2143	DC16_12309, DC16_12310	DC57_3972, DC57_3974	DCKR_14154, DCKR_14156	DC_G12505, DC_G12506	DC84_12432	DCQ7_13094	DC14_3020	DCD2_10376	DC30_807, DC30_808	DC34_4902, DC34_4903	DD52_12693, DD52_12696	DE32_12074, DE32_12075	DE69_16422, DE69_16423	DE34_4200, DE34_4201	DE02_9077	DE03_8835	DH96_9796, DH96_9799	DI02_1536, DI02_1537	DL74_14864, DL74_14866	DL2-1_G10466, DL2-1_G10467, DL2-1_G10469	DN51_13837, DN51_13838	DS_G13010, DS_G13012, DS_G13013	DS20_13328, DS20_13329	DS25_6125, DS25_6127	DSD1_8858	DU_G11400, DU_G11403	DVV4_13492, DVV4_13494
OG0000392	DA12_5465, DA12_6725	DAT2_3904, DAT2_6795, DAT2_7698	DAMP_2060, DAMP_4263, DAMP_7773, DAMP_9577	DA58_14018, DA58_2712	DACC_14372, DACC_8367	DA91_14787	DB24_11591, DB24_6579, DB24_8066	DC16_14984	DC57_12423	DCKR_490	DC_G06221	DC84_2649, DC84_3142	DCQ7_10397, DCQ7_10865	DC14_4964, DC14_9732	DCD2_14601	DC30_3942	DC34_3459	DD52_10268, DD52_3874, DD52_7551	DE32_10691	DE69_1478	DE34_14653	DE02_12486	DE03_254	DH96_10908	DI02_13202	DL74_12093, DL74_309, DL74_5998	DL2-1_G04574, DL2-1_G04575, DL2-1_G09615, DL2-1_G14654	DN51_13293	DS_G06600, DS_G07233	DS20_3171	DS25_7032	DSD1_16369, DSD1_16376	DU_G04524, DU_G04525, DU_G07419, DU_G16086	DVV4_16737, DVV4_1872, DVV4_9866
OG0000394	DA12_6022, DA12_7017	DAT2_15801, DAT2_2589	DAMP_13873, DAMP_1701	DA58_14093, DA58_15025	DACC_1786, DACC_6529	DA91_3888	DB24_1246	DC16_5481	DC57_12106, DC57_4930	DCKR_1769, DCKR_6407	DC_G00154, DC_G11515	DC84_5433, DC84_9340	DCQ7_11450, DCQ7_2217	DC14_13347, DC14_3214	DCD2_11250, DCD2_6681	DC30_2076, DC30_3022	DC34_17159, DC34_2772	DD52_9838	DE32_7169	DE69_2789	DE34_7727	DE02_16050, DE02_7380, DE02_7381	DE03_10560, DE03_10561, DE03_12673	DH96_11404	DI02_11110	DL74_4011, DL74_4108	DL2-1_G00217, DL2-1_G11500	DN51_7215	DS_G03905, DS_G12489	DS20_14461, DS20_95, DS20_96	DS25_11075, DS25_1946	DSD1_9102	DU_G03943, DU_G04205, DU_G10388	DVV4_12542, DVV4_2260
OG0000395	DA12_7750, DA12_7751	DAT2_15264, DAT2_15265	DAMP_10626, DAMP_10627	DA58_8358	DACC_10295, DACC_10296	DA91_11989, DA91_11990	DB24_9218	DC16_9737, DC16_9738	DC57_7236, DC57_7237	DCKR_11251, DCKR_11252	DC_G05236, DC_G05237	DC84_7368, DC84_7369	DCQ7_3104, DCQ7_3105	DC14_4365, DC14_4366	DCD2_5421, DCD2_5422	DC30_14993, DC30_14994	DC34_14895, DC34_14896	DD52_1522, DD52_1523	DE32_14501	DE69_12747	DE34_9993	DE02_10983, DE02_10984	DE03_15087, DE03_15088	DH96_1525, DH96_1526	DI02_1384, DI02_1385	DL74_16463, DL74_16464	DL2-1_G14102, DL2-1_G14103	DN51_2916	DS_G09869, DS_G09870	DS20_6622, DS20_6623	DS25_3828, DS25_3829	DSD1_8798	DU_G12289, DU_G12290	DVV4_8015, DVV4_8016
OG0000399	DA12_11740	DAT2_11726, DAT2_13386	DAMP_2738, DAMP_4962	DA58_10866, DA58_5478	DACC_14956, DACC_8820	DA91_11895	DB24_1007	DC16_3002, DC16_4410	DC57_13864	DCKR_2597	DC_G09837	DC84_10436, DC84_13852	DCQ7_15371, DCQ7_8953	DC14_8367, DC14_9326	DCD2_1157, DCD2_15820	DC30_1313, DC30_8426	DC34_10750, DC34_7012	DD52_10621	DE32_2960, DE32_6309	DE69_12545, DE69_7514	DE34_14940, DE34_5896	DE02_12050, DE02_5315	DE03_12243, DE03_5471	DH96_11145, DH96_1479	DI02_11035, DI02_3794	DL74_9080, DL74_9723	DL2-1_G06049, DL2-1_G17600	DN51_6655, DN51_7700	DS_G05159, DS_G17024	DS20_14779, DS20_2439	DS25_16122, DS25_5227	DSD1_14682, DSD1_9567	DU_G05950, DU_G16825	DVV4_14516, DVV4_5981
OG0000405	DA12_10863	DAT2_10173, DAT2_13131	DAMP_7138	DA58_13692, DA58_6782	DACC_10329, DACC_365	DA91_12363	DB24_15097, DB24_2507	DC16_192, DC16_4127	DC57_12116, DC57_5406	DCKR_3567, DCKR_6416	DC_G00162, DC_G05573, DC_G11072	DC84_5941, DC84_7757	DCQ7_15789, DCQ7_3768	DC14_7882, DC14_7931	DCD2_13351, DCD2_4054, DCD2_4055	DC30_3798	DC34_10447, DC34_8616	DD52_12450	DE32_6687, DE32_8986	DE69_14175, DE69_5501	DE34_12148, DE34_16618	DE02_11898, DE02_11929	DE03_14373, DE03_3437	DH96_3328	DI02_11707	DL74_6014	DL2-1_G00369	DN51_11390, DN51_4717	DS_G03769, DS_G16069	DS20_10259, DS20_1076	DS25_11708	DSD1_12220, DSD1_196	DU_G03789, DU_G12321	DVV4_2411, DVV4_7983
OG0000406	DA12_10988	DAT2_15176, DAT2_16521, DAT2_3983, DAT2_8654	DAMP_13916, DAMP_4335	DA58_2494, DA58_2670	DACC_14415, DACC_14586	DA91_11051, DA91_8390	DB24_8298	DC16_15036, DC16_6232	DC57_12487, DC57_9425	DCKR_3338, DCKR_426	DC_G03501, DC_G06148	DC84_5029	DCQ7_7764	DC14_6314	DCD2_6432	DC30_6434, DC30_7960	DC34_10957, DC34_13855	DD52_10340, DD52_7788	DE32_15217	DE69_1188, DE69_7355	DE34_8221, DE34_8913	DE02_15936, DE02_16756	DE03_200, DE03_4344	DH96_2399, DH96_583	DI02_9042	DL74_3490	DL2-1_G04491, DL2-1_G14307	DN51_13345, DN51_1438	DS_G06680, DS_G09676	DS20_10129, DS20_371	DS25_14492, DS25_7084	DSD1_16313, DSD1_7203	DU_G04439	DVV4_7925, DVV4_9952
OG0000407	DA12_11377, DA12_11378	DAT2_6430, DAT2_6431	DAMP_4574	DA58_13501	DACC_5520	DA91_6447, DA91_6448	DB24_1192, DB24_1193	DC16_7366, DC16_7367	DC57_13663, DC57_13664	DCKR_2395, DCKR_2396	DC_G09630, DC_G09631	DC84_10626, DC84_10627	DCQ7_1527, DCQ7_1528	DC14_15029, DC14_15030	DCD2_3437, DCD2_3438	DC30_12548	DC34_3157, DC34_3158	DD52_10791, DD52_10792	DE32_12298, DE32_12299	DE69_5852	DE34_11546	DE02_1439, DE02_1440	DE03_13249, DE03_13250	DH96_11607, DH96_11608	DI02_11016, DI02_11017	DL74_8463	DL2-1_G05841, DL2-1_G05842, DL2-1_G05843	DN51_284, DN51_285	DS_G05366, DS_G05367	DS20_17043, DS20_3246	DS25_5424	DSD1_8361	DU_G05749, DU_G05750	DVV4_5795, DVV4_5796
OG0000411	DA12_12800, DA12_12801	DAT2_13886, DAT2_16944, DAT2_16945, DAT2_16946	DAMP_1942, DAMP_1943, DAMP_1944, DAMP_3613	DA58_14102, DA58_14104	DACC_6518, DACC_6520	DA91_13326, DA91_13327	DB24_14097, DB24_14099	DC16_6490, DC16_6491	DC57_9247, DC57_9248	DCKR_8172, DCKR_8173	DC_G03696, DC_G03697	DC84_7980	DCQ7_8001	DC14_11531	DCD2_12512, DCD2_12513	DC30_12617, DC30_12618	DC34_7990, DC34_7991	DD52_1933, DD52_1935	DE32_6552	DE69_3805, DE69_3806	DE34_8086, DE34_8087	DE02_10598	DE03_4613	DH96_273, DH96_274	DI02_13591	DL74_1921	DL2-1_G14873, DL2-1_G14885	DN51_1176	DS_G15697, DS_G15698	DS20_11766	DS25_7235	DSD1_7476	DU_G15871, DU_G15882	DVV4_1658, DVV4_1659
OG0000412	DA12_12424, DA12_13461, DA12_2949	DAT2_13827, DAT2_15939	DAMP_17090	DA58_1114, DA58_3308	DACC_3452, DACC_8094	DA91_11589, DA91_1843	DB24_12769, DB24_7466	DC16_12900, DC16_2296	DC57_15823	DCKR_14717	DC_G07689, DC_G15898	DC84_11866, DC84_2471	DCQ7_10219, DCQ7_887	DC14_13386, DC14_8321	DCD2_2603	DC30_7823	DC34_15136, DC34_1708	DD52_4692, DD52_8837	DE32_12114, DE32_15562, DE32_611	DE69_13236, DE69_4186	DE34_187, DE34_5248	DE02_6292, DE02_6642	DE03_1346, DE03_6661	DH96_3717	DI02_6379	DL74_10078	DL2-1_G02815, DL2-1_G08740	DN51_1663, DN51_9362	DS_G01379, DS_G08089	DS20_11139, DS20_966	DS25_15859	DSD1_10779, DSD1_2255	DU_G01380, DU_G08268	DVV4_11510
OG0000413	DA12_1683, DA12_1889, DA12_5207	DAT2_5488	DAMP_6454	DA58_11587, DA58_5008	DACC_13388, DACC_2760	DA91_261, DA91_4373	DB24_610, DB24_6844	DC16_16702, DC16_9617	DC57_14308	DCKR_4018, DCKR_6129	DC_G10271, DC_G14520	DC84_10005, DC84_15517	DCQ7_12985, DCQ7_14051	DC14_15622, DC14_9888	DCD2_1217, DCD2_7448	DC30_10132	DC34_12473, DC34_13665	DD52_3611, DD52_7350	DE32_13967, DE32_7744	DE69_15209, DE69_3033	DE34_13986, DE34_6767	DE02_10069, DE02_4070	DE03_11822, DE03_4821	DH96_12831, DH96_3089	DI02_8276, DI02_9350	DL74_13402	DL2-1_G06458	DN51_16547, DN51_8117	DS_G04734	DS20_4093, DS20_6071	DS25_1745, DS25_4882	DSD1_5649, DSD1_9983	DU_G06361	DVV4_6363
OG0000416	DA12_4507, DA12_6501	DAT2_10760, DAT2_14293	DAMP_2635, DAMP_3013	DA58_306, DA58_6112	DACC_1693, DACC_7283	DA91_10709, DA91_6007	DB24_12896, DB24_9765	DC16_13727, DC16_4702	DC57_5026	DCKR_1865	DC_G11418, DC_G15039	DC84_3830	DCQ7_12370	DC14_14361	DCD2_2284	DC30_14784	DC34_3130, DC34_4270	DD52_11685	DE32_8067, DE32_9810	DE69_6622, DE69_9178	DE34_13825, DE34_4741	DE02_1615, DE02_3566	DE03_10238, DE03_7466	DH96_11891, DH96_6381	DI02_2554, DI02_2972	DL74_6926, DL74_9185	DL2-1_G07671, DL2-1_G11599	DN51_10804, DN51_2420	DS_G08945, DS_G12392	DS20_16336, DS20_3031	DS25_15461, DS25_3172	DSD1_11528, DSD1_2594	DU_G09138, DU_G10287	DVV4_12445, DVV4_5182
OG0000422	DA12_9891, DA12_9892	DAT2_11166, DAT2_11167	DAMP_14038	DA58_14590, DA58_14591	DACC_13809, DACC_13810	DA91_14559, DA91_14560	DB24_398	DC16_16472, DC16_16473	DC57_14517, DC57_14518	DCKR_9917, DCKR_9918	DC_G10470, DC_G10471	DC84_9799, DC84_9800	DCQ7_14572, DCQ7_14573	DC14_2486, DC14_2487	DCD2_12924, DCD2_12925	DC30_9877, DC30_9878	DC34_15323, DC34_15324	DD52_3398, DD52_3399	DE32_11150	DE69_5569, DE69_5570	DE34_14240, DE34_14241	DE02_12163	DE03_11327	DH96_7470, DH96_7471	DI02_7356	DL74_1323, DL74_1324	DL2-1_G06698, DL2-1_G06699, DL2-1_G06700	DN51_8341, DN51_8342	DS_G04498	DS20_6975	DS25_5074	DSD1_10219, DSD1_10220	DU_G06608, DU_G06609	DVV4_6606, DVV4_6607
OG0000429	DA12_1026, DA12_1462	DAT2_12329, DAT2_344, DAT2_4838	DAMP_15285, DAMP_6103	DA58_2297, DA58_63	DACC_13066, DACC_7054	DA91_13371, DA91_5221	DB24_6925	DC16_13991, DC16_13992	DC57_3602, DC57_3617	DCKR_10055, DCKR_10070	DC_G14796	DC84_4646	DCQ7_4414	DC14_7759	DCD2_6138	DC30_9085, DC30_953	DC34_15823, DC34_3485	DD52_6530, DD52_8427	DE32_5618	DE69_1042	DE34_2699	DE02_13940	DE03_7733	DH96_10554	DI02_4062, DI02_6901, DI02_8622	DL74_13555, DL74_917	DL2-1_G03760, DL2-1_G07381	DN51_2744, DN51_2745	DS_G00415, DS_G09224	DS20_10290	DS25_10581, DS25_3395, DS25_8875, DS25_9432	DSD1_11899, DSD1_11900	DU_G09443	DVV4_5459, DVV4_8823, DVV4_8824
OG0000430	DA12_1384, DA12_395	DAT2_1486, DAT2_8164	DAMP_14247, DAMP_8502	DA58_977	DACC_7956	DA91_4226, DA91_8613	DB24_10789, DB24_6508	DC16_13036, DC16_15242	DC57_1080, DC57_2358	DCKR_15991, DCKR_7313	DC_G14004, DC_G15264	DC84_11730	DCQ7_751	DC14_3862	DCD2_2466	DC30_13399, DC30_6829	DC34_15721, DC34_1857	DD52_4808	DE32_5987, DE32_8171	DE69_3371, DE69_5729	DE34_16506, DE34_5383	DE02_3156, DE02_7714	DE03_1, DE03_6794	DH96_9910	DI02_13254	DL74_10698, DL74_14923	DL2-1_G07903, DL2-1_G08457	DN51_13548, DN51_1806	DS_G08218, DS_G08743	DS20_11824, DS20_16539	DS25_12621, DS25_3492	DSD1_10913, DSD1_16114	DU_G08402, DU_G08923	DVV4_4471, DVV4_4972
OG0000432	DA12_11224, DA12_3300	DAT2_5741	DAMP_1261	DA58_8060	DACC_4361	DA91_11842	DB24_13903	DC16_3646, DC16_7204	DC57_16405, DC57_8457	DCKR_2079, DCKR_6691, DCKR_8963	DC_G03094, DC_G04439, DC_G16276	DC84_14742, DC84_8728	DCQ7_5599, DCQ7_7471	DC14_2026, DC14_5478	DCD2_10004, DCD2_12228	DC30_132	DC34_14472, DC34_3323	DD52_10434	DE32_14831, DE32_9094	DE69_1315, DE69_6239	DE34_11155, DE34_9875	DE02_12691, DE02_9874	DE03_11061, DE03_13642	DH96_4364	DI02_3831, DI02_6101	DL74_12763, DL74_740	DL2-1_G15813, DL2-1_G16635	DN51_16826, DN51_449	DS_G12011	DS20_11931, DS20_15583	DS25_13915, DS25_2362	DSD1_5091, DSD1_8196	DU_G14161, DU_G14965	DVV4_782
OG0000434	DA12_1086, DA12_12380	DAT2_3351	DAMP_14548	DA58_12310, DA58_12311	DACC_1935, DACC_1936, DACC_8013	DA91_14358, DA91_14359	DB24_1363, DB24_1365	DC16_11398	DC57_2893, DC57_4774, DC57_4775	DCKR_12660, DCKR_1612, DCKR_1613	DC_G11673, DC_G11674, DC_G15823	DC84_13496, DC84_13497	DCQ7_16246, DCQ7_16247	DC14_12836, DC14_12837	DCD2_4553, DCD2_4554	DC30_13745	DC34_16876, DC34_16877	DD52_9718, DD52_9719	DE32_15830	DE69_10950	DE34_3270	DE02_459	DE03_10735	DH96_7664, DH96_7665	DI02_4835, DI02_4836	DL74_2674	DL2-1_G11350, DL2-1_G11351	DN51_10311	DS_G12643	DS20_8770	DS25_12564, DS25_13694, DS25_13695	DSD1_13477	DU_G10532, DU_G10533	DVV4_12677, DVV4_12678
OG0000437	DA12_3211, DA12_3213	DAT2_11815	DAMP_3649	DA58_10797, DA58_10798	DACC_8891	DA91_1229, DA91_1230	DB24_5303, DB24_5304	DC16_4179, DC16_4180	DC57_5728, DC57_5732	DCKR_9459, DCKR_9463	DC_G06432, DC_G06435	DC84_5986, DC84_5987	DCQ7_3722, DCQ7_3723	DC14_12999, DC14_13000	DCD2_4006, DCD2_4007	DC30_10583, DC30_10584	DC34_10396, DC34_10397	DD52_59, DD52_60	DE32_3417, DE32_3418	DE69_13382	DE34_12096	DE02_11844	DE03_14319	DH96_11536, DH96_11537	DI02_6670, DI02_6671	DL74_14617	DL2-1_G12330, DL2-1_G12331	DN51_4767, DN51_4768	DS_G11683, DS_G11684	DS20_9025, DS20_9026	DS25_11528	DSD1_12171, DSD1_12172	DU_G14068, DU_G14069	DVV4_10339, DVV4_10340
OG0000438	DA12_3302	DAT2_12277, DAT2_6325, DAT2_792	DAMP_14179, DAMP_9260	DA58_10281, DA58_8055, DA58_8056	DACC_1046, DACC_4356, DACC_4357	DA91_7208	DB24_13146	DC16_3649	DC57_16335, DC57_16620, DC57_7677	DCKR_11198, DCKR_2010, DCKR_2076, DCKR_2293	DC_G02817, DC_G03098, DC_G03104	DC84_14746	DCQ7_5603	DC14_5482	DCD2_10008	DC30_8278	DC34_1462, DC34_1463	DD52_4026	DE32_9096	DE69_1312	DE34_9872	DE02_12688	DE03_11058	DH96_3171	DI02_3833	DL74_14174, DL74_2911, DL74_7983	DL2-1_G07439, DL2-1_G12027, DL2-1_G17934	DN51_16823	DS_G09175, DS_G17381	DS20_15586	DS25_13910, DS25_13911	DSD1_5088	DU_G09367, DU_G09861, DU_G16495	DVV4_10488, DVV4_12037, DVV4_14174
OG0000442	DA12_6123	DAT2_7676, DAT2_7677	DAMP_7791, DAMP_7792	DA58_12664, DA58_12665	DACC_3962, DACC_3963	DA91_2122, DA91_2123	DB24_8951, DB24_8952	DC16_15850	DC57_12993, DC57_12994	DCKR_15780, DCKR_15781	DC_G08932, DC_G08933	DC84_4305	DCQ7_2763	DC14_5357	DCD2_572	DC30_4128, DC30_4129	DC34_14957, DC34_14958	DD52_12936, DD52_12937	DE32_3447	DE69_10263	DE34_1040	DE02_14715, DE02_14716	DE03_5853, DE03_5854	DH96_6862, DH96_6863	DI02_8956, DI02_8957	DL74_289, DL74_290	DL2-1_G09590, DL2-1_G09591, DL2-1_G09592	DN51_14808, DN51_14809	DS_G07252, DS_G07253	DS20_13992, DS20_13993	DS25_172	DSD1_15507, DSD1_15508	DU_G07440, DU_G07441	DVV4_16715, DVV4_16716
OG0000443	DA12_7572	DAT2_10161	DAMP_7065	DA58_1926, DA58_4611	DACC_12722, DACC_13642, DACC_5068	DA91_13378	DB24_13045, DB24_13118, DB24_8184, DB24_8858	DC16_12596	DC57_15068, DC57_15069	DCKR_7895, DCKR_7896	DC_G08463	DC84_13734	DCQ7_15259	DC14_7457	DCD2_15705	DC30_337	DC34_10355, DC34_2279	DD52_12493, DD52_4051, DD52_7671	DE32_2860, DE32_7194, DE32_7195	DE69_11595, DE69_7580	DE34_11687, DE34_12462, DE34_1348	DE02_9779	DE03_9111	DH96_10135, DH96_637, DH96_9417	DI02_9598	DL74_6870, DL74_7957, DL74_9390, DL74_975	DL2-1_G17903	DN51_14123	DS_G16280, DS_G16281	DS20_4771	DS25_5884, DS25_7836	DSD1_6318	DU_G16528, DU_G17493	DVV4_14305, DVV4_15169
OG0000445	DA12_8386	DAT2_14194, DAT2_15372	DAMP_7380	DA58_2479, DA58_591	DACC_14597, DACC_7569	DA91_11229, DA91_1990	DB24_12678, DB24_6425	DC16_13425, DC16_7927	DC57_2745, DC57_5188	DCKR_12514, DCKR_3782	DC_G11269, DC_G15665	DC84_11322	DCQ7_13694	DC14_12687	DCD2_7091	DC30_899	DC34_7923, DC34_970	DD52_13351, DD52_5197, DD52_7745	DE32_2404	DE69_13711, DE69_5807, DE69_8915	DE34_5042, DE34_6743, DE34_9152	DE02_15507, DE02_1896	DE03_12883, DE03_7184	DH96_3644	DI02_5483	DL74_9950	DL2-1_G08038, DL2-1_G16814	DN51_15468, DN51_2199	DS_G08634, DS_G13735	DS20_6864, DS20_8195	DS25_13015, DS25_3555	DSD1_11302, DSD1_6009	DU_G08819	DVV4_13736, DVV4_4872
OG0000453	DA12_6465, DA12_6466	DAT2_16428, DAT2_8766	DAMP_12583, DAMP_14789	DA58_3052, DA58_3053, DA58_5315	DACC_14032, DACC_14033	DA91_14069	DB24_11402	DC16_14776	DC57_12709	DCKR_205	DC_G07245	DC84_2788	DCQ7_12740	DC14_13585	DCD2_8103	DC30_10919, DC30_10920	DC34_4143, DC34_4463	DD52_10085	DE32_14452	DE69_4217, DE69_4218	DE34_12549, DE34_12550	DE02_14185	DE03_440	DH96_12017	DI02_2774, DI02_2775	DL74_1021, DL74_7395, DL74_7610	DL2-1_G04794, DL2-1_G04795, DL2-1_G09811	DN51_13107	DS_G00811, DS_G06375, DS_G06376, DS_G07053	DS20_15891	DS25_6677	DSD1_16560, DSD1_16561	DU_G04734, DU_G04735, DU_G07231, DU_G17546	DVV4_15892, DVV4_9653, DVV4_9654
OG0000455	DA12_1206, DA12_12359	DAT2_10875, DAT2_11691	DAMP_10937, DAMP_5370	DA58_11476, DA58_8282	DACC_13500, DACC_4574	DA91_7510, DA91_8899	DB24_13587, DB24_812	DC16_4619	DC57_13998, DC57_9675	DCKR_2733, DCKR_4179	DC_G02686	DC84_14363	DCQ7_3516	DC14_6582	DCD2_9666	DC30_14284, DC30_7714	DC34_11994, DC34_9050	DD52_3788, DD52_4325	DE32_14845	DE69_10107	DE34_6933	DE02_7004, DE02_9490	DE03_12027, DE03_9840	DH96_11030, DH96_7560	DI02_5677	DL74_11951, DL74_4406	DL2-1_G06254, DL2-1_G17569	DN51_15948, DN51_7912	DS_G04934, DS_G16960	DS20_13978, DS20_3588	DS25_14338, DS25_16512	DSD1_15217, DSD1_9778	DU_G06163, DU_G16856	DVV4_14548, DVV4_6184
OG0000456	DA12_12903, DA12_2998	DAT2_150	DAMP_2413, DAMP_8695	DA58_1709	DACC_12494	DA91_2754, DA91_3015	DB24_3954, DB24_8765	DC16_15616, DC16_1897	DC57_13202	DCKR_15565	DC_G01409	DC84_1610, DC84_4016	DCQ7_6622, DCQ7_7309	DC14_1455, DC14_6743	DCD2_325, DCD2_4727	DC30_4638	DC34_15148, DC34_5342	DD52_12764, DD52_5779	DE32_4112	DE69_16255, DE69_18	DE34_10070, DE34_15058	DE02_10228, DE02_8767	DE03_1753, DE03_6081	DH96_4424	DI02_12145, DI02_9735	DL74_2454, DL74_77	DL2-1_G02005, DL2-1_G09361	DN51_15043, DN51_8950	DS_G02178	DS20_14931, DS20_4366	DS25_10318, DS25_10554	DSD1_15738, DSD1_1851	DU_G02178, DU_G07666	DVV4_16599, DVV4_3977
OG0000459	DA12_13580, DA12_13581	DAT2_6206, DAT2_6208	DAMP_5780, DAMP_5782	DA58_4094, DA58_4095	DACC_6250, DACC_6251	DA91_12979	DB24_5541, DB24_5544	DC16_7113, DC16_7114	DC57_8912, DC57_8913	DCKR_8506, DCKR_8507	DC_G03984, DC_G03985	DC84_8273	DCQ7_2656	DC14_8717	DCD2_3098	DC30_13225, DC30_13229	DC34_7755	DD52_2326, DD52_2330	DE32_1129, DE32_1130	DE69_6336, DE69_6337	DE34_11057, DE34_11058	DE02_9970	DE03_13737	DH96_1182, DH96_1185	DI02_12537	DL74_2424, DL74_2426	DL2-1_G15352, DL2-1_G15354	DN51_548, DN51_549	DS_G15220, DS_G15222	DS20_15829, DS20_15830	DS25_2793	DSD1_8102, DSD1_8103	DU_G15409, DU_G15411	DVV4_1206, DVV4_1208
OG0000461	DA12_5505, DA12_644	DAT2_9678	DAMP_11598	DA58_3682	DACC_5843	DA91_1497, DA91_987	DB24_5846	DC16_1976, DC16_7182	DC57_11974, DC57_12886, DC57_8775	DCKR_28, DCKR_8645, DCKR_951	DC_G00321, DC_G00322, DC_G04126, DC_G08816	DC84_1990, DC84_8705	DCQ7_4151, DCQ7_4152, DCQ7_7441	DC14_11897, DC14_2050	DCD2_12204, DCD2_6987	DC30_158	DC34_3349	DD52_2630	DE32_14803, DE32_660	DE69_1986, DE69_6265	DE34_11129, DE34_8706	DE02_10307, DE02_9900	DE03_13668, DE03_1673	DH96_707	DI02_11994	DL74_4449	DL2-1_G15685	DN51_475, DN51_9033	DS_G14872	DS20_11470, DS20_7069	DS25_2384, DS25_9758	DSD1_1932, DSD1_8173	DU_G15084	DVV4_889
OG0000463	DA12_977	DAT2_4404, DAT2_7318	DAMP_10486, DAMP_4138	DA58_8759	DACC_10644	DA91_4123, DA91_5	DB24_7120, DB24_8282	DC16_9447	DC57_12126	DCKR_6425	DC_G00147, DC_G00148	DC84_15344, DC84_3159	DCQ7_10849, DCQ7_12608	DC14_4336, DC14_5557	DCD2_14618, DCD2_7706	DC30_1294, DC30_607	DC34_9422	DD52_13663, DD52_7773	DE32_14223	DE69_1207, DE69_14031	DE34_7160, DE34_8202	DE02_15089	DE03_4991	DH96_7145, DH96_7233	DI02_8416	DL74_13303, DL74_14034, DL74_5836	DL2-1_G03184, DL2-1_G14607, DL2-1_G16778	DN51_4900	DS_G00994, DS_G16178	DS20_15303	DS25_11741, DS25_1571	DSD1_5484	DU_G01011, DU_G16140, DU_G17581	DVV4_15277, DVV4_1923, DVV4_8282
OG0000464	DA12_2028, DA12_7765	DAT2_3344	DAMP_9221	DA58_5301	DACC_13210, DACC_1945	DA91_12668, DA91_8032	DB24_1372	DC16_11390, DC16_4570	DC57_14045, DC57_263, DC57_4764	DCKR_11752, DCKR_13352, DCKR_1601	DC_G10016, DC_G11689	DC84_10268, DC84_13488	DCQ7_1381, DCQ7_16238	DC14_12828, DC14_8243	DCD2_4545, DCD2_991	DC30_13737	DC34_12103, DC34_3045	DD52_9710	DE32_15838, DE32_1619	DE69_10052, DE69_10941	DE34_3261, DE34_6879	DE02_467	DE03_10727	DH96_11619	DI02_4842	DL74_2680	DL2-1_G06209, DL2-1_G11344	DN51_10319, DN51_7858	DS_G04978, DS_G12650	DS20_6522, DS20_8778	DS25_13685, DS25_14407	DSD1_13469, DSD1_9727	DU_G06114, DU_G10539	DVV4_12684
OG0000465	DA12_2303	DAT2_12504, DAT2_15954	DAMP_2510, DAMP_3933	DA58_12529, DA58_4839	DACC_2935, DACC_8733	DA91_14107	DB24_15066, DB24_8840	DC16_15714, DC16_5354	DC57_13108	DCKR_15658, DCKR_15659	DC_G09076	DC84_4171	DCQ7_1958, DCQ7_6726	DC14_7331, DC14_8028	DCD2_430	DC30_4091, DC30_5025	DC34_6450	DD52_13149	DE32_12516, DE32_3950	DE69_14480	DE34_14983	DE02_12876, DE02_4576	DE03_5984, DE03_9862	DH96_5280	DI02_13645, DI02_614	DL74_1528, DL74_166	DL2-1_G09457, DL2-1_G09458, DL2-1_G09911	DN51_11191, DN51_14948	DS_G06974, DS_G07375, DS_G07376	DS20_15967, DS20_9202	DS25_7670	DSD1_15637, DSD1_2952	DU_G07128, DU_G07575	DVV4_15804, DVV4_16892
OG0000466	DA12_2776	DAT2_12786, DAT2_12787	DAMP_887	DA58_4573, DA58_4574	DACC_5104, DACC_5105	DA91_14523	DB24_7846	DC16_3047	DC57_15125, DC57_15126	DCKR_5833	DC_G08393, DC_G08394	DC84_13808, DC84_13809, DC84_13810	DCQ7_15331	DC14_9285	DCD2_15776, DCD2_15777	DC30_13918, DC30_13919, DC30_3769, DC30_3770	DC34_2363	DD52_7380	DE32_3843, DE32_3844	DE69_12586, DE69_12587	DE34_12391, DE34_12392	DE02_4898, DE02_4899	DE03_5427, DE03_5428	DH96_5212	DI02_1200	DL74_14537	DL2-1_G17239, DL2-1_G17240	DN51_6614, DN51_6615	DS_G16641, DS_G16642	DS20_6571, DS20_6572	DS25_5807, DS25_5808	DSD1_14635, DSD1_14636	DU_G17181, DU_G17182	DVV4_14849, DVV4_14850
OG0000467	DA12_3287	DAT2_10544, DAT2_8080	DAMP_10372, DAMP_15253	DA58_6210, DA58_6211	DACC_1595, DACC_1596	DA91_1920, DA91_1921, DA91_1922	DB24_2204, DB24_9860, DB24_9861	DC16_4820, DC16_4821	DC57_5178	DCKR_3792	DC_G11277, DC_G11278	DC84_3711	DCQ7_12250	DC14_14736	DCD2_2166, DCD2_2167	DC30_14675, DC30_14676	DC34_6466	DD52_11776	DE32_10243, DE32_10244	DE69_9064	DE34_4627	DE02_3807	DE03_10354	DH96_1343, DH96_1344	DI02_8496	DL74_3195	DL2-1_G11707, DL2-1_G11708, DL2-1_G14235	DN51_10682	DS_G12281, DS_G12282	DS20_4203	DS25_15315, DS25_15316	DSD1_2473, DSD1_4805, DSD1_4806	DU_G10177, DU_G10178, DU_G12151	DVV4_12339, DVV4_12340, DVV4_8146
OG0000469	DA12_5838, DA12_5839	DAT2_15325, DAT2_15326	DAMP_39, DAMP_40	DA58_7186, DA58_7187	DACC_11167	DA91_9200, DA91_9201	DB24_12455	DC16_9001, DC16_9002	DC57_548, DC57_549	DCKR_13633, DCKR_13634	DC_G13456, DC_G13457	DC84_5300	DCQ7_6103	DC14_14059	DCD2_3775	DC30_4209	DC34_11435	DD52_8189	DE32_9168	DE69_6721, DE69_6722	DE34_4402, DE34_4403	DE02_1994, DE02_1995	DE03_16071, DE03_16072	DH96_6131, DH96_6132	DI02_4679, DI02_4680	DL74_11388, DL74_11389	DL2-1_G03611, DL2-1_G03612	DN51_5348, DN51_5349	DS_G00551, DS_G00552	DS20_6317, DS20_6318	DS25_1110, DS25_1111	DSD1_3317, DSD1_3318	DU_G00591, DU_G00592	DVV4_8687, DVV4_8688
OG0000474	DA12_7432, DA12_7433	DAT2_15888, DAT2_15889	DAMP_14612, DAMP_14613	DA58_225, DA58_226	DACC_7206, DACC_7207	DA91_8088	DB24_6773	DC16_13808, DC16_13809	DC57_2028	DCKR_10643	DC_G14921, DC_G14922	DC84_4815, DC84_4816	DCQ7_4579, DCQ7_4580	DC14_2705, DC14_2706	DCD2_9276, DCD2_9277	DC30_1345, DC30_1346	DC34_2107, DC34_2108	DD52_6388	DE32_12587, DE32_12588	DE69_12667	DE34_2868	DE02_1530, DE02_1531	DE03_7550, DE03_7551	DH96_5133	DI02_10361, DI02_10362	DL74_9261	DL2-1_G07588, DL2-1_G07589, DL2-1_G07590	DN51_2567, DN51_2568	DS_G09025, DS_G09026	DS20_5383, DS20_5384	DS25_3241, DS25_3242	DSD1_11723, DSD1_11724	DU_G09216	DVV4_5254
OG0000477	DA12_10924, DA12_12853	DAT2_11542, DAT2_5919	DAMP_4766, DAMP_5047	DA58_2980, DA58_3360	DACC_14104, DACC_3399	DA91_11693, DA91_6861	DB24_7517	DC16_14695, DC16_2354	DC57_15760, DC57_16186	DCKR_14780, DCKR_6996	DC_G07325, DC_G07752	DC84_2416, DC84_2869	DCQ7_10164, DCQ7_10550, DCQ7_10556	DC14_4405, DC14_7076	DCD2_14328	DC30_12043, DC30_12797	DC34_1645, DC34_4578	DD52_8890	DE32_15048, DE32_9903	DE69_13175, DE69_16680	DE34_12641, DE34_249	DE02_12306	DE03_531	DH96_8423	DI02_6425	DL74_16600, DL74_7737	DL2-1_G02756, DL2-1_G04905	DN51_13000	DS_G01431	DS20_8526, DS20_912	DS25_10201	DSD1_16666	DU_G01440, DU_G04833	DVV4_11567, DVV4_9550
OG0000487	DA12_3385, DA12_3386	DAT2_2403, DAT2_2405, DAT2_2406	DAMP_9544	DA58_6653	DACC_9751	DA91_8301, DA91_8302	DB24_4427	DC16_10825, DC16_10826	DC57_7036	DCKR_11455	DC_G05440, DC_G05441	DC84_6741	DCQ7_8904	DC14_5662	DCD2_14100	DC30_14511	DC34_3559	DD52_964	DE32_12223	DE69_5254, DE69_5255, DE69_5256	DE34_1641, DE34_1642, DE34_1643	DE02_11099, DE02_11100	DE03_16762, DE03_16763	DH96_7370	DI02_6234, DI02_6235	DL74_15018, DL74_3591	DL2-1_G13458, DL2-1_G13459	DN51_4013, DN51_4014	DS_G10563, DS_G10564, DS_G10565, DS_G10566	DS20_13155, DS20_13156	DS25_4452	DSD1_12928, DSD1_12929	DU_G12935, DU_G12936	DVV4_7392, DVV4_7393
OG0000489	DA12_8283	DAT2_16268, DAT2_3816	DAMP_10989, DAMP_15451	DA58_3292	DACC_3465	DA91_659	DB24_13324	DC16_14180, DC16_6287	DC57_16352, DC57_1756	DCKR_2028, DCKR_9182	DC_G03120, DC_G03505	DC84_7789	DCQ7_7815	DC14_3311	DCD2_6484	DC30_5839	DC34_11002, DC34_7935	DD52_12101	DE32_7635, DE32_7797	DE69_7019, DE69_7873	DE34_13123, DE34_730	DE02_15915, DE02_4084	DE03_4404, DE03_7928	DH96_8722	DI02_9469	DL74_7899, DL74_9453	DL2-1_G16472, DL2-1_G18031	DN51_1381, DN51_16915	DS_G05922, DS_G14143	DS20_1044, DS20_6904	DS25_11794, DS25_3543, DS25_7435	DSD1_12091, DSD1_7267	DU_G14322, DU_G16421	DVV4_11142, DVV4_14092, DVV4_171
OG0000491	DA12_8801	DAT2_1983, DAT2_9751	DAMP_17158, DAMP_1782	DA58_1534, DA58_6287	DACC_12323, DACC_1520	DA91_11110, DA91_4408	DB24_3663, DB24_4152	DC16_1676, DC16_2150	DC57_10210, DC57_10572	DCKR_4711, DCKR_5071	DC_G01745, DC_G02120	DC84_1805	DCQ7_7111	DC14_1528	DCD2_10199	DC30_1215, DC30_1216, DC30_3776	DC34_1721	DD52_5948	DE32_6256, DE32_8820	DE69_235, DE69_8319	DE34_15275, DE34_6152	DE02_6796, DE02_7830	DE03_1500, DE03_1971	DH96_10321	DI02_1326	DL74_3088	DL2-1_G02194	DN51_8729, DN51_9210	DS_G01989, DS_G02509	DS20_2380, DS20_3090	DS25_10529, DS25_9283	DSD1_1635, DSD1_2104	DU_G01993, DU_G02500	DVV4_4148
OG0000496	DA12_12709, DA12_2232	DAT2_17377, DAT2_2558	DAMP_11068, DAMP_12112	DA58_13234	DACC_11621	DA91_10456	DB24_5094	DC16_3966, DC16_9212	DC57_1248, DC57_5905	DCKR_16160, DCKR_2805	DC_G06631	DC84_5736	DCQ7_3909	DC14_10314, DC14_7724	DCD2_4197, DCD2_9934	DC30_12429, DC30_5311	DC34_7264	DD52_284	DE32_13567, DE32_8700	DE69_10723, DE69_2539	DE34_1169, DE34_1816	DE02_2215, DE02_3384	DE03_14538, DE03_16292	DH96_7259	DI02_4801	DL74_11871, DL74_2741	DL2-1_G00249, DL2-1_G12664	DN51_4552, DN51_5132	DS_G03881, DS_G11396	DS20_6362, DS20_7179	DS25_1341, DS25_8065	DSD1_12384, DSD1_3529	DU_G03910, DU_G13736	DVV4_10691, DVV4_2294
OG0000497	DA12_13602	DAT2_8582	DAMP_11197, DAMP_13191	DA58_4072	DACC_6228	DA91_13001	DB24_5565	DC16_7088	DC57_13449, DC57_8887	DCKR_8533	DC_G04011, DC_G09412	DC84_12226, DC84_8298	DCQ7_2631, DCQ7_8390	DC14_4138, DC14_8691	DCD2_107, DCD2_3123	DC30_13202, DC30_9408	DC34_2909, DC34_7731	DD52_10978, DD52_2354	DE32_1152	DE69_6362, DE69_839	DE34_11032, DE34_6400	DE02_9996	DE03_13763, DE03_6307	DH96_2826, DH96_3694	DI02_262, DI02_3491	DL74_2450, DL74_6123	DL2-1_G09101, DL2-1_G15379	DN51_15268, DN51_574	DS_G07729, DS_G15197	DS20_15803	DS25_14724, DS25_2770	DSD1_15957, DSD1_8077	DU_G07917, DU_G15385	DVV4_1181, DVV4_16365
OG0000499	DA12_13766	DAT2_13635	DAMP_13459, DAMP_13468	DA58_10524, DA58_10525	DACC_4760, DACC_4761	DA91_7450	DB24_11704, DB24_11706	DC16_7681, DC16_7683	DC57_3198, DC57_3200	DCKR_12967, DCKR_12969	DC_G16132, DC_G16133	DC84_10725, DC84_10727	DCQ7_11624, DCQ7_11626	DC14_65, DC14_67	DCD2_3531, DCD2_3533	DC30_1774	DC34_6337	DD52_14456, DD52_14459	DE32_11011	DE69_14589	DE34_11745	DE02_8200	DE03_13153	DH96_10122, DH96_10123	DI02_11159, DI02_11161	DL74_16190, DL74_16191	DL2-1_G05759, DL2-1_G05760	DN51_15711, DN51_15713	DS_G05445, DS_G05446	DS20_13492, DS20_13494	DS25_5510, DS25_5511	DSD1_5769, DSD1_5771	DU_G05672, DU_G05673	DVV4_5720
OG0000504	DA12_2974	DAT2_2064, DAT2_6570	DAMP_698, DAMP_8427	DA58_3279	DACC_3479	DA91_11567	DB24_7448	DC16_16331, DC16_2276	DC57_15846	DCKR_14693	DC_G07664, DC_G12136	DC84_2491, DC84_9676	DCQ7_10239, DCQ7_14449	DC14_15539, DC14_8609	DCD2_7894	DC30_6914	DC34_10237, DC34_7220	DD52_8819	DE32_15581, DE32_2374	DE69_13256, DE69_1820	DE34_14379, DE34_14813	DE02_10815, DE02_6662	DE03_11456, DE03_1366	DH96_11694, DH96_12120	DI02_7938	DL74_14743, DL74_8295	DL2-1_G02835, DL2-1_G10240	DN51_14438, DN51_9341	DS_G01359, DS_G13696	DS20_12725, DS20_987	DS25_14573, DS25_15887	DSD1_10350, DSD1_2234	DU_G01360, DU_G11618	DVV4_11492, DVV4_13689
OG0000506	DA12_3598, DA12_3599	DAT2_6087, DAT2_6089, DAT2_6090	DAMP_11498, DAMP_15932	DA58_709, DA58_710	DACC_7682, DACC_7683	DA91_7598, DA91_7599	DB24_6311, DB24_6312	DC16_13304	DC57_2630, DC57_2631	DCKR_12400, DCKR_12401	DC_G15545, DC_G15546	DC84_11445	DCQ7_8088	DC14_16061	DCD2_7217	DC30_12944, DC30_12945	DC34_16367, DC34_16368	DD52_5083, DD52_5084	DE32_8377, DE32_8378	DE69_8790	DE34_5660	DE02_6449	DE03_7066	DH96_2649, DH96_7347	DI02_3306, DI02_3307	DL74_11634	DL2-1_G08165, DL2-1_G08166	DN51_2082	DS_G08508, DS_G08509, DS_G08510	DS20_11986	DS25_12897, DS25_12898	DSD1_11184	DU_G08689, DU_G08690	DVV4_4748, DVV4_4749
OG0000507	DA12_5167, DA12_5169	DAT2_8451, DAT2_8452	DAMP_13683, DAMP_13684	DA58_7558	DACC_8569	DA91_1675, DA91_1676	DB24_8659, DB24_8660	DC16_15521, DC16_15522	DC57_13301, DC57_13302	DCKR_15468	DC_G09280, DC_G09281	DC84_3920	DCQ7_14962	DC14_5180	DCD2_228	DC30_6499, DC30_6500	DC34_15984, DC34_15985	DD52_11095, DD52_11096	DE32_4344	DE69_9604, DE69_9605	DE34_13738, DE34_13739	DE02_8862, DE02_8863	DE03_6176, DE03_6177	DH96_2737, DH96_2738	DI02_10641, DI02_507	DL74_12646, DL74_12647	DL2-1_G09233, DL2-1_G09234	DN51_15141	DS_G07575, DS_G07576	DS20_11036	DS25_10655	DSD1_15836, DSD1_15837	DU_G07787, DU_G07788	DVV4_16488, DVV4_16491
OG0000508	DA12_5665	DAT2_15608, DAT2_7581	DAMP_2541	DA58_340	DACC_7317	DA91_3923	DB24_8869, DB24_9012	DC16_15751, DC16_7157	DC57_6205	DCKR_3103	DC_G06924	DC84_4207, DC84_8679	DCQ7_12558, DCQ7_6764, DCQ7_7415	DC14_5258, DC14_582	DCD2_12179, DCD2_468	DC30_1908	DC34_15178, DC34_3375	DD52_12862	DE32_3153	DE69_6291, DE69_9408	DE34_11103, DE34_11995	DE02_6970, DE02_9926	DE03_13693, DE03_5950	DH96_6631, DH96_6906	DI02_12378, DI02_12642	DL74_192, DL74_4953	DL2-1_G09486, DL2-1_G09685	DN51_14912, DN51_501	DS_G07349	DS20_11443, DS20_15933	DS25_4093	DSD1_15605, DSD1_8147	DU_G07352, DU_G07542	DVV4_16017, DVV4_16628, DVV4_7950
OG0000510	DA12_7104	DAT2_13738, DAT2_13739	DAMP_10919, DAMP_10920	DA58_12433, DA58_12434, DA58_12435	DACC_3225, DACC_3226, DACC_3227	DA91_10783, DA91_10784	DB24_7666	DC16_2521	DC57_15566, DC57_15567	DCKR_14974, DCKR_14975	DC_G07946	DC84_2236, DC84_2237, DC84_2238	DCQ7_9988, DCQ7_9989, DCQ7_9990	DC14_11100, DC14_11101	DCD2_14040	DC30_13656	DC34_8899, DC34_8900	DD52_9042	DE32_2773, DE32_2774	DE69_13006	DE34_419	DE02_8366	DE03_1124	DH96_7389	DI02_5877, DI02_5878	DL74_4986, DL74_4987	DL2-1_G02586, DL2-1_G02587, DL2-1_G02588	DN51_9588	DS_G01599, DS_G01600	DS20_743	DS25_9995	DSD1_6517	DU_G01601, DU_G01602	DVV4_11719, DVV4_11720
OG0000511	DA12_7754	DAT2_15260, DAT2_7350	DAMP_10622, DAMP_1666	DA58_8361, DA58_8395	DACC_10293	DA91_11986	DB24_8329, DB24_9215	DC16_9734	DC57_7234	DCKR_11254	DC_G05240	DC84_7365, DC84_7366	DCQ7_3107, DCQ7_3108	DC14_4368, DC14_4369	DCD2_5417, DCD2_5418	DC30_14997	DC34_14892, DC34_14893	DD52_7828	DE32_14498	DE69_12743, DE69_12744	DE34_9996, DE34_9997	DE02_10988, DE02_10989	DE03_15082, DE03_15083	DH96_1523	DI02_1389, DI02_8838	DL74_16459, DL74_8966	DL2-1_G14099, DL2-1_G16752	DN51_2911, DN51_2912	DS_G09873, DS_G17479	DS20_15651, DS20_6627, DS20_6628	DS25_3832	DSD1_8802, DSD1_8803	DU_G12294, DU_G17608	DVV4_15308, DVV4_8012
OG0000514	DA12_10194	DAT2_3218, DAT2_3219	DAMP_16671, DAMP_16672	DA58_5054	DACC_2714	DA91_6388	DB24_2111, DB24_2112	DC16_12279, DC16_12280	DC57_3936, DC57_3938	DCKR_14118, DCKR_14120	DC_G12534, DC_G12535	DC84_12398	DCQ7_14913, DCQ7_1949	DC14_14190	DCD2_14235	DC30_13030	DC34_8832, DC34_8833	DD52_12726	DE32_12103, DE32_12104	DE69_3631, DE69_3632	DE34_4169, DE34_4170	DE02_9103, DE02_9104	DE03_8807, DE03_8808	DH96_616, DH96_617, DH96_618	DI02_1517	DL74_3156, DL74_3157	DL2-1_G10506	DN51_13802, DN51_13803	DS_G13047	DS20_13355, DS20_13356	DS25_6158, DS25_6159	DSD1_14335, DSD1_14336	DU_G11362, DU_G11363	DVV4_13456, DVV4_13457
OG0000522	DA12_3383	DAT2_2398, DAT2_2399	DAMP_9538, DAMP_9539	DA58_6648, DA58_6649	DACC_9747	DA91_8297, DA91_8298	DB24_4431, DB24_4432	DC16_10821	DC57_7039, DC57_7040	DCKR_11451, DCKR_11452	DC_G05436, DC_G05437	DC84_6736, DC84_6737	DCQ7_8899, DCQ7_8900	DC14_5666, DC14_5667	DCD2_14104, DCD2_14105	DC30_14514, DC30_14515	DC34_3563, DC34_3564	DD52_959, DD52_960	DE32_12225	DE69_3782	DE34_1637	DE02_11104	DE03_16758	DH96_2502	DI02_6228, DI02_6229	DL74_3595, DL74_3596	DL2-1_G13452, DL2-1_G13453	DN51_4009	DS_G10569, DS_G10570	DS20_13160	DS25_4449, DS25_4450	DSD1_12933	DU_G12940, DU_G12941	DVV4_7387, DVV4_7388
OG0000523	DA12_10018, DA12_165	DAT2_11531	DAMP_4755	DA58_1441, DA58_1786	DACC_12229, DACC_12578	DA91_13866, DA91_9718	DB24_11306	DC16_12390, DC16_1412	DC57_10824, DC57_3476	DCKR_5325, DCKR_6564	DC_G01495, DC_G16405	DC84_12355, DC84_1522	DCQ7_11273, DCQ7_12395	DC14_12212, DC14_14148	DCD2_14193, DCD2_4884	DC30_12788	DC34_8882	DD52_9992	DE32_15306, DE32_2111	DE69_11642, DE69_505	DE34_11625, DE34_15545	DE02_14583, DE02_9822	DE03_2241, DE03_9068	DH96_8388	DI02_4904	DL74_7723	DL2-1_G04919	DN51_13917, DN51_8460	DS_G06252	DS20_2797, DS20_5919	DS25_10233, DS25_1306, DS25_13964	DSD1_1369, DSD1_6115	DU_G04848	DVV4_9537
OG0000524	DA12_12783, DA12_13	DAT2_3882	DAMP_3984	DA58_14831, DA58_7130	DACC_11111, DACC_6926	DA91_12569	DB24_13992, DB24_14493, DB24_4055	DC16_15127, DC16_2869	DC57_3908	DCKR_14091	DC_G09238	DC84_6451	DCQ7_12023	DC14_16100	DCD2_8294	DC30_10063, DC30_12252	DC34_2374, DC34_7089	DD52_10369, DD52_1820	DE32_12779, DE32_3114, DE32_7960	DE69_7970, DE69_8619	DE34_15830, DE34_8601	DE02_2501	DE03_16484	DH96_11246, DH96_6797, DH96_6972	DI02_10044, DI02_10867, DI02_13707, DI02_8638	DL74_12514	DL2-1_G16545	DN51_13433, DN51_6783	DS_G11170, DS_G14062	DS20_1878, DS20_9576	DS25_5795	DSD1_14813, DSD1_16222	DU_G14252	DVV4_95
OG0000525	DA12_13001	DAT2_1761, DAT2_1762	DAMP_3221, DAMP_3222	DA58_9545, DA58_9546	DACC_835, DACC_836	DA91_4333	DB24_3448, DB24_3449	DC16_1053, DC16_1054	DC57_11275	DCKR_5777	DC_G01029	DC84_996	DCQ7_5336	DC14_7239	DCD2_15327	DC30_7205, DC30_7206	DC34_12893	DD52_5253, DD52_5254	DE32_10733, DE32_10734	DE69_2938, DE69_2939	DE34_2373, DE34_2374	DE02_8589, DE02_8590	DE03_2608, DE03_2609	DH96_1052	DI02_10398, DI02_10399	DL74_10449	DL2-1_G01438, DL2-1_G01439	DN51_12221, DN51_12222	DS_G02742, DS_G02743	DS20_5662, DS20_5663	DS25_9054	DSD1_1017, DSD1_1018	DU_G02736, DU_G02737	DVV4_3422, DVV4_3423, DVV4_3424
OG0000526	DA12_12614, DA12_13516	DAT2_10554	DAMP_15244	DA58_6219, DA58_7753	DACC_10810, DACC_1587	DA91_12032	DB24_9870	DC16_4838, DC16_9281	DC57_1073, DC57_5204	DCKR_15984, DCKR_3766	DC_G11253, DC_G13999	DC84_3696	DCQ7_12235, DCQ7_5882	DC14_3581, DC14_4429	DCD2_2152, DCD2_7537	DC30_14667, DC30_7288	DC34_15616	DD52_11785	DE32_10227, DE32_2864	DE69_15749, DE69_15872	DE34_1302, DE34_4607	DE02_11610, DE02_3788	DE03_10373, DE03_5157	DH96_9212	DI02_830	DL74_3205	DL2-1_G11719	DN51_10665, DN51_5065	DS_G05917, DS_G12271	DS20_15141, DS20_4222	DS25_1428, DS25_15303	DSD1_2452, DSD1_5318	DU_G10166	DVV4_11136, DVV4_12330
OG0000527	DA12_974	DAT2_12699, DAT2_12700	DAMP_1338, DAMP_1339	DA58_12658, DA58_8761	DACC_10647, DACC_3955	DA91_4776, DA91_4777	DB24_11979	DC16_9443, DC16_9444	DC57_1436, DC57_1437	DCKR_6315, DCKR_6316	DC_G14351	DC84_15341	DCQ7_12605	DC14_4333	DCD2_7703	DC30_1614, DC30_610	DC34_9418, DC34_9419	DD52_8661	DE32_5693, DE32_5694	DE69_14028	DE34_7157	DE02_15085, DE02_15086	DE03_4994, DE03_4995	DH96_8331	DI02_8262	DL74_1763, DL74_1764	DL2-1_G05419, DL2-1_G05420	DN51_4903, DN51_4904	DS_G05786, DS_G05787	DS20_15299, DS20_15300	DS25_1568	DSD1_5481	DU_G05342, DU_G05343, DU_G09569	DVV4_11005, DVV4_11006, DVV4_5643
OG0000528	DA12_1491, DA12_1492	DAT2_8436	DAMP_6817, DAMP_6818	DA58_7568, DA58_7569	DACC_8579, DACC_8580	DA91_1666, DA91_1667	DB24_8673, DB24_8674	DC16_15533, DC16_15534	DC57_13290, DC57_13291	DCKR_15478, DCKR_15479	DC_G09270, DC_G09271	DC84_3931	DCQ7_14973	DC14_5191	DCD2_239	DC30_4554	DC34_2125, DC34_2126	DD52_11108	DE32_4356, DE32_4357	DE69_9615, DE69_9616	DE34_13727, DE34_13728	DE02_8851, DE02_8852	DE03_6165, DE03_6166	DH96_3858	DI02_520	DL74_7260	DL2-1_G09253, DL2-1_G09254	DN51_15130, DN51_15131	DS_G07558	DS20_11046, DS20_11047	DS25_10643	DSD1_15824, DSD1_15825	DU_G07765, DU_G07767	DVV4_16506, DVV4_16507
OG0000529	DA12_1568	DAT2_11560, DAT2_11561	DAMP_16988	DA58_2988, DA58_2989	DACC_14095, DACC_14096	DA91_12252, DA91_12253	DB24_11332, DB24_11333	DC16_14708, DC16_14709	DC57_16196	DCKR_7006	DC_G07308	DC84_2857, DC84_2858	DCQ7_10535, DCQ7_10536	DC14_7089, DC14_7090	DCD2_14316, DCD2_14317	DC30_7131	DC34_4565, DC34_4566	DD52_10013, DD52_10014	DE32_9889, DE32_9890	DE69_12189, DE69_12190	DE34_12629	DE02_12319	DE03_517, DE03_518	DH96_1723	DI02_13089, DI02_13090	DL74_7756	DL2-1_G04882, DL2-1_G04883	DN51_13013	DS_G06288, DS_G06289	DS20_8512, DS20_8513	DS25_6750	DSD1_16653, DSD1_16654	DU_G04811, DU_G04812	DVV4_9570, DVV4_9571
OG0000530	DA12_2157, DA12_2864	DAT2_12669, DAT2_13679	DAMP_14095, DAMP_1492	DA58_7732	DACC_10786	DA91_12768	DB24_12088, DB24_9018	DC16_7760, DC16_9312	DC57_3287, DC57_9129, DC57_9130	DCKR_6755, DCKR_8294, DCKR_8295	DC_G03809	DC84_10798, DC84_15216	DCQ7_5921	DC14_1992	DCD2_7576	DC30_7308	DC34_15004, DC34_6649	DD52_13007, DD52_8558	DE32_13611, DE32_2893	DE69_12494, DE69_5320	DE34_1368, DE34_3836	DE02_11640	DE03_5127	DH96_11225, DH96_11615	DI02_12982	DL74_4962, DL74_5961	DL2-1_G09695	DN51_15633, DN51_15645, DN51_5033	DS_G05895, DS_G07172	DS20_15170, DS20_6960	DS25_1458, DS25_15808	DSD1_5350	DU_G07346	DVV4_11112
OG0000531	DA12_2244	DAT2_17340, DAT2_17342	DAMP_11104	DA58_13759	DACC_9080, DACC_9082	DA91_3928, DA91_3930	DB24_5027, DB24_5029	DC16_3929	DC57_6190, DC57_6192	DCKR_3091, DCKR_3093	DC_G06935, DC_G06937	DC84_5766, DC84_5767	DCQ7_3934	DC14_14500, DC14_14517	DCD2_4227	DC30_7252, DC30_7254	DC34_1391	DD52_329, DD52_331	DE32_13837	DE69_2665	DE34_1851	DE02_3348	DE03_14574	DH96_1098, DH96_1100	DI02_7413, DI02_7415, DI02_7416	DL74_2999, DL74_3000	DL2-1_G12749, DL2-1_G12751	DN51_4518, DN51_4519	DS_G11355, DS_G11357	DS20_7213	DS25_8089, DS25_8090	DSD1_12420, DSD1_12422	DU_G13651, DU_G13653	DVV4_10771, DVV4_10772
OG0000532	DA12_2484	DAT2_4142, DAT2_4143	DAMP_1033, DAMP_1034	DA58_15165, DA58_15166	DACC_12079, DACC_12080	DA91_10315, DA91_10316	DB24_4336	DC16_1920	DC57_10110, DC57_10111	DCKR_4610, DCKR_4611	DC_G02215, DC_G02216	DC84_2047	DCQ7_4209	DC14_1382	DCD2_7044	DC30_6604, DC30_6605	DC34_3952	DD52_14691	DE32_4138	DE69_3496, DE69_3497	DE34_8760, DE34_8761	DE02_10251, DE02_10252	DE03_1729, DE03_1730	DH96_12489	DI02_11551, DI02_11552	DL74_8688, DL74_8689	DL2-1_G02411, DL2-1_G02412	DN51_8975, DN51_8976	DS_G01777, DS_G01779	DS20_14905, DS20_14906	DS25_9815	DSD1_1876, DSD1_1877	DU_G01781, DU_G01782	DVV4_4355, DVV4_4356
OG0000533	DA12_2645, DA12_6991	DAT2_8721	DAMP_11453, DAMP_17028	DA58_3015	DACC_14069	DA91_335	DB24_11362, DB24_9971	DC16_14821, DC16_5099	DC57_12747	DCKR_167	DC_G07279	DC84_2825	DCQ7_10503	DC14_4458	DCD2_14284	DC30_10882, DC30_1149	DC34_4505, DC34_6583	DD52_10048, DD52_11884	DE32_13496, DE32_4614	DE69_11225, DE69_12155	DE34_12594, DE34_8978	DE02_12353, DE02_3648	DE03_10156, DE03_483	DH96_8135	DI02_6508, DI02_8523	DL74_5807, DL74_6706	DL2-1_G04842, DL2-1_G11861	DN51_10924, DN51_13050	DS_G06332, DS_G12129	DS20_16418, DS20_8477	DS25_15155, DS25_6719	DSD1_16620, DSD1_2704	DU_G04774, DU_G10025	DVV4_12195, DVV4_9608
OG0000536	DA12_3908, DA12_9853	DAT2_1438, DAT2_3754	DAMP_11898, DAMP_1857	DA58_1023	DACC_8002	DA91_9150	DB24_10749, DB24_12501, DB24_13379	DC16_12986, DC16_16250	DC57_2882	DCKR_12649	DC_G15812	DC84_11786	DCQ7_806	DC14_14821	DCD2_2522	DC30_462	DC34_15772	DD52_12154, DD52_4768	DE32_161, DE32_7418	DE69_15660, DE69_3420	DE34_12330, DE34_5333	DE02_10734, DE02_6376	DE03_11537, DE03_6745	DH96_7226	DI02_4342, DI02_6603	DL74_9137, DL74_9387	DL2-1_G08505, DL2-1_G16408	DN51_14357, DN51_1747	DS_G08170, DS_G14202	DS20_12645, DS20_16586	DS25_12575	DSD1_10427, DSD1_10864	DU_G08353, DU_G08354, DU_G14379	DVV4_234, DVV4_4427
OG0000537	DA12_4542	DAT2_14251, DAT2_14252	DAMP_9893, DAMP_9894	DA58_6075	DACC_1730, DACC_1731	DA91_3881	DB24_9726	DC16_4967, DC16_4968	DC57_4985, DC57_4986	DCKR_1824, DCKR_1825	DC_G11458, DC_G11459	DC84_3868	DCQ7_13865	DC14_14400	DCD2_2322, DCD2_2323	DC30_3075	DC34_4309	DD52_11641, DD52_11642	DE32_15996	DE69_14936, DE69_14937	DE34_10357, DE34_10358	DE02_13857, DE02_13858	DE03_10499, DE03_10500	DH96_10323, DH96_12070	DI02_882	DL74_7598, DL74_7599	DL2-1_G11557, DL2-1_G11558	DN51_10549, DN51_10550	DS_G12434, DS_G12435	DS20_2069, DS20_2070	DS25_15499	DSD1_2339, DSD1_2340	DU_G10331, DU_G10332	DVV4_12487, DVV4_12488
OG0000538	DA12_4576	DAT2_8195, DAT2_8196	DAMP_7449, DAMP_7450	DA58_523, DA58_524	DACC_7499, DACC_7500	DA91_12846, DA91_4869	DB24_6483, DB24_6484	DC16_13497, DC16_13498	DC57_2817	DCKR_12585	DC_G15745, DC_G15746, DC_G15747	DC84_11255	DCQ7_13626	DC14_10753	DCD2_9029	DC30_13420, DC30_13421	DC34_897, DC34_898	DD52_14403, DD52_14404, DD52_14405	DE32_13333	DE69_8990, DE69_8991	DE34_4964, DE34_4965	DE02_1824	DE03_7256	DH96_2400	DI02_4884	DL74_10729, DL74_10730	DL2-1_G07935, DL2-1_G07936	DN51_2271, DN51_2272	DS_G08713, DS_G08714	DS20_8124	DS25_13109, DS25_13110	DSD1_11374	DU_G08891, DU_G08892	DVV4_4939, DVV4_4940
OG0000540	DA12_5342	DAT2_13378	DAMP_4954	DA58_15480, DA58_5487	DACC_14947	DA91_10630, DA91_4819	DB24_1017	DC16_4419	DC57_13856, DC57_14498, DC57_16377, DC57_7315, DC57_7344	DCKR_2051, DCKR_2589, DCKR_9936	DC_G02909, DC_G05983, DC_G08643, DC_G09828	DC84_10443, DC84_4075	DCQ7_8960	DC14_8374	DCD2_10234, DCD2_1165	DC30_3620, DC30_8433	DC34_828	DD52_10627	DE32_11566, DE32_4551	DE69_1463, DE69_7503	DE34_5885	DE02_12041	DE03_12234	DH96_3627	DI02_11044	DL74_15874	DL2-1_G06041, DL2-1_G08545, DL2-1_G08566, DL2-1_G08673	DN51_7710	DS_G05166	DS20_12348, DS20_2448, DS20_8318	DS25_5235	DSD1_11612, DSD1_9576	DU_G05943	DVV4_5970
OG0000542	DA12_7457, DA12_7458	DAT2_13995	DAMP_4223, DAMP_4224	DA58_267, DA58_268	DACC_7248	DA91_8112	DB24_6739, DB24_6740	DC16_13774	DC57_2111, DC57_2112	DCKR_7041, DCKR_7042	DC_G14993, DC_G14994	DC84_4841, DC84_4842	DCQ7_4607	DC14_2732	DCD2_9303	DC30_8345	DC34_2629, DC34_2630	DD52_6354	DE32_12553, DE32_12554	DE69_12695, DE69_12696	DE34_2896, DE34_2897	DE02_1563, DE02_1564	DE03_7517, DE03_7518	DH96_1599, DH96_1600	DI02_9956, DI02_9959	DL74_9226, DL74_9227	DL2-1_G07627, DL2-1_G07628	DN51_2532, DN51_2533	DS_G08989	DS20_5416, DS20_5417	DS25_3217	DSD1_11687, DSD1_11688	DU_G09179, DU_G09180	DVV4_5222
OG0000544	DA12_9350	DAT2_4428, DAT2_5289	DAMP_16707, DAMP_918	DA58_10010	DACC_11445	DA91_5706	DB24_7146, DB24_7870	DC16_8580	DC57_15160, DC57_935	DCKR_15846, DCKR_5866	DC_G08357, DC_G13878	DC84_13849	DCQ7_15369	DC14_9324	DCD2_15816	DC30_3716, DC30_7647	DC34_7016	DD52_13638, DD52_7403	DE32_15444, DE32_6312	DE69_12548, DE69_5066	DE34_14938, DE34_7366	DE02_5318, DE02_7604	DE03_3670, DE03_5468	DH96_5623	DI02_9402	DL74_13325, DL74_6540	DL2-1_G03157, DL2-1_G17210	DN51_5764	DS_G01020, DS_G06929, DS_G16609	DS20_11435, DS20_6530	DS25_5761, DS25_665	DSD1_14678, DSD1_3637	DU_G01037, DU_G17213	DVV4_14883, DVV4_8258
OG0000552	DA12_10669	DAT2_591, DAT2_592	DAMP_3731, DAMP_3732	DA58_6996, DA58_6997	DACC_578, DACC_579	DA91_1414, DA91_1415	DB24_2680, DB24_2681	DC16_501, DC16_502	DC57_11537	DCKR_515	DC_G00773, DC_G03440	DC84_695, DC84_696	DCQ7_11162	DC14_3813, DC14_3814	DCD2_5874	DC30_9676, DC30_9677	DC34_611	DD52_7224, DD52_7225	DE32_5231, DE32_5232	DE69_12053, DE69_12054	DE34_12062, DE34_12063	DE02_16581	DE03_3149, DE03_3150	DH96_351	DI02_12225, DI02_12226	DL74_12679, DL74_12680	DL2-1_G00549, DL2-1_G00550	DN51_11673	DS_G03595	DS20_17139, DS20_17140	DS25_11882	DSD1_479	DU_G03606, DU_G03607	DVV4_2605
OG0000553	DA12_10879	DAT2_14705, DAT2_6222	DAMP_14937	DA58_4081	DACC_6237	DA91_13868	DB24_8071	DC16_12228, DC16_7098	DC57_8899	DCKR_8521	DC_G04000	DC84_3582, DC84_8288	DCQ7_12125, DCQ7_2641	DC14_10904, DC14_8702	DCD2_2047, DCD2_3113	DC30_13211, DC30_14156	DC34_279, DC34_7740	DD52_7554	DE32_1143, DE32_3005	DE69_6352, DE69_8428	DE34_11042, DE34_15828	DE02_5261, DE02_9985	DE03_13752, DE03_8757	DH96_1131	DI02_3500, DI02_8577	DL74_16434, DL74_2441	DL2-1_G15370, DL2-1_G16958	DN51_13753, DN51_564	DS_G15206	DS20_15814, DS20_495	DS25_2780	DSD1_14283, DSD1_8087	DU_G15395, DU_G17432	DVV4_1191, DVV4_16275
OG0000559	DA12_5036, DA12_772	DAT2_4881, DAT2_8087	DAMP_14325, DAMP_6171	DA58_431, DA58_9751	DACC_11815, DACC_7403	DA91_13796	DB24_6594	DC16_13609, DC16_322	DC57_2265	DCKR_7197	DC_G00417, DC_G15166	DC84_11152	DCQ7_4762	DC14_10654	DCD2_8933	DC30_12404	DC34_6101, DC34_8566	DD52_6204	DE32_11850, DE32_14116	DE69_4969, DE69_6506	DE34_4872, DE34_7406	DE02_16493, DE02_1734	DE03_3321, DE03_7346	DH96_6918	DI02_4825	DL74_3806, DL74_9579	DL2-1_G03715, DL2-1_G07827	DN51_11505, DN51_2363	DS_G08815	DS20_10841, DS20_12269	DS25_14878, DS25_3004	DSD1_11467, DSD1_311	DU_G00485, DU_G08997	DVV4_5043, DVV4_8782
OG0000562	DA12_2047, DA12_2048	DAT2_17246	DAMP_13603, DAMP_13604	DA58_5321	DACC_15113	DA91_5072	DB24_869	DC16_11084, DC16_4550, DC16_4551	DC57_12407, DC57_14065	DCKR_10427, DCKR_11772	DC_G10038	DC84_10287	DCQ7_1400	DC14_13126	DCD2_1011	DC30_4521	DC34_1429, DC34_1430	DD52_10495	DE32_1641, DE32_6081	DE69_4600	DE34_6858, DE34_6859	DE02_9564, DE02_9565	DE03_12101, DE03_12102	DH96_10282	DI02_4548	DL74_4921, DL74_4922	DL2-1_G06193, DL2-1_G06194	DN51_7839, DN51_7840	DS_G05005, DS_G05006	DS20_11319, DS20_11320	DS25_11475, DS25_14436, DS25_14437	DSD1_9706, DSD1_9707	DU_G06096, DU_G06097	DVV4_6122, DVV4_6123
OG0000566	DA12_2473, DA12_5553	DAT2_14738, DAT2_14869	DAMP_10543, DAMP_15527	DA58_1395	DACC_12184, DACC_4616	DA91_11641, DA91_14339	DB24_13546, DB24_4242	DC16_2032	DC57_10002, DC57_9722	DCKR_4225, DCKR_4501	DC_G02639	DC84_14315, DC84_1929	DCQ7_3470, DCQ7_4092	DC14_13616, DC14_3769	DCD2_6928, DCD2_9620	DC30_10678, DC30_11599	DC34_3835	DD52_4363, DD52_6048	DE32_12729, DE32_6012	DE69_8201	DE34_6035	DE02_4935	DE03_1616	DH96_389	DI02_3518	DL74_1382, DL74_4820	DL2-1_G02309, DL2-1_G17526	DN51_9089	DS_G01880, DS_G16914	DS20_7012	DS25_16474, DS25_9700	DSD1_1987	DU_G01882, DU_G16898	DVV4_14593, DVV4_4256
OG0000568	DA12_10553, DA12_2726	DAT2_448	DAMP_3410	DA58_767, DA58_768	DACC_7740, DACC_7741	DA91_7977	DB24_11008, DB24_2825	DC16_13250	DC57_2577	DCKR_12347	DC_G06573, DC_G15490	DC84_11501, DC84_11502, DC84_7476	DCQ7_8143, DCQ7_8144, DCQ7_8573	DC14_1119, DC14_7016, DC14_7017	DCD2_5529, DCD2_7271, DCD2_7272	DC30_14849, DC30_1512	DC34_16423, DC34_5706	DD52_5028	DE32_14556	DE69_8734	DE34_13671, DE34_5602	DE02_15581, DE02_2941	DE03_15213, DE03_7009	DH96_428	DI02_6532	DL74_1717	DL2-1_G00710, DL2-1_G08221	DN51_2027	DS_G03448	DS20_12402, DS20_458	DS25_3744	DSD1_11130	DU_G03450, DU_G08634	DVV4_2748
OG0000571	DA12_5370	DAT2_12114, DAT2_16116	DAMP_8604	DA58_14697, DA58_4655, DA58_7642, DA58_7643	DACC_8658, DACC_9313	DA91_10352	DB24_4837	DC16_3867, DC16_6314	DC57_5960	DCKR_2860	DC_G06688, DC_G10616	DC84_6235	DCQ7_2945	DC14_3105	DCD2_8518	DC30_11078	DC34_11034, DC34_9362	DD52_549	DE32_13952	DE69_2300, DE69_9517	DE34_15665, DE34_1913	DE02_15741, DE02_3287	DE03_14635, DE03_4431	DH96_12675	DI02_3544	DL74_14847, DL74_15221	DL2-1_G10447, DL2-1_G12965	DN51_1350, DN51_4451	DS_G11105	DS20_12889, DS20_2514	DS25_7408, DS25_8320	DSD1_12482, DSD1_7298	DU_G11420, DU_G13426	DVV4_13509, DVV4_15753, DVV4_6921
OG0000572	DA12_5485, DA12_5486	DAT2_3946	DAMP_4299	DA58_2695	DACC_14389, DACC_14390	DA91_11283	DB24_11605, DB24_11606	DC16_15003	DC57_12446, DC57_12447	DCKR_466, DCKR_467	DC_G06186, DC_G06187	DC84_3127	DCQ7_10882	DC14_7844	DCD2_14584	DC30_7931, DC30_7932	DC34_13819, DC34_13822	DD52_10283, DD52_10284	DE32_15542	DE69_1221, DE69_1223	DE34_14622, DE34_8187	DE02_12507, DE02_6501	DE03_232, DE03_233	DH96_11094, DH96_9357	DI02_2021, DI02_3735, DI02_9792	DL74_12121, DL74_12122	DL2-1_G04540, DL2-1_G04541	DN51_13312	DS_G06628, DS_G06629	DS20_339	DS25_7057, DS25_7058	DSD1_16349	DU_G04492, DU_G04493	DVV4_9896
OG0000573	DA12_6005	DAT2_7051	DAMP_9125	DA58_4715, DA58_6460	DACC_4961, DACC_9557	DA91_8261	DB24_11823	DC16_10627, DC16_7936	DC57_3510	DCKR_12210	DC_G06005, DC_G16440	DC84_11030, DC84_6526	DCQ7_15033	DC14_2830, DC14_9593	DCD2_13201, DCD2_8221	DC30_14114, DC30_9305	DC34_14728	DD52_13738, DD52_13739	DE32_6126	DE69_11730, DE69_7897, DE69_7898	DE34_8530, DE34_9141	DE02_2426, DE02_6587	DE03_12871, DE03_16559	DH96_12358, DH96_12413	DI02_2950, DI02_636	DL74_9555	DL2-1_G05606, DL2-1_G13237	DN51_15458	DS_G05600, DS_G12947	DS20_1803, DS20_6875	DS25_15606	DSD1_13137, DSD1_6020	DU_G05524, DU_G13144	DVV4_10829
OG0000579	DA12_8615	DAT2_13790, DAT2_3741	DAMP_499, DAMP_6583	DA58_10621	DACC_4670	DA91_12448, DA91_3292	DB24_13388, DB24_13500	DC16_5697, DC16_9608	DC57_1058, DC57_9784	DCKR_15970, DCKR_4286	DC_G02559	DC84_14260	DCQ7_3412	DC14_3691	DCD2_9562	DC30_9113	DC34_14158, DC34_2194	DD52_12162, DD52_4414	DE32_10714, DE32_13974	DE69_4990	DE34_10802	DE02_15831, DE02_4062	DE03_4829, DE03_9725	DH96_10482, DH96_12812	DI02_5362	DL74_2400, DL74_9374	DL2-1_G16395, DL2-1_G17464	DN51_15846, DN51_16538	DS_G14212, DS_G16857	DS20_13949, DS20_6064	DS25_16415	DSD1_15122, DSD1_5640	DU_G14392, DU_G16956	DVV4_14650, DVV4_247
OG0000594	DA12_12526, DA12_8464	DAT2_2713	DAMP_13972	DA58_11158, DA58_9268	DACC_14729, DACC_241	DA91_12728	DB24_2285	DC16_3434, DC16_43	DC57_12213	DCKR_6512	DC_G00054	DC84_14501, DC84_5198	DCQ7_3632, DCQ7_6274	DC14_4829, DC14_715	DCD2_14143, DCD2_9167	DC30_1303, DC30_4354	DC34_13756, DC34_8471	DD52_14116	DE32_1606, DE32_3721	DE69_16352, DE69_7027	DE34_10275, DE34_782	DE02_11749, DE02_7791	DE03_10828, DE03_3586	DH96_10572	DI02_5721, DI02_5916	DL74_13825	DL2-1_G00075	DN51_11240, DN51_16052	DS_G04027	DS20_10189, DS20_10937	DS25_11850, DS25_14188	DSD1_44, DSD1_4937	DU_G04060	DVV4_2136
OG0000596	DA12_2393	DAT2_5345	DAMP_413	DA58_10078	DACC_11512	DA91_8307	DB24_11177	DC16_14555, DC16_8501	DC57_1305, DC57_13406, DC57_13407, DC57_14536	DCKR_15368, DCKR_16220, DCKR_9900	DC_G09399, DC_G10493, DC_G14222	DC84_15874	DCQ7_14091, DCQ7_219	DC14_846	DCD2_1462	DC30_7730, DC30_7855	DC34_1336, DC34_1859, DC34_2962	DD52_9845	DE32_11451, DE32_13725	DE69_10825	DE34_1069	DE02_13018, DE02_7521	DE03_3753, DE03_664	DH96_4658, DH96_4659, DH96_6270	DI02_234, DI02_3353	DL74_12320	DL2-1_G03086	DN51_5964	DS_G01093	DS20_12031, DS20_1653	DS25_588, DS25_589	DSD1_3714	DU_G01112	DVV4_11258
OG0000599	DA12_11342, DA12_3949	DAT2_11088	DAMP_70	DA58_7156	DACC_11138, DACC_14614	DA91_9226	DB24_12427	DC16_7329, DC16_8972	DC57_519	DCKR_13603	DC_G13427	DC84_10666, DC84_5270	DCQ7_1487, DCQ7_15706, DCQ7_1581	DC14_14030, DC14_15070	DCD2_3475, DCD2_3746	DC30_4180	DC34_11464, DC34_3194	DD52_8161	DE32_12337, DE32_9197	DE69_3730, DE69_4029	DE34_11584, DE34_4432	DE02_1479, DE02_1965	DE03_13209, DE03_16042	DH96_561	DI02_12398, DI02_12668, DI02_4707	DL74_11360	DL2-1_G03581	DN51_324, DN51_5378	DS_G00585	DS20_3285, DS20_6347	DS25_1079, DS25_5457	DSD1_3289, DSD1_8323	DU_G00623	DVV4_8658
OG0000603	DA12_562	DAT2_6292, DAT2_6294	DAMP_13274, DAMP_13276	DA58_10726	DACC_8957	DA91_10468, DA91_10469, DA91_2994	DB24_13943, DB24_5209	DC16_4102	DC57_11985, DC57_5771	DCKR_9504, DCKR_962	DC_G00315, DC_G06512	DC84_5915	DCQ7_3793	DC14_5072, DC14_7856	DCD2_4083	DC30_13779	DC34_10468	DD52_159, DD52_161	DE32_7262, DE32_7263	DE69_5477	DE34_793	DE02_6575, DE02_6577	DE03_14399, DE03_14401	DH96_3805, DH96_8338	DI02_3234, DI02_3235	DL74_10145, DL74_10147	DL2-1_G12490, DL2-1_G12492	DN51_4692	DS_G11564	DS20_16680, DS20_16682	DS25_7939	DSD1_12246	DU_G13912, DU_G13914	DVV4_10512, DVV4_10520
OG0000604	DA12_1485	DAT2_4467, DAT2_8429	DAMP_6810, DAMP_8212	DA58_7575	DACC_8586	DA91_1659	DB24_8684	DC16_15542, DC16_16236, DC16_16541	DC57_13282	DCKR_15487	DC_G09261	DC84_3937	DCQ7_14979	DC14_5197	DCD2_245	DC30_4562	DC34_2132	DD52_11118, DD52_8236	DE32_4364	DE69_9624	DE34_12319, DE34_13719	DE02_11247, DE02_8844	DE03_11657, DE03_6158	DH96_3863	DI02_529, DI02_8891	DL74_6183, DL74_7253	DL2-1_G09261, DL2-1_G13142	DN51_14344, DN51_15121, DN51_8276	DS_G07552, DS_G10922	DS20_11054, DS20_6367	DS25_10637, DS25_15853	DSD1_10149, DSD1_10439, DSD1_15817	DU_G07758, DU_G13245	DVV4_16515, DVV4_7097
OG0000605	DA12_2202	DAT2_2990	DAMP_1218, DAMP_1276	DA58_9879	DACC_11938	DA91_12878	DB24_10482	DC16_8055	DC57_23	DCKR_12262	DC_G12970	DC84_16301, DC84_7452	DCQ7_656, DCQ7_8548	DC14_1143, DC14_507	DCD2_11937, DCD2_5505	DC30_4869, DC30_8253	DC34_16584, DC34_5731	DD52_11579	DE32_14581, DE32_2077	DE69_3235, DE69_9303	DE34_13644, DE34_14593	DE02_10888, DE02_5545	DE03_15184, DE03_4206	DH96_10810	DI02_13348	DL74_16343, DL74_6764	DL2-1_G04171, DL2-1_G11925	DN51_3017, DN51_6287	DS_G00040, DS_G12068	DS20_13203, DS20_9337	DS25_11213	DSD1_4164, DSD1_8704	DU_G00041, DU_G09964	DVV4_12140, DVV4_9251
OG0000606	DA12_2298, DA12_2299	DAT2_15958	DAMP_2514	DA58_12533, DA58_12534	DACC_8737, DACC_8738	DA91_14102, DA91_14782	DB24_6574, DB24_8844	DC16_15718, DC16_15719	DC57_13104	DCKR_15663	DC_G09073	DC84_4175, DC84_4176	DCQ7_6730, DCQ7_6731	DC14_7335, DC14_7336	DCD2_434, DCD2_435	DC30_4090	DC34_2705, DC34_2706	DD52_12846	DE32_3954	DE69_9375	DE34_16408	DE02_4571, DE02_4572	DE03_5979, DE03_5980	DH96_7375	DI02_13646	DL74_170	DL2-1_G09462, DL2-1_G09463	DN51_14943, DN51_14944	DS_G07370, DS_G07371	DS20_15962, DS20_15963	DS25_63, DS25_64	DSD1_15633	DU_G07569, DU_G07570	DVV4_16887, DVV4_16888
OG0000607	DA12_2787	DAT2_3683	DAMP_15696	DA58_11193, DA58_971	DACC_14699, DACC_7950	DA91_4232	DB24_13293, DB24_13791	DC16_13041, DC16_5962	DC57_8008	DCKR_10875	DC_G04891, DC_G15269	DC84_9211	DCQ7_2111, DCQ7_745	DC14_2667	DCD2_6809	DC30_12868	DC34_15716, DC34_5890	DD52_12079, DD52_12199	DE32_10958, DE32_5992	DE69_3366, DE69_4131	DE34_5388, DE34_615	DE02_3151, DE02_9457	DE03_12405, DE03_6799	DH96_7458	DI02_12830	DL74_3059, DL74_4494	DL2-1_G14470, DL2-1_G16348	DN51_1811, DN51_7537	DS_G14259	DS20_16534, DS20_5001	DS25_10969, DS25_12627	DSD1_10918, DSD1_9405	DU_G14441	DVV4_295, DVV4_297
OG0000609	DA12_4134, DA12_4135	DAT2_3242, DAT2_3243	DAMP_5469, DAMP_5470	DA58_5808, DA58_5809	DACC_2296, DACC_2297	DA91_9164, DA91_9165	DB24_2092, DB24_2093	DC16_12251, DC16_12252	DC57_3916	DCKR_14098	DC_G12556, DC_G12557	DC84_12652	DCQ7_13313	DC14_8939	DCD2_10597	DC30_2136	DC34_5113	DD52_12745	DE32_10980, DE32_10981	DE69_8405, DE69_8406	DE34_15805, DE34_15806	DE02_5238, DE02_5239	DE03_8779, DE03_8780	DH96_4442	DI02_14450	DL74_8118	DL2-1_G10529, DL2-1_G10530	DN51_13775, DN51_13776	DS_G13071	DS20_6464, DS20_6465	DS25_6181, DS25_6182	DSD1_14307, DSD1_14308	DU_G11342, DU_G11343	DVV4_13432
OG0000614	DA12_9237	DAT2_16670	DAMP_10798	DA58_2190, DA58_8675	DACC_12941, DACC_4147	DA91_4984	DB24_10032	DC16_5053	DC57_1521, DC57_5409	DCKR_3564, DCKR_6232	DC_G11068, DC_G14430	DC84_15436, DC84_3550	DCQ7_12467, DCQ7_16429	DC14_10839, DC14_959	DCD2_2015, DCD2_7367	DC30_6883	DC34_6537, DC34_9502	DD52_11945	DE32_1426, DE32_5279	DE69_14860, DE69_1953	DE34_6684, DE34_8934	DE02_15258, DE02_3692	DE03_10112, DE03_4902	DH96_12138	DI02_2189	DL74_6783	DL2-1_G11946	DN51_10877, DN51_16469	DS_G12046, DS_G12047	DS20_14572, DS20_16211	DS25_15191, DS25_1658	DSD1_2661, DSD1_5569	DU_G09944	DVV4_12120
OG0000623	DA12_847	DAT2_17118	DAMP_4975	DA58_1701, DA58_5459	DACC_12489, DACC_14975	DA91_5125, DA91_986	DB24_5542, DB24_993	DC16_12510, DC16_4392	DC57_8776	DCKR_8643	DC_G04124, DC_G09853	DC84_10419	DCQ7_8936	DC14_16223	DCD2_1141	DC30_2747, DC30_8410	DC34_10732	DD52_10609, DD52_2328	DE32_2942, DE32_6484	DE69_13383, DE69_7532	DE34_4308, DE34_5917	DE02_12068, DE02_8971	DE03_12261, DE03_8941	DH96_1183	DI02_1454	DL74_2425, DL74_8699	DL2-1_G06065, DL2-1_G15353	DN51_14034, DN51_7682	DS_G05143	DS20_14652, DS20_2421	DS25_5209	DSD1_6240, DSD1_9549	DU_G05966, DU_G15410	DVV4_5994
OG0000625	DA12_8515	DAT2_16000	DAMP_13157	DA58_1432, DA58_15332, DA58_15405	DACC_12221	DA91_9337	DB24_4218	DC16_2067	DC57_7328, DC57_7372, DC57_7405, DC57_7427, DC57_7434, DC57_7572, DC57_9966	DCKR_4465	DC_G02373	DC84_1897	DCQ7_4060	DC14_13651	DCD2_6896	DC30_3511	DC34_12701	DD52_6022	DE32_12698	DE69_8237	DE34_6071	DE02_4858	DE03_1581	DH96_8531	DI02_7105	DL74_1352	DL2-1_G02273, DL2-1_G08591, DL2-1_G08617, DL2-1_G08669	DN51_9123	DS_G01910, DS_G02102	DS20_10896, DS20_14551, DS20_15693, DS20_17088, DS20_2888, DS20_2904, DS20_55, DS20_8462	DS25_9651	DSD1_2023	DU_G01914	DVV4_4223
OG0000629	DA12_13209	DAT2_11291	DAMP_7696	DA58_1168	DACC_8146	DA91_13596, DA91_13597	DB24_10622	DC16_12837, DC16_12838	DC57_3030, DC57_3031	DCKR_12799, DCKR_12800	DC_G15963, DC_G15964	DC84_11927	DCQ7_946	DC14_5923	DCD2_2665	DC30_11181, DC30_11182	DC34_6875	DD52_4639	DE32_546	DE69_10861, DE69_10862	DE34_5186, DE34_5187	DE02_6228, DE02_6229	DE03_6597, DE03_6598	DH96_11361, DH96_12721	DI02_3959, DI02_3960	DL74_574	DL2-1_G08805, DL2-1_G08806	DN51_16412	DS_G08026, DS_G08027	DS20_11200, DS20_11201	DS25_12424	DSD1_10717, DSD1_10718	DU_G08210, DU_G08211	DVV4_16073, DVV4_16074, DVV4_16761
OG0000632	DA12_737	DAT2_12842, DAT2_12844	DAMP_5087	DA58_8968	DACC_5296	DA91_5251, DA91_5253	DB24_7816, DB24_7817	DC16_2713, DC16_2714	DC57_15413	DCKR_15131	DC_G08113, DC_G08114	DC84_14060, DC84_14061	DCQ7_15579, DCQ7_15580	DC14_4094, DC14_4095	DCD2_16037	DC30_3271	DC34_14210	DD52_7337	DE32_8795	DE69_9908, DE69_9909	DE34_10643, DE34_10644	DE02_15341, DE02_15342	DE03_9532, DE03_9533	DH96_12314, DH96_12772	DI02_590, DI02_591	DL74_14508	DL2-1_G17274, DL2-1_G17275	DN51_6909, DN51_6910	DS_G16675, DS_G16676	DS20_9160, DS20_9161	DS25_16164	DSD1_14934	DU_G17148, DU_G17149	DVV4_14793
OG0000636	DA12_2542	DAT2_13156	DAMP_8345	DA58_2807, DA58_2808	DACC_14276, DACC_14277	DA91_6112	DB24_11490	DC16_14873	DC57_12565	DCKR_348	DC_G07148	DC84_2703, DC84_2704	DCQ7_10453, DCQ7_10454	DC14_2945, DC14_2946	DCD2_8018, DCD2_8019	DC30_9082	DC34_4387, DC34_4388	DD52_10167, DD52_10168	DE32_11235, DE32_5797	DE69_1584, DE69_1585	DE34_567, DE34_568	DE02_12383, DE02_14105	DE03_359, DE03_360	DH96_979	DI02_13762, DI02_13763	DL74_1106	DL2-1_G04699	DN51_13187, DN51_13188	DS_G06473	DS20_6839, DS20_6945	DS25_6606, DS25_6607	DSD1_16480, DSD1_16481	DU_G04645, DU_G04646	DVV4_9745
OG0000638	DA12_3199, DA12_3200	DAT2_6412	DAMP_1179	DA58_10576	DACC_4711	DA91_4494	DB24_5270	DC16_4160, DC16_5650	DC57_5713	DCKR_9444	DC_G02509, DC_G06456	DC84_14207	DCQ7_13044	DC14_12981, DC14_938	DCD2_2855	DC30_10522	DC34_10412, DC34_14105	DD52_96	DE32_1298, DE32_6730	DE69_1146, DE69_15761	DE34_10846, DE34_12117	DE02_11864, DE02_16093	DE03_14339, DE03_9678	DH96_9294	DI02_4618	DL74_14581	DL2-1_G12372, DL2-1_G17411	DN51_15798, DN51_4748	DS_G11649, DS_G11650, DS_G16807	DS20_14399, DS20_9048	DS25_11510, DS25_16360	DSD1_12191, DSD1_15077	DU_G14029, DU_G17007	DVV4_10396, DVV4_14694
OG0000640	DA12_4333	DAT2_5116	DAMP_5695	DA58_12942	DACC_6332	DA91_11958, DA91_13242	DB24_5462, DB24_7837	DC16_6746	DC57_5206, DC57_8285, DC57_9006	DCKR_3764, DCKR_8416, DCKR_9133	DC_G03887, DC_G04612, DC_G11251	DC84_8174	DCQ7_9444	DC14_8402	DCD2_3004	DC30_720	DC34_14051	DD52_2245, DD52_4270, DD52_4410	DE32_3982, DE32_3996	DE69_10417	DE34_16085	DE02_16548, DE02_756	DE03_14101, DE03_3892	DH96_5375	DI02_1484	DL74_15418, DL74_4063	DL2-1_G15258, DL2-1_G18075, DL2-1_G18076, DL2-1_G18077	DN51_917	DS_G15310	DS20_1493, DS20_3888	DS25_2880	DSD1_7736	DU_G15506, DU_G16372	DVV4_1292
OG0000642	DA12_4609	DAT2_16994	DAMP_1896	DA58_14153	DACC_6469	DA91_4617, DA91_5925	DB24_14142	DC16_14087, DC16_6539	DC57_15701, DC57_9207	DCKR_14839, DCKR_8215	DC_G03737	DC84_4563, DC84_8026	DCQ7_4334, DCQ7_9294	DC14_10037, DC14_8555	DCD2_12558, DCD2_6059	DC30_12575	DC34_3497, DC34_7939	DD52_1898	DE32_6503, DE32_9985	DE69_3856, DE69_6655	DE34_16005, DE34_8036	DE02_10550, DE02_13235	DE03_4662, DE03_7840	DH96_6457	DI02_7282, DI02_7283	DL74_14254	DL2-1_G14834	DN51_1127, DN51_2846	DS_G15761	DS20_1277, DS20_13050	DS25_7178	DSD1_12005, DSD1_12006, DSD1_7524	DU_G15920	DVV4_1710
OG0000643	DA12_4622	DAT2_16981, DAT2_16982	DAMP_1908, DAMP_1909	DA58_14141	DACC_6481	DA91_14696	DB24_14130	DC16_6525, DC16_6526	DC57_9222	DCKR_8199	DC_G03725, DC_G03726	DC84_8013, DC84_8014	DCQ7_9280, DCQ7_9281	DC14_8568, DC14_8569	DCD2_12546	DC30_12587, DC30_12588	DC34_7953, DC34_7954	DD52_1910, DD52_1911	DE32_6518	DE69_3842	DE34_8050	DE02_10564, DE02_10565	DE03_4647, DE03_4648	DH96_253	DI02_7294	DL74_14268, DL74_14269	DL2-1_G14849, DL2-1_G14850	DN51_1141, DN51_1142	DS_G15747, DS_G15748	DS20_13064	DS25_7190, DS25_7191	DSD1_7510	DU_G15904, DU_G15905	DVV4_1696, DVV4_1697
OG0000646	DA12_5535	DAT2_15814	DAMP_4663	DA58_1372, DA58_1373	DACC_12161, DACC_12162	DA91_8707, DA91_8919	DB24_4263	DC16_2004, DC16_2005	DC57_10024	DCKR_4523	DC_G02307, DC_G02308	DC84_1957, DC84_1958	DCQ7_4120	DC14_11929	DCD2_6954	DC30_10699	DC34_3861, DC34_3862	DD52_6070	DE32_12753, DE32_632	DE69_2013	DE34_8679	DE02_10334, DE02_10335	DE03_1645, DE03_1646	DH96_410	DI02_6015, DI02_6016	DL74_15089, DL74_15090	DL2-1_G02335, DL2-1_G02336	DN51_9060, DN51_9061	DS_G01853, DS_G01854	DS20_7041, DS20_7042	DS25_9727, DS25_9728	DSD1_1961	DU_G01857, DU_G01858	DVV4_4280, DVV4_4281
OG0000647	DA12_6229	DAT2_16390, DAT2_4327	DAMP_16849, DAMP_2119	DA58_7810	DACC_10865	DA91_6053	DB24_12143, DB24_15128	DC16_12039, DC16_8669	DC57_854	DCKR_10353	DC_G13798, DC_G15050	DC84_12850, DC84_15697	DCQ7_13515, DCQ7_49	DC14_11766, DC14_4451	DCD2_10798, DCD2_3938	DC30_4835, DC30_4978	DC34_16208, DC34_9667	DD52_14758	DE32_14962	DE69_2400, DE69_9706	DE34_6549, DE34_7281	DE02_10352, DE02_2863	DE03_15751, DE03_8585	DH96_4324	DI02_5461	DL74_4194	DL2-1_G03260	DN51_13574, DN51_5676	DS_G00918, DS_G16075	DS20_11335, DS20_9835	DS25_764	DSD1_14105, DSD1_2984	DU_G00935	DVV4_8361
OG0000648	DA12_6948	DAT2_353	DAMP_13538, DAMP_5988	DA58_1922	DACC_12717, DACC_5274	DA91_8941	DB24_3756, DB24_8120	DC16_1552, DC16_2741	DC57_10684	DCKR_5184	DC_G01635	DC84_1376, DC84_14037	DCQ7_15557, DCQ7_6442	DC14_4721	DCD2_16012, DCD2_4616	DC30_11854, DC30_12093	DC34_52, DC34_9093	DD52_5575, DD52_7602	DE32_705	DE69_360	DE34_15399	DE02_12510	DE03_2098	DH96_12224	DI02_10750, DI02_4392	DL74_1896	DL2-1_G01788, DL2-1_G16990	DN51_6881, DN51_8605	DS_G02399, DS_G16390	DS20_12854, DS20_9132	DS25_16194, DS25_9419	DSD1_14905, DSD1_1514	DU_G02388, DU_G17399	DVV4_15071, DVV4_3768
OG0000651	DA12_4857, DA12_8421, DA12_8423	DAT2_4901, DAT2_4902	DAMP_1102, DAMP_1103	DA58_3126	DACC_13960, DACC_13961	DA91_823, DA91_824	DB24_14403, DB24_14404	DC16_2214	DC57_16008	DCKR_6818	DC_G07501, DC_G07502	DC84_2664	DCQ7_10412	DC14_4949	DCD2_7978	DC30_11990, DC30_11991	DC34_7054, DC34_7055	DD52_8277, DD52_8278	DE32_13250	DE69_16762	DE34_6218	DE02_6728	DE03_1432	DH96_34, DH96_35	DI02_13954, DI02_13955	DL74_9595, DL74_9596	DL2-1_G03698, DL2-1_G03699	DN51_9279	DS_G00472, DS_G00473	DS20_9291	DS25_6567, DS25_6568	DSD1_2171	DU_G00508, DU_G00509	DVV4_8752, DVV4_8753
OG0000652	DA12_9268	DAT2_16023, DAT2_17378	DAMP_11067, DAMP_2202	DA58_10659, DA58_10735	DACC_8947, DACC_9023	DA91_10453	DB24_5095, DB24_8216	DC16_3967, DC16_3968	DC57_5903	DCKR_2803	DC_G06628	DC84_5735	DCQ7_3907, DCQ7_3908	DC14_7722, DC14_7723	DCD2_4195, DCD2_4196	DC30_12713, DC30_1914	DC34_2926	DD52_283	DE32_7681, DE32_7682	DE69_2540	DE34_1814	DE02_3385	DE03_14537	DH96_7258	DI02_6517	DL74_11870, DL74_15520	DL2-1_G12663, DL2-1_G16850	DN51_4554, DN51_4555	DS_G11438, DS_G16248	DS20_7177, DS20_7178	DS25_8064	DSD1_12382, DSD1_12383	DU_G13737, DU_G17534	DVV4_10690, DVV4_15215
OG0000657	DA12_12608, DA12_83	DAT2_10068, DAT2_10070	DAMP_16059, DAMP_16061	DA58_9656	DACC_11723	DA91_12169, DA91_5758	DB24_10273	DC16_8268	DC57_221	DCKR_13312	DC_G13158	DC84_16115	DCQ7_468	DC14_4045	DCD2_1711	DC30_14379, DC30_14380	DC34_10606	DD52_11374	DE32_11524, DE32_11525	DE69_1689, DE69_1692	DE34_3066, DE34_3069	DE02_14765, DE02_14768	DE03_3986, DE03_3989	DH96_10192, DH96_11868	DI02_6078, DI02_6079	DL74_12160, DL74_3960	DL2-1_G03842, DL2-1_G03844	DN51_6076	DS_G00332	DS20_9253, DS20_9256	DS25_11413, DS25_11414	DSD1_3948	DU_G00362, DU_G00363, DU_G00365	DVV4_8904, DVV4_8906
OG0000670	DA12_8333	DAT2_4364	DAMP_16811	DA58_9956	DACC_11393	DA91_10563, DA91_10564	DB24_7089	DC16_6360, DC16_8633	DC57_890, DC57_891	DCKR_10388, DCKR_10389	DC_G13834	DC84_15733	DCQ7_83	DC14_6122	DCD2_1325	DC30_10348, DC30_7589	DC34_14021, DC34_16247	DD52_13691	DE32_5376, DE32_8118	DE69_1091, DE69_15911	DE34_7316, DE34_955	DE02_15788, DE02_2898	DE03_15716, DE03_4478	DH96_9363	DI02_3332	DL74_920, DL74_9713	DL2-1_G03222, DL2-1_G03757	DN51_1308, DN51_5713	DS_G00957	DS20_11373, DS20_1373	DS25_725	DSD1_3581, DSD1_7342	DU_G00442, DU_G00971	DVV4_8323, DVV4_8820
OG0000674	DA12_10493, DA12_6493	DAT2_14441	DAMP_9668	DA58_6043	DACC_1761	DA91_8667	DB24_9710	DC16_5005, DC16_6265	DC57_4949	DCKR_1788	DC_G11491	DC84_14305, DC84_3901	DCQ7_13897, DCQ7_3458	DC14_14433, DC14_3759	DCD2_14960, DCD2_9608	DC30_5898	DC34_4344, DC34_9163	DD52_11624	DE32_15193, DE32_4427	DE69_14972, DE69_3219	DE34_10393, DE34_706	DE02_13891, DE02_4108	DE03_10533, DE03_4380	DH96_12568	DI02_13878	DL74_1405	DL2-1_G11528	DN51_10516, DN51_1404	DS_G00205, DS_G12463	DS20_10092, DS20_9646	DS25_10961, DS25_15531	DSD1_2305, DSD1_7245	DU_G10363	DVV4_12517, DVV4_13867
OG0000675	DA12_12107, DA12_12108	DAT2_7380, DAT2_7381	DAMP_1637, DAMP_1638	DA58_4679	DACC_4998	DA91_2896, DA91_2898	DB24_8349, DB24_8351	DC16_3296, DC16_3297	DC57_14861, DC57_14862	DCKR_7690, DCKR_7692	DC_G08545, DC_G08547	DC84_13619, DC84_13620	DCQ7_15142	DC14_7435	DCD2_15589	DC30_14963, DC30_14965	DC34_17100	DD52_7844, DD52_7846	DE32_7516	DE69_14457	DE34_8409	DE02_6187	DE03_9259	DH96_2923, DH96_2924	DI02_14176, DI02_14177	DL74_9000, DL74_9001	DL2-1_G16712	DN51_6365	DS_G17544, DS_G17545	DS20_15103	DS25_16067	DSD1_14412	DU_G17647, DU_G17648	DVV4_15345, DVV4_15346
OG0000677	DA12_13109	DAT2_7210, DAT2_7211	DAMP_4687	DA58_2910, DA58_7562	DACC_14173, DACC_8574	DA91_6977	DB24_11242, DB24_11243	DC16_14609, DC16_14610	DC57_16103	DCKR_6913	DC_G07410, DC_G07412	DC84_2950	DCQ7_10634	DC14_11318	DCD2_14407	DC30_15284, DC30_15285	DC34_1089	DD52_9913	DE32_302	DE69_16593, DE69_16594	DE34_12724, DE34_12725	DE02_4182, DE02_4183	DE03_613, DE03_614	DH96_8918, DH96_8919	DI02_9747	DL74_7654, DL74_7655	DL2-1_G04988	DN51_12913	DS_G06180, DS_G06181	DS20_8930	DS25_6851, DS25_6852	DSD1_16748, DSD1_16749	DU_G04919, DU_G04920	DVV4_9466, DVV4_9467
OG0000681	DA12_1946, DA12_1949	DAT2_14538	DAMP_457	DA58_5266	DACC_13244, DACC_13245	DA91_9901	DB24_539, DB24_540	DC16_16631, DC16_16632	DC57_14381	DCKR_4090	DC_G10348	DC84_9934	DCQ7_14707	DC14_2376	DCD2_9513, DCD2_9514	DC30_10076, DC30_10077, DC30_8043	DC34_15467, DC34_15468	DD52_3538, DD52_3539	DE32_13692, DE32_13693	DE69_15136	DE34_14060	DE02_11154, DE02_11155	DE03_11750, DE03_11751	DH96_6555	DI02_4264, DI02_4265	DL74_6352	DL2-1_G06532	DN51_8187, DN51_8188	DS_G04652	DS20_7780, DS20_7781	DS25_4954, DS25_4955	DSD1_10054, DSD1_10055	DU_G06441	DVV4_2155, DVV4_6444
OG0000682	DA12_2522, DA12_2523	DAT2_4171, DAT2_4172	DAMP_13492, DAMP_13493	DA58_13356, DA58_13357	DACC_12042, DACC_12043	DA91_8217, DA91_8218	DB24_4366	DC16_14233	DC57_9930	DCKR_4429	DC_G02405, DC_G02406	DC84_2084, DC84_2085	DCQ7_4246, DCQ7_4247	DC14_1345	DCD2_14882	DC30_3543, DC30_3544	DC34_3990	DD52_14664	DE32_5919, DE32_5920	DE69_14286	DE34_11860	DE02_5208, DE02_5209	DE03_982, DE03_983	DH96_10790, DH96_10791	DI02_2358, DI02_2359	DL74_7773	DL2-1_G02440	DN51_12552	DS_G01747, DS_G01748	DS20_6431, DS20_6432	DS25_9849	DSD1_6718	DU_G01750	DVV4_4384, DVV4_4385
OG0000685	DA12_2969	DAT2_15925	DAMP_7728, DAMP_8431	DA58_3283	DACC_3475	DA91_10717, DA91_11289, DA91_11572	DB24_14298, DB24_7452, DB24_90	DC16_2281	DC57_12453, DC57_15842	DCKR_14698, DCKR_460	DC_G06180, DC_G07667	DC84_2486, DC84_6275	DCQ7_10234	DC14_3150, DC14_8614	DCD2_8467	DC30_10613, DC30_15288, DC30_3650, DC30_6919, DC30_9624	DC34_16950, DC34_5924, DC34_7215	DD52_8823, DD52_9297	DE32_15577	DE69_13252	DE34_14809	DE02_6657	DE03_1361	DH96_7895	DI02_9831	DL74_14747	DL2-1_G02830	DN51_9346	DS_G01364	DS20_3566, DS20_982	DS25_15883	DSD1_2239	DU_G01365	DVV4_11496
OG0000687	DA12_4152, DA12_8184	DAT2_8864	DAMP_6072	DA58_11774, DA58_14357	DACC_74, DACC_9436	DA91_14114, DA91_769	DB24_10169	DC16_11006, DC16_5301	DC57_5580, DC57_6309	DCKR_10170, DCKR_11892	DC_G07032, DC_G10886	DC84_3364	DCQ7_5800	DC14_1754	DCD2_1827	DC30_4725, DC30_9527	DC34_10847, DC34_16735	DD52_11274	DE32_12465, DE32_2041	DE69_11066, DE69_14531	DE34_15034, DE34_7922	DE02_12824, DE02_4423	DE03_14888, DE03_9914	DH96_12337	DI02_1514	DL74_9854	DL2-1_G12142	DN51_11142, DN51_4193	DS_G11851	DS20_10513, DS20_9321	DS25_14976	DSD1_12744, DSD1_2904	DU_G09745	DVV4_11931
OG0000690	DA12_6361	DAT2_1340, DAT2_2231	DAMP_16532, DAMP_8039	DA58_5923	DACC_2181	DA91_6642	DB24_1582	DC16_11733, DC16_5235	DC57_4533	DCKR_9633	DC_G11927	DC84_13252	DCQ7_16003	DC14_1900	DCD2_4306	DC30_14523, DC30_8581	DC34_10906, DC34_14600	DD52_9515	DE32_15729, DE32_3584	DE69_13963, DE69_5652	DE34_13475, DE34_3601	DE02_125, DE02_6920	DE03_10031, DE03_8278	DH96_10406	DI02_10250	DL74_6397, DL74_8527	DL2-1_G10099, DL2-1_G11116	DN51_11076, DN51_9980	DS_G12880	DS20_70, DS20_9543	DS25_13451, DS25_15036	DSD1_13804, DSD1_2838	DU_G10768, DU_G11767	DVV4_12890, DVV4_13848
OG0000691	DA12_6684	DAT2_3876	DAMP_4002	DA58_12302	DACC_1927	DA91_14352, DA91_9891	DB24_13261	DC16_11405, DC16_12027	DC57_14395	DCKR_4104	DC_G10361	DC84_12862, DC84_13504	DCQ7_13526, DCQ7_16254	DC14_11778, DC14_12844	DCD2_10809, DCD2_4561	DC30_10975	DC34_16884, DC34_4148	DD52_12044	DE32_10331, DE32_15823	DE69_10957, DE69_7861	DE34_3277, DE34_6536	DE02_3973, DE02_452	DE03_10742, DE03_7951, DE03_8572	DH96_1650	DI02_2513, DI02_9908	DL74_12503	DL2-1_G16532	DN51_10304, DN51_13561	DS_G14073	DS20_8763, DS20_9822	DS25_13705, DS25_13831	DSD1_13484, DSD1_14093	DU_G14265	DVV4_107
OG0000693	DA12_7467	DAT2_15387	DAMP_7397	DA58_4730	DACC_4945	DA91_11107, DA91_2585	DB24_6438	DC16_7737, DC16_7956	DC57_3248, DC57_3494	DCKR_12227, DCKR_13018	DC_G16192, DC_G16423	DC84_10776, DC84_11012	DCQ7_11679, DCQ7_15013	DC14_119, DC14_1721	DCD2_13182, DCD2_3588	DC30_14457	DC34_14716, DC34_6623	DD52_5210	DE32_11060, DE32_6142	DE69_11713, DE69_12470	DE34_11799, DE34_9124	DE02_15659, DE02_8140	DE03_12852, DE03_13093	DH96_1392	DI02_619	DL74_9308	DL2-1_G08018	DN51_15438, DN51_15658	DS_G08653	DS20_13552, DS20_15657	DS25_15834	DSD1_5826, DSD1_6037	DU_G08834	DVV4_4888
OG0000694	DA12_7492, DA12_9312	DAT2_13470, DAT2_7450	DAMP_15604, DAMP_7510	DA58_6129	DACC_1677	DA91_13428, DA91_5688	DB24_14523, DB24_9779	DC16_4724	DC57_5057	DCKR_1897	DC_G11388	DC84_3806	DCQ7_12350	DC14_2092	DCD2_2262	DC30_14769	DC34_4241, DC34_9993	DD52_11697	DE32_10032, DE32_231	DE69_3707, DE69_9157	DE34_4718	DE02_14698, DE02_3543	DE03_10261, DE03_4243	DH96_7107	DI02_11872, DI02_9274	DL74_5847, DL74_8349	DL2-1_G11617, DL2-1_G16790	DN51_10781, DN51_1535	DS_G12374, DS_G16214	DS20_16313, DS20_2883	DS25_15427	DSD1_2571, DSD1_7112	DU_G10269	DVV4_12426, DVV4_15589
OG0000696	DA12_9282	DAT2_4994, DAT2_6846	DAMP_12890, DAMP_6655	DA58_12863	DACC_6413	DA91_5213	DB24_5353	DC16_6602	DC57_9138	DCKR_8285	DC_G03799	DC84_8088	DCQ7_9358	DC14_795	DCD2_2922	DC30_14605, DC30_710	DC34_6662, DC34_7896	DD52_2130, DD52_8540	DE32_3391, DE32_3392	DE69_3919, DE69_3920	DE34_10751, DE34_10752	DE02_5513	DE03_4725	DH96_6961	DI02_11589, DI02_6083	DL74_11222, DL74_14794	DL2-1_G14713, DL2-1_G15133	DN51_1062, DN51_1063, DN51_1064	DS_G15433	DS20_5109, DS20_5110	DS25_2970, DS25_7678	DSD1_7589, DSD1_7590	DU_G15621, DU_G16028	DVV4_1406, DVV4_1817
OG0000697	DA12_11418	DAT2_4521, DAT2_5070	DAMP_2712, DAMP_383	DA58_11776, DA58_12897, DA58_15136	DACC_3873, DACC_6373, DACC_9438	DA91_7870	DB24_5424	DC16_6803	DC57_9113, DC57_9345	DCKR_3418, DCKR_8311	DC_G03588, DC_G03826	DC84_8118	DCQ7_9389	DC14_763	DCD2_2951	DC30_4430	DC34_16741, DC34_7868	DD52_2206	DE32_11753	DE69_10469, DE69_11071	DE34_16137, DE34_7917	DE02_4418, DE02_812	DE03_14045, DE03_14883	DH96_528	DI02_8602	DL74_15377	DL2-1_G15210	DN51_861	DS_G15358	DS20_12185, DS20_9316	DS25_2937, DS25_8451	DSD1_7795	DU_G13299, DU_G15548	DVV4_1333, DVV4_7047
OG0000715	DA12_11092	DAT2_11417, DAT2_11418	DAMP_3879, DAMP_3880	DA58_3501, DA58_3502	DACC_5666, DACC_5667	DA91_13245, DA91_13246	DB24_6127	DC16_7585	DC57_8288, DC57_8289	DCKR_9129, DCKR_9130	DC_G04609, DC_G04610	DC84_8900	DCQ7_11028	DC14_1285	DCD2_12394	DC30_1663, DC30_1664	DC34_781	DD52_2908	DE32_10369	DE69_6072, DE69_6073	DE34_11324, DE34_11325	DE02_1217	DE03_13473	DH96_118	DI02_7441	DL74_15435, DL74_15436	DL2-1_G15998, DL2-1_G15999	DN51_64	DS_G14577, DS_G14579	DS20_12102	DS25_2186	DSD1_8582, DSD1_8583	DU_G14778, DU_G14779	DVV4_616, DVV4_617
OG0000720	DA12_8359, DA12_8527	DAT2_10062	DAMP_16066	DA58_563	DACC_7541	DA91_5754	DB24_10276	DC16_13454, DC16_8263	DC57_217	DCKR_13308	DC_G13154	DC84_11296, DC84_16120	DCQ7_13668, DCQ7_473	DC14_12661, DC14_4050	DCD2_1716, DCD2_7065	DC30_14385	DC34_16810, DC34_944	DD52_11377	DE32_11530, DE32_2433	DE69_1684, DE69_8945	DE34_3074, DE34_5010	DE02_14772, DE02_1868	DE03_3993, DE03_7212	DH96_11924	DI02_13292, DI02_7643	DL74_11813	DL2-1_G03848	DN51_2227, DN51_6081	DS_G00326	DS20_8168, DS20_9248	DS25_11408, DS25_13040	DSD1_11330, DSD1_3953	DU_G00358	DVV4_8913
OG0000727	DA12_110	DAT2_3436, DAT2_3437	DAMP_13114	DA58_14972, DA58_6840	DACC_1839, DACC_425	DA91_14478	DB24_2597	DC16_11505	DC57_11959, DC57_4882	DCKR_1720, DCKR_938	DC_G00336, DC_G11567	DC84_5374, DC84_64	DCQ7_11389, DCQ7_6901	DC14_13287, DC14_15411	DCD2_13425, DCD2_13898	DC30_13791, DC30_7525	DC34_1014, DC34_11906	DD52_12528	DE32_16066	DE69_2988	DE34_3373	DE02_354	DE03_8050	DH96_3199	DI02_13937	DL74_4469, DL74_6105	DL2-1_G00461, DL2-1_G00462, DL2-1_G11444	DN51_10208	DS_G03681, DS_G12549	DS20_8667	DS25_1889	DSD1_13582	DU_G03694, DU_G10441	DVV4_12588
OG0000728	DA12_956	DAT2_9026	DAMP_2425	DA58_12328, DA58_5633	DACC_1954, DACC_2468	DA91_13500	DB24_8774	DC16_12016, DC16_4264	DC57_7993	DCKR_10889	DC_G04926	DC84_12873, DC84_9231	DCQ7_13536, DCQ7_2131	DC14_11788, DC14_2647	DCD2_10819, DCD2_6788	DC30_4648	DC34_5914, DC34_9688	DD52_12772	DE32_10845, DE32_1833	DE69_4149, DE69_7386	DE34_633, DE34_6524	DE02_3962, DE02_9475	DE03_12386, DE03_8561	DH96_5554	DI02_13964	DL74_89	DL2-1_G09372	DN51_7555, DN51_9695	DS_G07454	DS20_4982, DS20_9811	DS25_10988, DS25_6409	DSD1_14082, DSD1_9423	DU_G07653	DVV4_16609
OG0000730	DA12_1706	DAT2_13417, DAT2_2609	DAMP_12777, DAMP_1722	DA58_12048, DA58_9320	DACC_291, DACC_3855	DA91_6902	DB24_13226, DB24_2364	DC16_113	DC57_12159	DCKR_6458	DC_G00112	DC84_4364, DC84_5124	DCQ7_6197, DCQ7_9649	DC14_13853, DC14_2423	DCD2_13280, DCD2_639	DC30_12348, DC30_5364	DC34_12623, DC34_17028	DD52_14196, DD52_14634	DE32_12770	DE69_14254	DE34_13291	DE02_16198	DE03_3518	DH96_10098	DI02_4859	DL74_12549, DL74_2789	DL2-1_G00196, DL2-1_G16589	DN51_11311	DS_G03925, DS_G14013	DS20_287	DS25_11781	DSD1_126	DU_G03961, DU_G14213	DVV4_2241, DVV4_34
OG0000731	DA12_1790, DA12_1791	DAT2_3521, DAT2_3522	DAMP_13424, DAMP_13425	DA58_10257, DA58_10258	DACC_1023	DA91_13813	DB24_3285, DB24_3286	DC16_1261	DC57_11478, DC57_11479	DCKR_8098, DCKR_8099	DC_G00832, DC_G00833	DC84_809	DCQ7_5155	DC14_2275	DCD2_15510	DC30_6233	DC34_704, DC34_705	DD52_13841	DE32_10626, DE32_10627	DE69_658	DE34_2173	DE02_12973	DE03_2400	DH96_4416	DI02_5495, DI02_5496	DL74_8792, DL74_8793	DL2-1_G01234, DL2-1_G01235	DN51_12433	DS_G02936, DS_G02937	DS20_5241	DS25_8846, DS25_8847	DSD1_1223	DU_G02922, DU_G02923	DVV4_3239, DVV4_3240
OG0000732	DA12_1825	DAT2_3487, DAT2_4009	DAMP_4360, DAMP_6859	DA58_10292	DACC_1056	DA91_3175	DB24_3254	DC16_1296, DC16_3712	DC57_11761	DCKR_742	DC_G00550	DC84_177	DCQ7_7016	DC14_9510	DCD2_13536	DC30_13544, DC30_9735	DC34_1456, DC34_77	DD52_14535	DE32_15417, DE32_5676	DE69_2447, DE69_2448, DE69_622	DE34_2136, DE34_9809, DE34_9810	DE02_12626, DE02_5997	DE03_10996, DE03_2362	DH96_2468	DI02_5972	DL74_8825	DL2-1_G01196	DN51_12466, DN51_16764	DS_G02975	DS20_15649, DS20_163	DS25_13846, DS25_8809	DSD1_1257, DSD1_5031	DU_G02958	DVV4_3207, DVV4_9954
OG0000733	DA12_2175	DAT2_2918, DAT2_2919	DAMP_13771	DA58_9701, DA58_9828	DACC_11768, DACC_11888	DA91_6325, DA91_6328	DB24_10449, DB24_10450	DC16_8112	DC57_78, DC57_79	DCKR_13168, DCKR_13169	DC_G13004, DC_G13005	DC84_16250	DCQ7_603, DCQ7_604	DC14_455	DCD2_11885, DCD2_11886	DC30_11751	DC34_16657, DC34_16658	DD52_11547	DE32_9110	DE69_9240	DE34_3221	DE02_14357	DE03_4142	DH96_11355, DH96_8763	DI02_13749, DI02_13750	DL74_2642	DL2-1_G04103, DL2-1_G04104, DL2-1_G04105	DN51_6228	DS_G00103	DS20_89	DS25_11266	DSD1_4101	DU_G00119, DU_G00120	DVV4_9157, DVV4_9158
OG0000735	DA12_2490, DA12_6496	DAT2_2801	DAMP_14392	DA58_15158	DACC_12073	DA91_11334, DA91_4825	DB24_10355	DC16_1915, DC16_6262	DC57_10126, DC57_4507	DCKR_4626, DCKR_9658	DC_G02208, DC_G11955	DC84_2053	DCQ7_4215	DC14_1376	DCD2_7050	DC30_3428, DC30_6609	DC34_3957, DC34_9165	DD52_11452	DE32_15195, DE32_4131	DE69_3217, DE69_3503	DE34_704, DE34_8767	DE02_10246, DE02_4110	DE03_1735, DE03_4378	DH96_7159	DI02_3901	DL74_5672	DL2-1_G03963	DN51_1406, DN51_8970	DS_G00207	DS20_10094, DS20_14911	DS25_10963, DS25_9820	DSD1_1871, DSD1_7243	DU_G00248	DVV4_9025
OG0000736	DA12_2895	DAT2_12653, DAT2_4496	DAMP_10405, DAMP_6610	DA58_11789	DACC_8834, DACC_9452	DA91_11234	DB24_4713	DC16_11027, DC16_11028	DC57_6325	DCKR_11876	DC_G07051	DC84_6396, DC84_6397	DCQ7_11967, DCQ7_11968	DC14_13943, DC14_13944	DCD2_8347, DCD2_8348	DC30_9503	DC34_14303, DC34_14304	DD52_667	DE32_2021	DE69_11087	DE34_7902	DE02_4402	DE03_14867	DH96_10519	DI02_2608	DL74_11179, DL74_4978, DL74_6615	DL2-1_G09712, DL2-1_G13111, DL2-1_G14669	DN51_4216	DS_G10954	DS20_2748	DS25_8473	DSD1_12722, DSD1_12723	DU_G07329, DU_G13276	DVV4_15990, DVV4_1858, DVV4_7071
OG0000738	DA12_4419	DAT2_5012	DAMP_12871	DA58_12852, DA58_3794	DACC_5953, DACC_6423	DA91_5199	DB24_5367	DC16_6585	DC57_9155	DCKR_8268	DC_G03784	DC84_8069, DC84_8608	DCQ7_7345, DCQ7_9339	DC14_813, DC14_9587	DCD2_12107, DCD2_2901	DC30_14618	DC34_9982	DD52_2144	DE32_6594	DE69_3904, DE69_3940	DE34_10729, DE34_10767, DE34_4057	DE02_631, DE02_6897	DE03_14225, DE03_4707	DH96_6934	DI02_11605	DL74_14778, DL74_4433	DL2-1_G15147, DL2-1_G15668	DN51_1079	DS_G15416	DS20_13003, DS20_5131	DS25_2488, DS25_7122	DSD1_7572	DU_G07078, DU_G15102, DU_G15607	DVV4_1389
OG0000740	DA12_6694	DAT2_11269	DAMP_4454	DA58_1196	DACC_8176	DA91_13621	DB24_10601	DC16_12810, DC16_12811	DC57_3055, DC57_3056	DCKR_12824, DCKR_12825	DC_G15991, DC_G15992	DC84_11955	DCQ7_974	DC14_6696	DCD2_2693	DC30_11205, DC30_11206	DC34_6900	DD52_4615	DE32_520, DE32_521	DE69_10888, DE69_10889	DE34_5161	DE02_13737, DE02_13738	DE03_6571, DE03_6572	DH96_3914	DI02_8585, DI02_8586	DL74_7289	DL2-1_G08829	DN51_16386, DN51_16387	DS_G08002, DS_G08003	DS20_2134, DS20_2135	DS25_12394, DS25_12395	DSD1_10690, DSD1_10691	DU_G08188, DU_G08189	DVV4_16098, DVV4_16099
OG0000741	DA12_7050	DAT2_10788	DAMP_9878	DA58_330, DA58_331	DACC_7307	DA91_11906	DB24_6681, DB24_6682	DC16_13702, DC16_13703	DC57_2168	DCKR_7098	DC_G15071	DC84_11057	DCQ7_4671	DC14_3406	DCD2_9370	DC30_12304	DC34_6011, DC34_6012	DD52_6288, DD52_6289	DE32_2458, DE32_2462	DE69_6596, DE69_6597	DE34_13800, DE34_13801	DE02_1638, DE02_1639	DE03_7442, DE03_7443	DH96_10003	DI02_5329	DL74_3698, DL74_3699	DL2-1_G07713, DL2-1_G07714	DN51_2446, DN51_2447	DS_G08919, DS_G08920	DS20_13678, DS20_13679	DS25_3111	DSD1_11554, DSD1_11555	DU_G09105, DU_G09106	DVV4_5155
OG0000743	DA12_7988	DAT2_2079	DAMP_711	DA58_15392, DA58_15404, DA58_15422, DA58_15429, DA58_15488, DA58_4825	DACC_2922	DA91_2581, DA91_9642	DB24_12698	DC16_12436	DC57_12281, DC57_3695, DC57_7407, DC57_7486, DC57_7495, DC57_7543	DCKR_10557, DCKR_13876	DC_G12779	DC84_12614	DCQ7_13274	DC14_8902	DCD2_10559	DC30_9250	DC34_5151	DD52_13373	DE32_11951	DE69_8367	DE34_14436	DE02_5452	DE03_9020	DH96_8569	DI02_2064	DL74_8276	DL2-1_G08593, DL2-1_G08671, DL2-1_G10222	DN51_13964	DS_G13712	DS20_12866, DS20_12988, DS20_15411, DS20_258	DS25_5952	DSD1_6164	DU_G11638	DVV4_13709
OG0000746	DA12_9132, DA12_9133	DAT2_15131, DAT2_15132	DAMP_7353, DAMP_7354	DA58_7393	DACC_8405	DA91_8878	DB24_8474, DB24_8475	DC16_15338, DC16_15339	DC57_13517	DCKR_15256	DC_G09473	DC84_12160, DC84_12161	DCQ7_8324, DCQ7_8325	DC14_6820, DC14_6821	DCD2_43, DCD2_44	DC30_9340	DC34_2845	DD52_10915, DD52_10916	DE32_10096, DE32_10097	DE69_901	DE34_6337, DE34_6338	DE02_9169, DE02_9170	DE03_6369	DH96_7868	DI02_320	DL74_11691	DL2-1_G09029	DN51_15333	DS_G07799	DS20_598, DS20_599	DS25_14805, DS25_14806	DSD1_16020, DSD1_16021	DU_G07989	DVV4_16298, DVV4_16299
OG0000747	DA12_9644	DAT2_15401	DAMP_12699	DA58_8722, DA58_8723	DACC_10607, DACC_10608	DA91_13734, DA91_13735	DB24_11943	DC16_9486	DC57_1476	DCKR_6277	DC_G14387, DC_G14388	DC84_15393	DCQ7_12644	DC14_7276	DCD2_7323, DCD2_7324	DC30_3575, DC30_3576	DC34_9459	DD52_8699, DD52_8700	DE32_14262	DE69_14070	DE34_7199	DE02_15130	DE03_4949	DH96_5333, DH96_5334	DI02_5781, DI02_5782	DL74_5125, DL74_5126	DL2-1_G05461, DL2-1_G05462	DN51_4861	DS_G05746, DS_G05747	DS20_15343, DS20_15344	DS25_1609, DS25_1610	DSD1_5522, DSD1_5523	DU_G05381, DU_G05382	DVV4_10966, DVV4_10967
OG0000751	DA12_12772	DAT2_16628, DAT2_4057	DAMP_16296, DAMP_2923	DA58_12572, DA58_2227	DACC_12977, DACC_8777	DA91_10123, DA91_6246	DB24_10068, DB24_11636	DC16_4670	DC57_5449, DC57_9325	DCKR_3438, DCKR_3528	DC_G03615	DC84_3496	DCQ7_11899	DC14_1882	DCD2_1959	DC30_14421, DC30_7401	DC34_6500	DD52_10316, DD52_11977	DE32_5827	DE69_14897	DE34_4794	DE02_3729	DE03_10074, DE03_10075	DH96_4493	DI02_2158, DI02_4280	DL74_13887	DL2-1_G04444	DN51_10837, DN51_10838	DS_G06726, DS_G11995	DS20_12951	DS25_13005, DS25_15221	DSD1_2626	DU_G04396, DU_G09899	DVV4_12075, DVV4_9996
OG0000761	DA12_6792	DAT2_14655, DAT2_14656	DAMP_13108, DAMP_13109	DA58_12399	DACC_3191	DA91_10816, DA91_10817	DB24_7693	DC16_2558	DC57_15534	DCKR_15007	DC_G07978	DC84_2199, DC84_2200	DCQ7_9953, DCQ7_9954	DC14_11384, DC14_11385	DCD2_13006, DCD2_13007	DC30_13685, DC30_13686	DC34_14544, DC34_14545	DD52_9070, DD52_9071	DE32_2810	DE69_12972	DE34_453	DE02_8403	DE03_1088	DH96_3932, DH96_3933	DI02_5845	DL74_16523, DL74_16524	DL2-1_G02552, DL2-1_G02553	DN51_9627	DS_G01633, DS_G01634	DS20_105	DS25_9961, DS25_9962	DSD1_6481	DU_G01633, DU_G01634	DVV4_11747
OG0000762	DA12_8288	DAT2_16747	DAMP_12952	DA58_4403, DA58_4404	DACC_6687, DACC_6688	DA91_13023	DB24_14777	DC16_6296	DC57_9418, DC57_9419	DCKR_3344, DCKR_3345	DC_G03511	DC84_7798, DC84_7799	DCQ7_7824, DCQ7_7825	DC14_3320, DC14_3321	DCD2_6495, DCD2_6496	DC30_5107, DC30_5108	DC34_11012	DD52_2083	DE32_7646	DE69_2282	DE34_15684	DE02_4076	DE03_4412	DH96_9379	DI02_11739, DI02_8085	DL74_412, DL74_413	DL2-1_G15071, DL2-1_G15072	DN51_1369	DS_G15494, DS_G15495	DS20_1034	DS25_7428, DS25_7429	DSD1_7276, DSD1_7279	DU_G15675, DU_G15676	DVV4_1460
OG0000763	DA12_8294	DAT2_16756	DAMP_12961	DA58_4413, DA58_4414	DACC_6677, DACC_6678	DA91_8570, DA91_8571	DB24_14786, DB24_14787	DC16_6302	DC57_9410, DC57_9411	DCKR_3352, DCKR_3353	DC_G03518, DC_G03521	DC84_7805, DC84_7806	DCQ7_7831, DCQ7_7832	DC14_3327	DCD2_6502	DC30_5122, DC30_5123	DC34_11018	DD52_2076	DE32_12756, DE32_12758	DE69_2288	DE34_15678	DE02_15728	DE03_4418	DH96_7289, DH96_7290	DI02_8075	DL74_420, DL74_421	DL2-1_G15064	DN51_1362, DN51_1363	DS_G15505	DS20_10461	DS25_7419, DS25_7420	DSD1_7285	DU_G15683, DU_G15684	DVV4_1466
OG0000764	DA12_8501	DAT2_14720, DAT2_3906	DAMP_13171, DAMP_4265	DA58_1418	DACC_12206	DA91_9321	DB24_4230, DB24_6115	DC16_2051, DC16_9873	DC57_13955, DC57_9980	DCKR_2689, DCKR_4479	DC_G02348, DC_G09923	DC84_1910	DCQ7_4074	DC14_13636	DCD2_6909	DC30_3527, DC30_9849	DC34_12684, DC34_16060	DD52_10270, DD52_6035	DE32_12712	DE69_8222	DE34_6056	DE02_4915	DE03_1596	DH96_10910, DH96_9222	DI02_7709	DL74_12095, DL74_1366	DL2-1_G02291, DL2-1_G04572	DN51_9108	DS_G01896, DS_G06602	DS20_6993	DS25_9680	DSD1_2008	DU_G01898, DU_G04522	DVV4_4238, DVV4_9868
OG0000765	DA12_9451, DA12_9452	DAT2_2301, DAT2_2302	DAMP_6555, DAMP_6556	DA58_6555, DA58_6556	DACC_9653, DACC_9654	DA91_5849, DA91_5850	DB24_4522	DC16_10722	DC57_7133	DCKR_11356	DC_G05342, DC_G05343	DC84_6636	DCQ7_8803	DC14_12619	DCD2_12646	DC30_1716, DC30_1717	DC34_3661, DC34_3662	DD52_865, DD52_866	DE32_15944, DE32_15945	DE69_7210	DE34_1538	DE02_2326	DE03_16659	DH96_7962	DI02_10718	DL74_10003, DL74_10004	DL2-1_G13343, DL2-1_G13344	DN51_3908	DS_G10682	DS20_13872	DS25_4531, DS25_4532	DSD1_13036	DU_G13041, DU_G13042	DVV4_7289, DVV4_7290
OG0000771	DA12_356, DA12_4140	DAT2_14816, DAT2_8033	DAMP_14371, DAMP_8524	DA58_8252	DACC_4548	DA91_9550	DB24_13089, DB24_14213	DC16_6199	DC57_5565, DC57_9517	DCKR_10184, DCKR_3244	DC_G03396, DC_G10896	DC84_5004	DCQ7_7737	DC14_6288	DCD2_6406	DC30_12362, DC30_12957	DC34_16570	DD52_264, DD52_4082	DE32_4144	DE69_3541	DE34_8874	DE02_14631	DE03_4310	DH96_4840	DI02_2384, DI02_8953	DL74_3678, DL74_3763	DL2-1_G07780, DL2-1_G14187, DL2-1_G14188	DN51_1469	DS_G08860, DS_G09795	DS20_5335	DS25_7513	DSD1_7179	DU_G09043, DU_G12201	DVV4_5087, DVV4_8098
OG0000772	DA12_1476	DAT2_15660, DAT2_8419	DAMP_11468, DAMP_6800	DA58_4560, DA58_7585	DACC_5117, DACC_8596	DA91_13409	DB24_8694, DB24_9985	DC16_15551	DC57_13271, DC57_3845	DCKR_14033, DCKR_15498	DC_G09252, DC_G12617	DC84_3947	DCQ7_14989	DC14_5207	DCD2_255	DC30_4570	DC34_2142, DC34_8971	DD52_11128, DD52_11897	DE32_2703, DE32_3007	DE69_9634	DE34_1388	DE02_8834	DE03_6148	DH96_11358	DI02_538	DL74_2, DL74_6722	DL2-1_G09270, DL2-1_G11880	DN51_15111	DS_G07542	DS20_7384	DS25_10064, DS25_10626	DSD1_15807	DU_G07747, DU_G10007	DVV4_12177, DVV4_16525
OG0000774	DA12_1786, DA12_1787	DAT2_3525, DAT2_3526	DAMP_13420, DAMP_13421	DA58_10254	DACC_1020	DA91_13810	DB24_3288	DC16_1257	DC57_11474, DC57_11475	DCKR_8094, DCKR_8095	DC_G00836, DC_G00837	DC84_812	DCQ7_5158	DC14_2278	DCD2_15507	DC30_6229, DC30_6230	DC34_708	DD52_13844	DE32_10622, DE32_10623	DE69_661	DE34_2176	DE02_12970	DE03_2403	DH96_4412, DH96_4413	DI02_5498, DI02_5499	DL74_8788, DL74_8789	DL2-1_G01238, DL2-1_G01239	DN51_12428, DN51_12429	DS_G02932, DS_G02933	DS20_5238	DS25_8849	DSD1_1220	DU_G02918, DU_G02919	DVV4_3243, DVV4_3244
OG0000778	DA12_2646	DAT2_11451, DAT2_5283	DAMP_11454, DAMP_924	DA58_2142	DACC_12892	DA91_5015	DB24_9972	DC16_5100	DC57_5347, DC57_5361	DCKR_3611, DCKR_3624	DC_G00325, DC_G11115, DC_G11127, DC_G11129	DC84_3308, DC84_3573	DCQ7_12116, DCQ7_2075	DC14_10455, DC14_10895	DCD2_2038	DC30_10442, DC30_1150	DC34_6586	DD52_11885, DD52_7412	DE32_13495	DE69_11224	DE34_8979	DE02_3647	DE03_10157	DH96_11398	DI02_8524, DI02_8697	DL74_6707	DL2-1_G11862	DN51_10925	DS_G11402, DS_G12127, DS_G16605	DS20_16417	DS25_15154, DS25_7763	DSD1_2705	DU_G10023	DVV4_12193
OG0000779	DA12_3930	DAT2_16914	DAMP_1971	DA58_4545, DA58_4546	DACC_6546, DACC_6547	DA91_10410	DB24_14081	DC16_6473, DC16_6474	DC57_9265	DCKR_8155	DC_G03680	DC84_7963, DC84_7964	DCQ7_7984, DCQ7_7985	DC14_11547	DCD2_12760, DCD2_12761	DC30_5057, DC30_5058	DC34_8008, DC34_8009	DD52_1952, DD52_1953	DE32_6568	DE69_3790	DE34_8102	DE02_10613	DE03_4598	DH96_8576, DH96_8577	DI02_10386, DI02_10387	DL74_7825	DL2-1_G14910, DL2-1_G14911	DN51_1191, DN51_1192	DS_G15670	DS20_14225, DS20_14226	DS25_7254	DSD1_7460, DSD1_7461	DU_G15843, DU_G15844	DVV4_1624
OG0000780	DA12_4071	DAT2_11878, DAT2_12425	DAMP_10195, DAMP_5155	DA58_5739	DACC_2362	DA91_11734, DA91_11735	DB24_2029	DC16_12174, DC16_12175	DC57_3828	DCKR_14014	DC_G12636, DC_G12637	DC84_12727, DC84_12730	DCQ7_13388, DCQ7_13390	DC14_10497, DC14_10500	DCD2_10677, DCD2_10680	DC30_13787, DC30_2234	DC34_5040	DD52_14015	DE32_3542	DE69_8479	DE34_14749	DE02_10475	DE03_8708	DH96_8407	DI02_6651	DL74_1956, DL74_7893	DL2-1_G10594, DL2-1_G18040	DN51_13703	DS_G13135	DS20_3625	DS25_6259, DS25_6260	DSD1_14230, DSD1_14231	DU_G11273, DU_G16408	DVV4_13373, DVV4_14077
OG0000781	DA12_5438	DAT2_1296	DAMP_16487	DA58_4250, DA58_5876	DACC_2229, DACC_6825	DA91_11354	DB24_1630, DB24_8746	DC16_11685, DC16_9640	DC57_4477	DCKR_9687	DC_G11978	DC84_13208	DCQ7_5110	DC14_6471	DCD2_12847	DC30_3430, DC30_6863	DC34_12235, DC34_13318	DD52_11197, DD52_9473	DE32_3632	DE69_14007	DE34_3557	DE02_170	DE03_8233	DH96_10491	DI02_13520	DL74_8212, DL74_8320	DL2-1_G10279, DL2-1_G11069, DL2-1_G11070	DN51_10025, DN51_16569	DS_G06731	DS20_10351	DS25_13402, DS25_6410	DSD1_13759, DSD1_5672	DU_G10812, DU_G10813, DU_G11585	DVV4_12937, DVV4_13656
OG0000782	DA12_5549	DAT2_14741	DAMP_10540, DAMP_1832	DA58_12760, DA58_1392	DACC_12181, DACC_9187	DA91_11104, DA91_8686	DB24_10053, DB24_4246, DB24_9070	DC16_2028	DC57_10003, DC57_1050	DCKR_15962, DCKR_4502	DC_G02329, DC_G13980	DC84_1933	DCQ7_4096	DC14_13612	DCD2_6932	DC30_10682	DC34_3839	DD52_6052	DE32_12733	DE69_7812	DE34_8658	DE02_4939	DE03_1620	DH96_393	DI02_11570, DI02_5789	DL74_13818, DL74_7908	DL2-1_G00066, DL2-1_G02314	DN51_9085	DS_G01876, DS_G04035	DS20_7017	DS25_323, DS25_9706	DSD1_1983	DU_G01877, DU_G04068, DU_G09638	DVV4_4261
OG0000783	DA12_5878, DA12_8937	DAT2_7326	DAMP_9115	DA58_10847	DACC_8841	DA91_911	DB24_8292	DC16_14534, DC16_2951	DC57_15195	DCKR_5908	DC_G08306, DC_G13697	DC84_13882, DC84_3025	DCQ7_15095, DCQ7_15401	DC14_3009, DC14_9356	DCD2_14482, DCD2_15852	DC30_7779	DC34_1331, DC34_2426	DD52_7782	DE32_14425, DE32_4471	DE69_2246, DE69_2889	DE34_12799, DE34_1442	DE02_13040, DE02_6472	DE03_686, DE03_9329	DH96_10523	DI02_763	DL74_8995	DL2-1_G16719	DN51_12838, DN51_6702	DS_G17550	DS20_12053, DS20_14824	DS25_5723, DS25_6931	DSD1_16826	DU_G17641	DVV4_15339
OG0000785	DA12_6593	DAT2_13575	DAMP_10458	DA58_11983, DA58_5430	DACC_15002, DACC_3785	DA91_4198	DB24_9083	DC16_16009, DC16_566	DC57_12846	DCKR_67	DC_G08768	DC84_4438, DC84_630	DCQ7_10636, DCQ7_9728	DC14_5710, DC14_9683, DC14_9684	DCD2_5811, DCD2_715	DC30_7276	DC34_11863, DC34_541	DD52_13059	DE32_13422, DE32_5187	DE69_11984, DE69_11985, DE69_6927	DE34_10449, DE34_173	DE02_14822	DE03_5695	DH96_10834	DI02_3722	DL74_7443	DL2-1_G09760	DN51_11738, DN51_14646	DS_G07110	DS20_4653	DS25_11947, DS25_314	DSD1_15352, DSD1_542	DU_G07279	DVV4_15946
OG0000789	DA12_8440, DA12_9071	DAT2_3373	DAMP_10156	DA58_12285	DACC_1912	DA91_1167, DA91_945	DB24_1344, DB24_1345	DC16_11421, DC16_11422	DC57_4797, DC57_4800	DCKR_1634, DCKR_1638	DC_G11646, DC_G11650	DC84_13519	DCQ7_16269	DC14_12859	DCD2_4576	DC30_4941	DC34_16899	DD52_9738	DE32_4188	DE69_10971, DE69_10972	DE34_3291, DE34_3292	DE02_436, DE02_437	DE03_7966, DE03_7967	DH96_10184	DI02_2530, DI02_2531	DL74_2653	DL2-1_G11375, DL2-1_G11376	DN51_10286	DS_G12621	DS20_8747, DS20_8748	DS25_13721, DS25_13722	DSD1_13500	DU_G10509, DU_G10510	DVV4_12655
OG0000790	DA12_8567	DAT2_14127	DAMP_6931	DA58_8326	DACC_4622	DA91_901	DB24_488	DC16_14135, DC16_5747	DC57_9734	DCKR_4237	DC_G02628, DC_G11025	DC84_14307, DC84_4531	DCQ7_3462, DCQ7_4299	DC14_10018, DC14_3761, DC14_9999	DCD2_6027, DCD2_9612	DC30_11592, DC30_3673	DC34_4983, DC34_9161	DD52_3485, DD52_4369	DE32_44	DE69_12868	DE34_3884	DE02_7949	DE03_9780	DH96_4812, DH96_8631	DI02_3524	DL74_4826	DL2-1_G17520	DN51_15897	DS_G04606, DS_G16908	DS20_1535	DS25_16466, DS25_3498	DSD1_12046, DSD1_15173	DU_G06491, DU_G16904	DVV4_14598, DVV4_6489
OG0000801	DA12_2712, DA12_2713	DAT2_14886, DAT2_5646	DAMP_11830, DAMP_7010	DA58_13003, DA58_13955	DACC_2522, DACC_4034	DA91_12842, DA91_12843	DB24_1870, DB24_6054	DC16_11955	DC57_4231	DCKR_14419	DC_G12242, DC_G12243	DC84_12936	DCQ7_13610	DC14_11852	DCD2_10881	DC30_13583, DC30_39	DC34_9751	DD52_2826, DD52_9227	DE32_3738	DE69_7692	DE34_3821	DE02_13402	DE03_8499	DH96_3988	DI02_13032	DL74_4134, DL74_7154	DL2-1_G10793, DL2-1_G15917	DN51_9756	DS_G13317, DS_G14653	DS20_9750	DS25_6471	DSD1_14023	DU_G11081, DU_G14859	DVV4_13187, DVV4_692
OG0000803	DA12_4179, DA12_8005	DAT2_5200	DAMP_5599	DA58_13551	DACC_5196	DA91_710	DB24_8017	DC16_2892, DC16_7845	DC57_11829	DCKR_810	DC_G08261, DC_G08262	DC84_10878, DC84_13926	DCQ7_15446, DCQ7_9827	DC14_220, DC14_9428	DCD2_10959, DCD2_15897	DC30_14354	DC34_12032	DD52_7507	DE32_4514, DE32_6362	DE69_4088, DE69_5310	DE34_13198, DE34_4103	DE02_16234, DE02_8027	DE03_12980, DE03_9388	DH96_6189	DI02_10585	DL74_11033	DL2-1_G17122	DN51_15548, DN51_6762	DS_G16500	DS20_15482, DS20_4840	DS25_5664	DSD1_14791, DSD1_5932	DU_G17305	DVV4_14966
OG0000804	DA12_11201	DAT2_14963	DAMP_17272, DAMP_17273	DA58_10343	DACC_1104	DA91_1511, DA91_1512	DB24_3210	DC16_983	DC57_11729, DC57_11732	DCKR_710, DCKR_713	DC_G00586	DC84_228, DC84_229	DCQ7_7067, DCQ7_7068	DC14_9560	DCD2_13586, DCD2_13587	DC30_5193	DC34_129, DC34_130	DD52_6699	DE32_10800	DE69_4375	DE34_2436	DE02_8521	DE03_2678	DH96_493	DI02_685, DI02_686	DL74_8877, DL74_8878	DL2-1_G01138	DN51_12154	DS_G03029	DS20_3139, DS20_3140	DS25_8756, DS25_8757	DSD1_948, DSD1_949	DU_G03015, DU_G03016	DVV4_3155, DVV4_3156
OG0000807	DA12_13560	DAT2_6183, DAT2_6184	DAMP_5757, DAMP_5758	DA58_4113, DA58_4114	DACC_6269, DACC_6270	DA91_12961, DA91_12962	DB24_5520	DC16_6672	DC57_8935	DCKR_8485	DC_G03959, DC_G03960	DC84_8248	DCQ7_2681	DC14_8742	DCD2_3073	DC30_13250, DC30_13251	DC34_7783	DD52_2298	DE32_13271	DE69_10348	DE34_10678	DE02_683	DE03_14173	DH96_4438, DH96_4439	DI02_12556	DL74_654, DL74_655	DL2-1_G15323, DL2-1_G15324	DN51_991	DS_G15247, DS_G15249, DS_G15250, DS_G15251	DS20_242	DS25_2813	DSD1_7661	DU_G15437, DU_G15438	DVV4_1230, DVV4_1231
OG0000810	DA12_523	DAT2_11906, DAT2_7619	DAMP_12459, DAMP_8781	DA58_2414, DA58_7364	DACC_11346, DACC_13155	DA91_5530, DA91_8186	DB24_11049, DB24_8893	DC16_9198	DC57_1231	DCKR_16144	DC_G04935, DC_G14152	DC84_15084	DCQ7_1847	DC14_10297	DCD2_9917	DC30_9797	DC34_7337	DD52_12888, DD52_8480, DD52_8481	DE32_13551	DE69_12289	DE34_1183	DE02_2200	DE03_16277	DH96_5517	DI02_6145	DL74_15565, DL74_237	DL2-1_G05212, DL2-1_G09529	DN51_5146	DS_G05958, DS_G17310	DS20_6114	DS25_11540, DS25_1326	DSD1_3514	DU_G05137, DU_G07500	DVV4_11206, DVV4_16663
OG0000813	DA12_2210	DAT2_2988	DAMP_1274	DA58_9881	DACC_11940	DA91_12876	DB24_10480, DB24_13934	DC16_8053	DC57_12	DCKR_12273	DC_G12962	DC84_16303, DC84_6757, DC84_90	DCQ7_658, DCQ7_6927, DCQ7_9607	DC14_15807, DC14_8260, DC14_8380	DCD2_11939, DCD2_13451, DCD2_9699	DC30_4871	DC34_16586	DD52_11577	DE32_2079	DE69_9305	DE34_14595	DE02_5543	DE03_4208	DH96_12757	DI02_11568, DI02_13350	DL74_16345	DL2-1_G04169	DN51_6289	DS_G00042, DS_G09489, DS_G17359	DS20_13201, DS20_15908	DS25_11211, DS25_3844	DSD1_4166	DU_G00043, DU_G11945	DVV4_9253
OG0000815	DA12_2831	DAT2_11881	DAMP_5158	DA58_10855	DACC_8831	DA91_14763	DB24_2026	DC16_15019, DC16_15020	DC57_3320	DCKR_6722	DC_G16262	DC84_3160, DC84_3161	DCQ7_10847, DCQ7_10848	DC14_5558, DC14_5559	DCD2_14619, DCD2_14620	DC30_2231, DC30_5127	DC34_13837, DC34_13838	DD52_14013	DE32_15528, DE32_15529	DE69_1205, DE69_1206	DE34_8203, DE34_8204	DE02_6515, DE02_6516	DE03_217, DE03_218	DH96_8075	DI02_5678	DL74_1959	DL2-1_G10597	DN51_13327, DN51_13328	DS_G13138	DS20_353, DS20_354	DS25_5572	DSD1_16330, DSD1_16331	DU_G11270	DVV4_13370
OG0000820	DA12_6321	DAT2_1301, DAT2_5140	DAMP_14508, DAMP_16492	DA58_5881	DACC_2223	DA91_11349	DB24_1625, DB24_8070	DC16_11690	DC57_2214, DC57_4482	DCKR_7144, DCKR_9682	DC_G11973, DC_G15116	DC84_13213	DCQ7_5115	DC14_6476	DCD2_12852	DC30_6868, DC30_8301	DC34_13323	DD52_7553, DD52_9478	DE32_3627	DE69_14002	DE34_3562	DE02_164	DE03_8239	DH96_10327, DH96_5396	DI02_13514	DL74_11092, DL74_8207	DL2-1_G11076, DL2-1_G17027	DN51_10020	DS_G13586, DS_G16440	DS20_142	DS25_13408, DS25_14927	DSD1_13764	DU_G10807, DU_G17366	DVV4_12932, DVV4_15022
OG0000822	DA12_7101	DAT2_11550, DAT2_13734	DAMP_4774, DAMP_8773	DA58_12429	DACC_3222	DA91_10788, DA91_9299	DB24_6, DB24_7668	DC16_2524	DC57_15563, DC57_16104	DCKR_14978, DCKR_6914	DC_G07411, DC_G07949	DC84_2233	DCQ7_9985	DC14_11104	DCD2_14043	DC30_13659, DC30_9414	DC34_8896	DD52_3059, DD52_9046	DE32_2778	DE69_13003	DE34_422	DE02_8369	DE03_1121	DH96_9147, DH96_9148	DI02_5874	DL74_4983, DL74_7744	DL2-1_G02582, DL2-1_G04897	DN51_9591	DS_G01604, DS_G06275	DS20_740	DS25_9991	DSD1_6514	DU_G01605, DU_G04825	DVV4_11725, DVV4_9557
OG0000826	DA12_7808	DAT2_4573, DAT2_4574	DAMP_8680, DAMP_8681	DA58_11719	DACC_9387	DA91_9938	DB24_4766	DC16_10958	DC57_6262	DCKR_12124	DC_G06985	DC84_6326	DCQ7_2837, DCQ7_2838	DC14_3203	DCD2_8414	DC30_9571	DC34_12129	DD52_615, DD52_616	DE32_11806	DE69_5123	DE34_7975	DE02_4476, DE02_4477	DE03_14941, DE03_14942	DH96_2003	DI02_10160, DI02_10161	DL74_15294, DL74_15295	DL2-1_G13048, DL2-1_G13049	DN51_4142, DN51_4143	DS_G11023, DS_G11024	DS20_4288, DS20_4289	DS25_8396	DSD1_12796, DSD1_12797	DU_G13349, DU_G13350, DU_G14947	DVV4_7000
OG0000829	DA12_385, DA12_9131	DAT2_15129, DAT2_15130	DAMP_7351, DAMP_7352	DA58_7394	DACC_8406, DACC_8407	DA91_8879, DA91_8880	DB24_8477	DC16_15340, DC16_15341	DC57_13515, DC57_13516	DCKR_15257, DCKR_15258	DC_G09471, DC_G09472	DC84_12162	DCQ7_8326	DC14_6822	DCD2_45	DC30_9341	DC34_2846	DD52_10917	DE32_10094, DE32_10095	DE69_900	DE34_6339	DE02_9171	DE03_6368	DH96_7869	DI02_318	DL74_11692, DL74_12567	DL2-1_G09030, DL2-1_G09033	DN51_15331, DN51_15332	DS_G07797, DS_G07798	DS20_600	DS25_14804	DSD1_16019	DU_G07987, DU_G07988	DVV4_16300
OG0000830	DA12_9320	DAT2_13477, DAT2_13479	DAMP_7517, DAMP_7518	DA58_6136	DACC_1671	DA91_4754, DA91_4755	DB24_9786	DC16_4732	DC57_5066	DCKR_1906	DC_G11380	DC84_3798	DCQ7_12338	DC14_2084	DCD2_2254	DC30_14760, DC30_14761	DC34_4234	DD52_11704	DE32_7101, DE32_7102	DE69_9148	DE34_4711	DE02_3534, DE02_3535	DE03_10269, DE03_10270	DH96_12767, DH96_12768	DI02_12662	DL74_8340, DL74_8341	DL2-1_G11625, DL2-1_G11626	DN51_10773	DS_G12364, DS_G12365	DS20_16304, DS20_16305	DS25_15419, DS25_15420	DSD1_2563	DU_G10260, DU_G10261	DVV4_12418, DVV4_12419
OG0000831	DA12_9951	DAT2_15084, DAT2_835	DAMP_14138, DAMP_838	DA58_10679	DACC_9006	DA91_10659	DB24_13109	DC16_3618	DC57_16433, DC57_16448	DCKR_2107, DCKR_2122, DCKR_9343	DC_G03060, DC_G03061	DC84_14706	DCQ7_5567	DC14_11290	DCD2_11520	DC30_1279, DC30_3866, DC30_3867	DC34_14434	DD52_4064, DD52_4065	DE32_6287	DE69_8581	DE34_12184	DE02_12723	DE03_11093	DH96_2440, DH96_627	DI02_8052, DI02_8053	DL74_12174, DL74_7947	DL2-1_G17638, DL2-1_G17893	DN51_16246	DS_G17331	DS20_15551	DS25_13936	DSD1_5123	DU_G16540, DU_G16790	DVV4_14217, DVV4_14481
OG0000832	DA12_10058	DAT2_12645, DAT2_1695	DAMP_10418, DAMP_7027	DA58_12028, DA58_13708	DACC_10316, DACC_3830	DA91_3966	DB24_9046	DC16_15951	DC57_12875	DCKR_39	DC_G08832	DC84_4400	DCQ7_9688	DC14_9645	DCD2_679	DC30_1517, DC30_2356, DC30_4706	DC34_11766, DC34_6655	DD52_13029	DE32_1994	DE69_6985	DE34_16677	DE02_11502, DE02_14711	DE03_5753	DH96_5461	DI02_5070	DL74_10999, DL74_7478	DL2-1_G08227	DN51_14708	DS_G07145, DS_G08442, DS_G16006	DS20_7250	DS25_278	DSD1_15409, DSD1_5884	DU_G07318, DU_G07319	DVV4_15981, DVV4_4684, DVV4_4685
OG0000835	DA12_12211, DA12_386	DAT2_16401, DAT2_2257	DAMP_14635, DAMP_8017	DA58_13401, DA58_13404	DACC_11991, DACC_11996, DACC_3133, DACC_3136	DA91_11860	DB24_7741, DB24_7742	DC16_2623	DC57_9876	DCKR_4377	DC_G02461, DC_G02462	DC84_2133	DCQ7_9080	DC14_9219	DCD2_13081	DC30_8330	DC34_14479	DD52_9120	DE32_14897	DE69_3155	DE34_520	DE02_8466	DE03_1025	DH96_10816, DH96_10817	DI02_11881	DL74_11943, DL74_8551	DL2-1_G02483, DL2-1_G02484	DN51_9691	DS_G01696, DS_G01697	DS20_5333	DS25_9920	DSD1_6409	DU_G01699, DU_G01701	DVV4_11799, DVV4_13869
OG0000855	DA12_9372	DAT2_9305	DAMP_17433	DA58_6484, DA58_6485	DACC_9580, DACC_9581	DA91_7957	DB24_4595	DC16_10647	DC57_6491	DCKR_1358	DC_G05967	DC84_6550	DCQ7_15941	DC14_2799	DCD2_8195	DC30_5752	DC34_3750	DD52_792	DE32_9656, DE32_9657	DE69_8621, DE69_8622	DE34_1459, DE34_1460	DE02_2403, DE02_2404	DE03_16581, DE03_16582	DH96_10249	DI02_6793, DI02_6794	DL74_6338	DL2-1_G13262, DL2-1_G13263	DN51_3829, DN51_3830	DS_G10799	DS20_1780, DS20_1781	DS25_4617, DS25_4618	DSD1_13115, DSD1_13116	DU_G13120	DVV4_7212, DVV4_7213
OG0000856	DA12_11341, DA12_4310	DAT2_380	DAMP_8866	DA58_9389	DACC_682	DA91_287	DB24_2888	DC16_617, DC16_7327	DC57_10294	DCKR_4794	DC_G02038	DC84_10668, DC84_580	DCQ7_10688, DCQ7_1485	DC14_682, DC14_7357	DCD2_3477, DCD2_3478, DCD2_5761	DC30_5917, DC30_8801	DC34_487	DD52_7019	DE32_10544, DE32_12340	DE69_11932, DE69_3728	DE34_11586, DE34_121	DE02_5819	DE03_3035	DH96_11965	DI02_67	DL74_1648	DL2-1_G00783	DN51_11788, DN51_326	DS_G03374	DS20_4941	DS25_11997, DS25_5459	DSD1_591, DSD1_8321	DU_G03372	DVV4_2816
OG0000865	DA12_2729	DAT2_3122, DAT2_3123	DAMP_1589, DAMP_1590	DA58_4973	DACC_2795, DACC_2796	DA91_4060	DB24_12843	DC16_12359, DC16_12360	DC57_4028	DCKR_14212	DC_G12452	DC84_12494, DC84_12495	DCQ7_13155, DCQ7_13156	DC14_7136, DC14_7137	DCD2_10437, DCD2_10438	DC30_7866	DC34_9540	DD52_12641, DD52_12643	DE32_12023	DE69_16370	DE34_4253	DE02_9028	DE03_8885	DH96_6208	DI02_11310	DL74_14806, DL74_14808	DL2-1_G10401, DL2-1_G10404	DN51_13887	DS_G12958, DS_G12960	DS20_10642	DS25_6070	DSD1_8908	DU_G11465, DU_G11467	DVV4_13549, DVV4_13551
OG0000867	DA12_3013	DAT2_21	DAMP_10091	DA58_1570	DACC_12357	DA91_448	DB24_4102	DC16_14399, DC16_14400	DC57_11627	DCKR_607	DC_G00680	DC84_1750, DC84_1751	DCQ7_7166, DCQ7_7167	DC14_12286, DC14_12287	DCD2_10314, DCD2_10315	DC30_2393	DC34_1523, DC34_1524	DD52_5898, DD52_5899	DE32_2665	DE69_2112	DE34_12933, DE34_12934	DE02_5047, DE02_5048	DE03_821, DE03_822	DH96_6437	DI02_8010	DL74_4245	DL2-1_G02140	DN51_12714, DN51_12715	DS_G02041, DS_G02042	DS20_7963, DS20_7964	DS25_10477	DSD1_6878, DSD1_6879	DU_G02049	DVV4_4101
OG0000869	DA12_3873, DA12_3874	DAT2_4445	DAMP_14465	DA58_11836	DACC_9497	DA91_12566, DA91_12567	DB24_4672	DC16_10554, DC16_10555	DC57_6374, DC57_6375	DCKR_1472, DCKR_1473	DC_G06079	DC84_6454	DCQ7_12026, DCQ7_12027	DC14_16103	DCD2_8290, DCD2_8291	DC30_2004	DC34_7602	DD52_711	DE32_7963	DE69_7967	DE34_8598	DE02_2497, DE02_2498	DE03_16487, DE03_16488	DH96_4020	DI02_12295, DI02_12296	DL74_6205	DL2-1_G13164	DN51_3736, DN51_3737	DS_G10899	DS20_1874, DS20_1875	DS25_8529, DS25_8530	DSD1_13210, DSD1_13211	DU_G13220	DVV4_7119
OG0000873	DA12_5104	DAT2_5579	DAMP_15152	DA58_5205	DACC_13304	DA91_8364	DB24_693	DC16_16791, DC16_3150	DC57_14212	DCKR_3925	DC_G10180	DC84_10087, DC84_13718	DCQ7_1201, DCQ7_15243	DC14_15277, DC14_6029	DCD2_15687, DCD2_813	DC30_14013	DC34_8257	DD52_3692	DE32_1061, DE32_1886	DE69_11491, DE69_15299	DE34_1014, DE34_13897	DE02_10158, DE02_13679	DE03_11911, DE03_5326	DH96_665	DI02_8103	DL74_13488	DL2-1_G06366, DL2-1_G08659	DN51_6510, DN51_8027	DS_G04824	DS20_2229, DS20_9094	DS25_4795	DSD1_14530, DSD1_9894	DU_G06268	DVV4_6284
OG0000876	DA12_5231	DAT2_17019	DAMP_2100	DA58_8521	DACC_10135	DA91_8421	DB24_9425	DC16_10088, DC16_10374	DC57_6617	DCKR_1233	DC_G05844	DC84_6887, DC84_7173	DCQ7_3301, DCQ7_9478	DC14_14590, DC14_8817	DCD2_5222, DCD2_9828	DC30_6710	DC34_10424, DC34_9262	DD52_1341	DE32_12983, DE32_14688	DE69_10649, DE69_4709	DE34_9305, DE34_9591	DE02_16290, DE02_7090	DE03_15433, DE03_16310	DH96_1739	DI02_11262	DL74_5519	DL2-1_G13868	DN51_3254, DN51_3541	DS_G10115	DS20_14079, DS20_5784	DS25_4037	DSD1_4270, DSD1_4558	DU_G12531	DVV4_7787
OG0000877	DA12_5399	DAT2_4616	DAMP_8639	DA58_11675	DACC_9345	DA91_10381	DB24_4802	DC16_10916, DC16_7791	DC57_5915	DCKR_2815	DC_G06642	DC84_6282	DCQ7_2882	DC14_3157	DCD2_8459	DC30_11050	DC34_12170, DC34_6669	DD52_579	DE32_3224	DE69_12507, DE69_5163	DE34_13130, DE34_8014	DE02_4516, DE02_8105	DE03_13058, DE03_14981	DH96_48	DI02_13294	DL74_15256, DL74_3606	DL2-1_G13006, DL2-1_G13442	DN51_15622, DN51_4103	DS_G10580, DS_G11065	DS20_4328, DS20_6948	DS25_15795, DS25_8352	DSD1_12838, DSD1_5879	DU_G12949, DU_G13387	DVV4_6961
OG0000878	DA12_6362, DA12_6363	DAT2_1341	DAMP_16533	DA58_5924	DACC_2180	DA91_6643	DB24_1580, DB24_1581	DC16_11734, DC16_11735	DC57_4534	DCKR_9632	DC_G11928	DC84_13253	DCQ7_16004	DC14_1901	DCD2_4307	DC30_8582	DC34_14601, DC34_14602	DD52_9516, DD52_9517	DE32_3583	DE69_13961, DE69_13962	DE34_3602, DE34_3603	DE02_124	DE03_8279	DH96_10407	DI02_10251, DI02_10252	DL74_6398	DL2-1_G11117, DL2-1_G11118	DN51_9978, DN51_9979	DS_G12878, DS_G12879	DS20_9542	DS25_13452	DSD1_13805, DSD1_13806	DU_G10766, DU_G10767	DVV4_12888, DVV4_12889
OG0000880	DA12_7347	DAT2_2006, DAT2_2007	DAMP_4812, DAMP_4813	DA58_4924, DA58_4925	DACC_2847, DACC_2848	DA91_599	DB24_12778	DC16_12505	DC57_4377, DC57_4378	DCKR_9788, DCKR_9789	DC_G12086, DC_G12087	DC84_12542	DCQ7_13204	DC14_7562	DCD2_10486	DC30_9981	DC34_8769	DD52_12580	DE32_11891, DE32_11892	DE69_13390	DE34_4315	DE02_8966	DE03_8946	DH96_1547	DI02_14061	DL74_2093, DL74_2094	DL2-1_G10317, DL2-1_G10318	DN51_14029	DS_G13627, DS_G13628	DS20_14647	DS25_6016, DS25_6017	DSD1_6235	DU_G11549, DU_G11550	DVV4_13628, DVV4_13629
OG0000884	DA12_9299, DA12_9300	DAT2_14298	DAMP_3007	DA58_6118	DACC_1688	DA91_10722	DB24_9770	DC16_4709, DC16_4710	DC57_5031	DCKR_1870	DC_G11413	DC84_3823, DC84_3824	DCQ7_12363, DCQ7_12364	DC14_2109, DC14_2110	DCD2_2278	DC30_14780	DC34_4265	DD52_11690	DE32_7590	DE69_9171, DE69_9172	DE34_4734, DE34_4735	DE02_3560, DE02_3561	DE03_10243, DE03_10244	DH96_9028	DI02_2967	DL74_6922	DL2-1_G11604, DL2-1_G11605	DN51_10797, DN51_10798	DS_G12386	DS20_16330, DS20_16331	DS25_15450	DSD1_2587, DSD1_2588	DU_G10281, DU_G10282	DVV4_12439
OG0000896	DA12_425	DAT2_14839, DAT2_7067	DAMP_2782, DAMP_8896	DA58_14602	DACC_13687, DACC_4940	DA91_13879	DB24_11812	DC16_7968	DC57_3487	DCKR_12235	DC_G16416	DC84_11004, DC84_6043	DCQ7_12730, DCQ7_15005	DC14_1713, DC14_8572	DCD2_13174, DCD2_8706	DC30_12999	DC34_14700	DD52_13728, DD52_7716	DE32_4477, DE32_8856	DE69_11701	DE34_9112	DE02_15672	DE03_12839	DH96_11968	DI02_610	DL74_4165, DL74_5719	DL2-1_G04016, DL2-1_G05621	DN51_15426	DS_G05585	DS20_15670	DS25_15636	DSD1_6049	DU_G00200, DU_G05540	DVV4_10812, DVV4_5112
OG0000897	DA12_850	DAT2_17123, DAT2_17124	DAMP_3141, DAMP_3142	DA58_5453	DACC_14982	DA91_5128	DB24_989	DC16_4387, DC16_4388	DC57_13890	DCKR_2623	DC_G09860, DC_G09861	DC84_10413, DC84_10414	DCQ7_8931	DC14_16216, DC14_16217	DCD2_1136	DC30_8407	DC34_10728	DD52_10605	DE32_6887	DE69_7536, DE69_7537	DE34_5921, DE34_5922	DE02_12072	DE03_12265	DH96_7788	DI02_11671	DL74_8703	DL2-1_G06069	DN51_7677, DN51_7678	DS_G05137, DS_G05138	DS20_2417	DS25_5204, DS25_5205	DSD1_9545	DU_G05970, DU_G05971	DVV4_5998, DVV4_5999
OG0000898	DA12_1017	DAT2_14785, DAT2_14786	DAMP_15308, DAMP_15309	DA58_57	DACC_7048	DA91_10032	DB24_6934, DB24_6935	DC16_13998	DC57_1885	DCKR_9312	DC_G14787	DC84_4639, DC84_4640	DCQ7_4407, DCQ7_4408	DC14_7752, DC14_7753	DCD2_6133	DC30_2907	DC34_3152, DC34_3153	DD52_6537, DD52_6538	DE32_5623	DE69_4453	DE34_2693	DE02_13946	DE03_7739	DH96_11296	DI02_11185	DL74_13567, DL74_13568	DL2-1_G07366, DL2-1_G07367	DN51_2751	DS_G09241, DS_G09242	DS20_10285	DS25_3406	DSD1_11906	DU_G09455, DU_G09456	DVV4_5473, DVV4_5474
OG0000901	DA12_10887, DA12_10888	DAT2_2500, DAT2_2501	DAMP_7067, DAMP_7068	DA58_9364, DA58_9365, DA58_9366	DACC_331, DACC_333, DACC_334	DA91_12267	DB24_2467, DB24_2468	DC16_165	DC57_12064	DCKR_6365	DC_G00235, DC_G00236	DC84_5083	DCQ7_6155, DCQ7_6156	DC14_7960	DCD2_13321	DC30_1491	DC34_8646	DD52_12414	DE32_12825	DE69_14203	DE34_15969	DE02_5441	DE03_3465	DH96_8713	DI02_6248	DL74_2691	DL2-1_G00306	DN51_11362, DN51_11363	DS_G03831, DS_G03832	DS20_2025	DS25_11737	DSD1_168	DU_G03850, DU_G03851	DVV4_2350
OG0000903	DA12_11637, DA12_11638	DAT2_1576	DAMP_10965, DAMP_10966	DA58_884	DACC_7862	DA91_9514, DA91_9515	DB24_10881	DC16_13126	DC57_2452	DCKR_7409	DC_G15364	DC84_11630, DC84_11631	DCQ7_7584, DCQ7_7585	DC14_6961, DC14_6962	DCD2_2369, DCD2_2370	DC30_10252, DC30_10253	DC34_13544, DC34_13545	DD52_4900	DE32_8555	DE69_3277	DE34_5477	DE02_3061	DE03_6889	DH96_2420	DI02_8796	DL74_10877	DL2-1_G08359, DL2-1_G08360	DN51_1901	DS_G08311, DS_G08312	DS20_16444	DS25_12715	DSD1_11005	DU_G08497, DU_G08498	DVV4_4562, DVV4_4563
OG0000912	DA12_767	DAT2_15310, DAT2_15311	DAMP_14330	DA58_425, DA58_426	DACC_7397, DACC_7398	DA91_4032, DA91_4033	DB24_6599	DC16_13614	DC57_2261	DCKR_7193	DC_G15161, DC_G15165	DC84_11146	DCQ7_4757	DC14_10648	DCD2_8926, DCD2_8927	DC30_12398, DC30_12399	DC34_6095	DD52_6209	DE32_11855	DE69_6511	DE34_4867	DE02_1729	DE03_7351	DH96_812	DI02_4832, DI02_4833	DL74_3801	DL2-1_G07820, DL2-1_G07821	DN51_2368	DS_G08821, DS_G08822	DS20_10836	DS25_3023, DS25_3024	DSD1_11477	DU_G09003, DU_G09004	DVV4_5048, DVV4_5049
OG0000913	DA12_1429	DAT2_12321, DAT2_9630	DAMP_10772, DAMP_9302	DA58_3965	DACC_6120	DA91_12103	DB24_5804	DC16_6844	DC57_8641	DCKR_8779	DC_G04262, DC_G13145	DC84_8575	DCQ7_2360	DC14_3374	DCD2_12073	DC30_2934, DC30_5986	DC34_7447	DD52_2593	DE32_5014	DE69_10508	DE34_16175	DE02_848	DE03_14007	DH96_11690, DH96_9008	DI02_13831	DL74_13542, DL74_2191	DL2-1_G07395, DL2-1_G15635	DN51_820	DS_G14926	DS20_12225	DS25_1378, DS25_2520	DSD1_7831	DU_G09413, DU_G09622, DU_G15132, DU_G16169	DVV4_1976, DVV4_5438, DVV4_939
OG0000915	DA12_2734	DAT2_2797, DAT2_3130	DAMP_14396, DAMP_1582	DA58_4815, DA58_4978	DACC_2791, DACC_2953	DA91_13794, DA91_4069	DB24_2190	DC16_12354	DC57_4019	DCKR_14203	DC_G00415, DC_G12459	DC84_12488	DCQ7_13149	DC14_7130	DCD2_10431	DC30_7860	DC34_4958, DC34_9534	DD52_12650, DD52_7132	DE32_12029	DE69_16375	DE34_4248	DE02_9033	DE03_8880	DH96_6214	DI02_4933	DL74_14815, DL74_5668	DL2-1_G03959, DL2-1_G10411	DN51_13881, DN51_13882	DS_G12966	DS20_10647	DS25_14880	DSD1_8902	DU_G00252, DU_G11458	DVV4_13542, DVV4_9019
OG0000920	DA12_5686, DA12_5687	DAT2_4750	DAMP_17342, DAMP_17343	DA58_2538	DACC_14541	DA91_1587, DA91_1588	DB24_13891, DB24_13892	DC16_15171	DC57_12325	DCKR_10511	DC_G06310, DC_G06311	DC84_3287	DCQ7_5494	DC14_10434	DCD2_14748	DC30_559	DC34_1149	DD52_10444, DD52_10445	DE32_8226, DE32_8227	DE69_13548	DE34_8281	DE02_15995	DE03_143	DH96_6341, DH96_6342	DI02_1798, DI02_1799	DL74_6177	DL2-1_G04305, DL2-1_G04306	DN51_13477	DS_G06840, DS_G06841	DS20_6762	DS25_10817	DSD1_16182	DU_G04244, DU_G04245	DVV4_10135, DVV4_10137
OG0000928	DA12_8659, DA12_8660	DAT2_3322	DAMP_12485	DA58_12344	DACC_1970	DA91_14888, DA91_14889	DB24_1392	DC16_11363	DC57_4743, DC57_4744	DCKR_1580, DCKR_1581	DC_G11709, DC_G11710	DC84_13464	DCQ7_16216	DC14_12806	DCD2_4523	DC30_13715	DC34_5286	DD52_9690, DD52_9691	DE32_6891	DE69_12850	DE34_2924, DE34_3846	DE02_495	DE03_10699	DH96_10966, DH96_10967	DI02_4305	DL74_7535	DL2-1_G11320, DL2-1_G11321	DN51_10351	DS_G12673, DS_G12674	DS20_8806	DS25_13663, DS25_13664	DSD1_13441	DU_G10563, DU_G10564	DVV4_12705, DVV4_12706
OG0000930	DA12_10453	DAT2_7865, DAT2_7866	DAMP_8270	DA58_1298	DACC_8277	DA91_13209, DA91_13210	DB24_10516, DB24_10517	DC16_12717	DC57_3153, DC57_3154	DCKR_12922, DCKR_12923	DC_G16086, DC_G16087	DC84_12052	DCQ7_1070	DC14_15258	DCD2_2789, DCD2_2790	DC30_13843	DC34_6998	DD52_4528, DD52_4529	DE32_3464	DE69_13793	DE34_5066	DE02_11296	DE03_6477	DH96_9894, DH96_9895	DI02_11450	DL74_13744	DL2-1_G08926, DL2-1_G08927	DN51_16291	DS_G07912, DS_G07913	DS20_5556	DS25_12305	DSD1_10580	DU_G08093, DU_G08094	DVV4_16186, DVV4_16187
OG0000945	DA12_12430	DAT2_891, DAT2_905	DAMP_798, DAMP_813	DA58_4914, DA58_8111	DACC_4408	DA91_3549	DB24_404	DC16_3568	DC57_16502, DC57_5253	DCKR_2175, DCKR_3717	DC_G02995, DC_G02996	DC84_14651	DCQ7_11559	DC14_11234	DCD2_11466	DC30_4290, DC30_9729	DC34_15679	DD52_3405	DE32_14334	DE69_8522	DE34_9782	DE02_11416	DE03_10974	DH96_8505	DI02_3170, DI02_5120	DL74_8170, DL74_987	DL2-1_G17812, DL2-1_G17831	DN51_16192	DS_G17238, DS_G17254	DS20_9997	DS25_13989	DSD1_4786	DU_G16598, DU_G16615	DVV4_14290
OG0000947	DA12_399	DAT2_487	DAMP_3372	DA58_4229	DACC_6844	DA91_11088, DA91_36	DB24_2784	DC16_16628	DC57_1311	DCKR_16226	DC_G14228	DC84_10262, DC84_9930	DCQ7_14704	DC14_2373	DCD2_9511	DC30_3737	DC34_15464	DD52_7117	DE32_13689	DE69_12652, DE69_15132, DE69_16241	DE34_14064, DE34_8817	DE02_11159	DE03_11746	DH96_5248	DI02_14062, DI02_1616, DI02_1617	DL74_1756	DL2-1_G00667, DL2-1_G04405, DL2-1_G12215, DL2-1_G12862	DN51_8191	DS_G03490	DS20_5373, DS20_7776, DS20_9344	DS25_11179	DSD1_10058	DU_G03492	DVV4_2710
OG0000948	DA12_13575, DA12_852	DAT2_6200	DAMP_5774	DA58_4100	DACC_6256	DA91_12974, DA91_5129	DB24_5536	DC16_4385, DC16_7120	DC57_8920	DCKR_8499	DC_G03976	DC84_10410, DC84_8268	DCQ7_2661, DCQ7_8928	DC14_16213, DC14_8722	DCD2_1133, DCD2_3093	DC30_13235, DC30_3250	DC34_7761	DD52_2321	DE32_1124	DE69_6330, DE69_7539	DE34_11064, DE34_5924	DE02_9964	DE03_13731	DH96_1177	DI02_12542	DL74_2418	DL2-1_G15344	DN51_539, DN51_7675	DS_G15235	DS20_15836	DS25_2798, DS25_5202	DSD1_8109	DU_G15418	DVV4_1213
OG0000950	DA12_4481, DA12_8428	DAT2_17363, DAT2_3985	DAMP_11083, DAMP_4337	DA58_2672	DACC_14413	DA91_8388	DB24_11667, DB24_5086	DC16_15034	DC57_12485	DCKR_428	DC_G06150	DC84_3175	DCQ7_10833	DC14_5573	DCD2_14635	DC30_10952, DC30_7958	DC34_13853	DD52_10342, DD52_290	DE32_15511	DE69_1190	DE34_8219	DE02_15934	DE03_202	DH96_581, DH96_9034	DI02_3760	DL74_11887, DL74_3492	DL2-1_G04493, DL2-1_G12681	DN51_13343	DS_G06678, DS_G11380	DS20_369	DS25_7082	DSD1_16315	DU_G04441, DU_G13719	DVV4_10706, DVV4_9950
OG0000952	DA12_8560	DAT2_17430, DAT2_3841	DAMP_14424, DAMP_6233	DA58_1688, DA58_9710	DACC_11777	DA91_10987	DB24_10325	DC16_8200	DC57_10925, DC57_172	DCKR_13263, DCKR_5428	DC_G01387, DC_G13108	DC84_16166	DCQ7_520	DC14_15651	DCD2_1760	DC30_9063	DC34_16867, DC34_1742	DD52_11426	DE32_4212	DE69_2643	DE34_3133	DE02_16795	DE03_4053	DH96_5703	DI02_5630	DL74_5642, DL74_9479	DL2-1_G03927, DL2-1_G16498	DN51_6143	DS_G14111	DS20_3831	DS25_10338, DS25_11347	DSD1_4013	DU_G00280, DU_G14297	DVV4_146, DVV4_8990
OG0000955	DA12_9389	DAT2_9288	DAMP_17450	DA58_6499	DACC_9594	DA91_5392	DB24_4580	DC16_10666	DC57_7194	DCKR_11294	DC_G05281	DC84_6574, DC84_6575	DCQ7_8741, DCQ7_8742	DC14_4644, DC14_4645	DCD2_8171, DCD2_8172	DC30_5740	DC34_3722, DC34_3723	DD52_807	DE32_257	DE69_7152, DE69_7153	DE34_1480, DE34_1481	DE02_2383, DE02_2384	DE03_16601, DE03_16602	DH96_6108	DI02_10660	DL74_9930	DL2-1_G13284	DN51_3850, DN51_3851	DS_G10745	DS20_13930, DS20_13931	DS25_4593, DS25_4594	DSD1_13096	DU_G13100	DVV4_7232
OG0000956	DA12_10381	DAT2_4134, DAT2_8341	DAMP_1042, DAMP_9145	DA58_15175	DACC_12088	DA91_10307, DA91_2436	DB24_4328	DC16_12632, DC16_1930	DC57_10102	DCKR_4602	DC_G02224	DC84_2038	DCQ7_4200	DC14_1391	DCD2_7035	DC30_6596	DC34_1223, DC34_3942	DD52_6127	DE32_9237	DE69_11566, DE69_3488	DE34_645, DE34_8752	DE02_10260, DE02_9735	DE03_1721, DE03_9154	DH96_7038	DI02_11542	DL74_6607	DL2-1_G02402	DN51_14158, DN51_8986	DS_G01787	DS20_10225, DS20_9239	DS25_9807	DSD1_1886, DSD1_6350	DU_G01791	DVV4_4347
OG0000957	DA12_11365	DAT2_15586, DAT2_15587	DAMP_4583, DAMP_4584	DA58_9085	DACC_5407	DA91_6436, DA91_6437	DB24_1203, DB24_1204	DC16_7353	DC57_13651, DC57_13652	DCKR_2383, DCKR_2384	DC_G09617, DC_G09618	DC84_10640	DCQ7_1514	DC14_15043	DCD2_3451	DC30_12535, DC30_12536	DC34_3170, DC34_3171	DD52_10800, DD52_10801	DE32_12312, DE32_12313	DE69_5839	DE34_11558	DE02_1453	DE03_13236	DH96_7100	DI02_12420	DL74_7883	DL2-1_G05830	DN51_298	DS_G05377	DS20_3259	DS25_5436	DSD1_8348	DU_G05738	DVV4_5784, DVV4_5785
OG0000958	DA12_11765	DAT2_1471	DAMP_8487	DA58_1005, DA58_993	DACC_7972, DACC_7984	DA91_4878	DB24_10777, DB24_14743	DC16_13020	DC57_2830	DCKR_12598	DC_G15758	DC84_11746	DCQ7_767	DC14_3878	DCD2_2482	DC30_6303, DC30_6844	DC34_15737	DD52_1053, DD52_4796	DE32_12986, DE32_619	DE69_3387	DE34_5367	DE02_3172	DE03_6778	DH96_6736, DH96_7627	DI02_13242, DI02_14058	DL74_11927, DL74_14909	DL2-1_G08471, DL2-1_G12721	DN51_1791	DS_G07006, DS_G08202	DS20_16555	DS25_12606	DSD1_10897	DU_G08387, DU_G13680	DVV4_4458
OG0000960	DA12_12892, DA12_12893	DAT2_140	DAMP_8687	DA58_1696	DACC_12483, DACC_12484	DA91_7045, DA91_7046	DB24_3959	DC16_14253	DC57_10918	DCKR_5421	DC_G01395	DC84_1619	DCQ7_7300	DC14_6734	DCD2_4718	DC30_9042	DC34_1736	DD52_5785	DE32_5900	DE69_11431, DE69_11432	DE34_11879, DE34_11880	DE02_5189, DE02_5190	DE03_963, DE03_964	DH96_11750	DI02_12150, DI02_12152, DI02_2492	DL74_2472	DL2-1_G02022	DN51_12571, DN51_12572	DS_G02169	DS20_8107, DS20_8108	DS25_10330	DSD1_6736, DSD1_6737	DU_G02170	DVV4_3983
OG0000963	DA12_99	DAT2_2566, DAT2_3448	DAMP_13606, DAMP_6190	DA58_14982	DACC_1830	DA91_2841, DA91_2842	DB24_1282, DB24_2407	DC16_11516	DC57_4873	DCKR_1711	DC_G11557	DC84_5384	DCQ7_11401	DC14_13298	DCD2_11201	DC30_11972, DC30_853	DC34_17113	DD52_12362, DD52_9799	DE32_16076	DE69_2977	DE34_3384	DE02_342	DE03_8062	DH96_9676	DI02_13926	DL74_2748, DL74_4459	DL2-1_G00241, DL2-1_G11458	DN51_10196	DS_G12534	DS20_8655	DS25_11092, DS25_1901, DS25_1902	DSD1_13593	DU_G03918, DU_G10430	DVV4_12580, DVV4_2283
OG0000965	DA12_819	DAT2_12028, DAT2_2675	DAMP_10006, DAMP_651	DA58_8642	DACC_13915, DACC_4180	DA91_14010	DB24_2309	DC16_9560	DC57_1530	DCKR_6223	DC_G14441	DC84_15462	DCQ7_13997	DC14_13897, DC14_983	DCD2_13238, DCD2_7393	DC30_2974, DC30_4326	DC34_13726, DC34_9528	DD52_14093	DE32_14023	DE69_6786	DE34_6707	DE02_15235	DE03_4879	DH96_7828	DI02_2336	DL74_11303, DL74_7219	DL2-1_G00117, DL2-1_G05523	DN51_16492	DS_G03995, DS_G05682	DS20_10400	DS25_1688	DSD1_5594	DU_G04026, DU_G05443	DVV4_10907, DVV4_2175
OG0000966	DA12_1312	DAT2_2326, DAT2_2327	DAMP_10330	DA58_6581, DA58_6582	DACC_9678, DACC_9679	DA91_5875	DB24_4498	DC16_10747, DC16_10748	DC57_7109, DC57_7110	DCKR_11379, DCKR_11380	DC_G05366, DC_G05367	DC84_6662	DCQ7_8828	DC14_14339	DCD2_12621	DC30_2288	DC34_3640	DD52_889	DE32_15971	DE69_7233	DE34_1561	DE02_2303	DE03_16681	DH96_1747	DI02_3662	DL74_9979	DL2-1_G13369, DL2-1_G13370	DN51_3932	DS_G10651, DS_G10652	DS20_13849	DS25_4510, DS25_4511	DSD1_13007, DSD1_13008	DU_G13016, DU_G13017	DVV4_7315
OG0000967	DA12_1943	DAT2_14541	DAMP_460	DA58_5263	DACC_13248	DA91_9903	DB24_543	DC16_14065, DC16_16635	DC57_14378, DC57_1658	DCKR_4087, DCKR_6095	DC_G10345, DC_G14553	DC84_9937	DCQ7_14710	DC14_2379	DCD2_9517	DC30_10080	DC34_15471	DD52_3541	DE32_13696	DE69_15139, DE69_4457	DE34_14057, DE34_2689	DE02_11151, DE02_13950	DE03_11754, DE03_7743	DH96_6977	DI02_4360, DI02_5802	DL74_7817	DL2-1_G06529	DN51_2755, DN51_8184	DS_G04656	DS20_10280, DS20_7784	DS25_4951	DSD1_10051, DSD1_11910	DU_G06438	DVV4_6441
OG0000968	DA12_2186	DAT2_3007, DAT2_9432	DAMP_1294, DAMP_9795	DA58_9847	DACC_11907	DA91_12060	DB24_10498, DB24_206	DC16_8092	DC57_5898, DC57_63	DCKR_13153, DCKR_2798	DC_G06623, DC_G12989	DC84_16279	DCQ7_632	DC14_484	DCD2_11913	DC30_11777	DC34_16543	DD52_11594, DD52_3219	DE32_2051	DE69_9267	DE34_14557	DE02_7978	DE03_4165	DH96_12589	DI02_12139, DI02_13321	DL74_15350, DL74_4620	DL2-1_G04196, DL2-1_G06915	DN51_6251	DS_G00013, DS_G04305	DS20_11419	DS25_11233	DSD1_4124	DU_G06832	DVV4_15517, DVV4_9276
OG0000969	DA12_2465, DA12_2466	DAT2_14877	DAMP_15534, DAMP_15535	DA58_8312	DACC_4606, DACC_4607	DA91_12309	DB24_13553, DB24_13554	DC16_5769	DC57_9713	DCKR_4216	DC_G02651, DC_G02652	DC84_14323	DCQ7_3477	DC14_3776	DCD2_9627	DC30_11606	DC34_9139	DD52_4354	DE32_6018	DE69_12884	DE34_3900	DE02_7932	DE03_9797	DH96_2148, DH96_2149	DI02_3510	DL74_10674, DL74_10675	DL2-1_G17536, DL2-1_G17537	DN51_15919	DS_G16922, DS_G16923	DS20_1552, DS20_1553	DS25_16481, DS25_16482	DSD1_15189	DU_G16888, DU_G16889	DVV4_14585
OG0000970	DA12_2492, DA12_2493	DAT2_4149	DAMP_1027	DA58_15156	DACC_12071	DA91_4827, DA91_4828	DB24_4343	DC16_1913	DC57_10128	DCKR_4628	DC_G02205, DC_G02206	DC84_2055	DCQ7_4217	DC14_1374	DCD2_7052	DC30_6611, DC30_6612	DC34_3959, DC34_3960	DD52_14684, DD52_14685	DE32_4129	DE69_3505	DE34_8769	DE02_10244	DE03_1737	DH96_11876, DH96_12313	DI02_3903, DI02_3904	DL74_8694	DL2-1_G02417, DL2-1_G02418	DN51_8968	DS_G01769, DS_G01770	DS20_14913, DS20_14915	DS25_9822	DSD1_1869	DU_G01774, DU_G01775	DVV4_4362
OG0000973	DA12_3496	DAT2_4388	DAMP_2137, DAMP_4122	DA58_9968	DACC_11404	DA91_10579, DA91_4893	DB24_7107	DC16_8613	DC57_910	DCKR_10408	DC_G08996, DC_G13851	DC84_15758, DC84_16026	DCQ7_104	DC14_10068, DC14_1229	DCD2_1348, DCD2_1621	DC30_7611	DC34_10551, DC34_13341	DD52_13675	DE32_3975, DE32_9276	DE69_1109	DE34_7334	DE02_7640	DE03_3635	DH96_11791	DI02_10534	DL74_13289	DL2-1_G03200	DN51_5731	DS_G00004, DS_G00981	DS20_11758	DS25_6976, DS25_707	DSD1_3603	DU_G00997, DU_G07072	DVV4_15748, DVV4_8298
OG0000976	DA12_4440	DAT2_12993, DAT2_12994	DAMP_1880, DAMP_1881	DA58_12824	DACC_6451	DA91_1443	DB24_14157, DB24_14158	DC16_6556	DC57_9188, DC57_9189	DCKR_8233, DCKR_8234	DC_G03753	DC84_8044	DCQ7_9313	DC14_4624	DCD2_12575	DC30_8956, DC30_8957	DC34_9949	DD52_1880, DD52_1881	DE32_6101	DE69_3874, DE69_3875	DE34_1412, DE34_1413	DE02_10534	DE03_4678	DH96_8446, DH96_8447	DI02_11632	DL74_14239	DL2-1_G14815	DN51_1109	DS_G15777	DS20_13032	DS25_7158, DS25_7159	DSD1_7541	DU_G15935, DU_G15936	DVV4_1724
OG0000982	DA12_6121	DAT2_7674	DAMP_7794, DAMP_7795	DA58_12673	DACC_3971	DA91_2125	DB24_14035, DB24_8948, DB24_8949	DC16_15852	DC57_12996, DC57_12997	DCKR_15777, DCKR_15778	DC_G08935, DC_G08936	DC84_4301	DCQ7_2760	DC14_5354	DCD2_568	DC30_4126	DC34_14954	DD52_12933, DD52_12934, DD52_2001	DE32_3449	DE69_10261	DE34_1038	DE02_14718	DE03_5851	DH96_9015	DI02_8961	DL74_286, DL74_287	DL2-1_G09586, DL2-1_G09587, DL2-1_G09588	DN51_14812	DS_G07255	DS20_13995	DS25_170	DSD1_15504	DU_G07443	DVV4_16713, DVV4_16714
OG0000986	DA12_8106	DAT2_2794, DAT2_6890	DAMP_11141, DAMP_14399	DA58_9728, DA58_9729	DACC_11794	DA91_4292	DB24_5066	DC16_8123	DC57_151	DCKR_13242	DC_G13078	DC84_16186	DCQ7_539	DC14_15671	DCD2_1781	DC30_3423	DC34_13772	DD52_11337, DD52_308	DE32_4229, DE32_4230	DE69_9227, DE69_9228	DE34_3209, DE34_3210	DE02_14343	DE03_4128	DH96_7154	DI02_9064	DL74_11913, DL74_5666	DL2-1_G03957, DL2-1_G12707	DN51_6216, DN51_6217	DS_G00211, DS_G11313	DS20_15368	DS25_11331	DSD1_4090	DU_G00254, DU_G13694	DVV4_10733
OG0000992	DA12_10952	DAT2_13503, DAT2_8340	DAMP_10243, DAMP_9146	DA58_6159	DACC_1648	DA91_10950	DB24_9808	DC16_12630, DC16_12631, DC16_4759	DC57_5097	DCKR_12023	DC_G11347	DC84_3773	DCQ7_12312	DC14_2059	DCD2_2230	DC30_14735	DC34_1222, DC34_4176	DD52_11726	DE32_16056	DE69_11567, DE69_9122	DE34_4686, DE34_644	DE02_3507, DE02_9736	DE03_10296, DE03_9153	DH96_3540	DI02_12638	DL74_3942	DL2-1_G11649	DN51_10747, DN51_14157	DS_G12341	DS20_10224, DS20_16277	DS25_15392	DSD1_2536, DSD1_6349	DU_G10237	DVV4_12395
OG0000993	DA12_11552	DAT2_10784, DAT2_7715	DAMP_7757, DAMP_9873	DA58_12634, DA58_326	DACC_3933, DACC_7302	DA91_11910	DB24_6688	DC16_13707	DC57_12925, DC57_2164	DCKR_13054, DCKR_7094	DC_G15066	DC84_11053	DCQ7_4667	DC14_3402	DCD2_9366	DC30_12299	DC34_11776, DC34_6007	DD52_6296	DE32_2466	DE69_6601	DE34_13805	DE02_1634	DE03_7447	DH96_8818	DI02_5326	DL74_3692	DL2-1_G07705	DN51_14776, DN51_2441	DS_G07192, DS_G08925	DS20_13674	DS25_203, DS25_3123	DSD1_11549	DU_G07405, DU_G09111	DVV4_16753, DVV4_5160
OG0000994	DA12_11944	DAT2_15082, DAT2_16997	DAMP_1893, DAMP_836	DA58_14158	DACC_6463	DA91_1878, DA91_5928	DB24_12902, DB24_14145	DC16_6542	DC57_11671, DC57_9204	DCKR_652, DCKR_8218	DC_G00638	DC84_8028	DCQ7_9296	DC14_4640	DCD2_12560	DC30_12572	DC34_9933	DD52_1895, DD52_4263	DE32_6500	DE69_3859	DE34_8033	DE02_10547	DE03_4665	DH96_11535	DI02_10866	DL74_12176, DL74_14251	DL2-1_G14831, DL2-1_G17640	DN51_1124	DS_G15764, DS_G17066	DS20_13047	DS25_7175	DSD1_7527	DU_G15923, DU_G16788	DVV4_14479, DVV4_1713
OG0001008	DA12_12458	DAT2_944	DAMP_8410	DA58_3290, DA58_8148	DACC_3467, DACC_4444	DA91_1641	DB24_13011	DC16_3528	DC57_16354, DC57_16545	DCKR_2030, DCKR_2218	DC_G02942	DC84_14610	DCQ7_11520	DC14_11194	DCD2_11426	DC30_12582, DC30_8247	DC34_15638	DD52_4161	DE32_9681	DE69_9955	DE34_10179	DE02_11459	DE03_10932	DH96_10301	DI02_9467, DI02_9975	DL74_7901, DL74_951	DL2-1_G17773, DL2-1_G18029	DN51_16150	DS_G17201	DS20_10040	DS25_11796, DS25_14060	DSD1_4837	DU_G16423, DU_G16657	DVV4_14094, DVV4_14325
OG0001010	DA12_2332, DA12_2414	DAT2_5410	DAMP_15062	DA58_10119, DA58_10335, DA58_11717	DACC_1097, DACC_11556, DACC_9385	DA91_621	DB24_13306, DB24_7291	DC16_8429	DC57_1143, DC57_14506	DCKR_16054, DCKR_9929	DC_G10459, DC_G14063	DC84_15942	DCQ7_293	DC14_15751	DCD2_1537	DC30_10822	DC34_15899	DD52_13502, DD52_9941	DE32_143	DE69_10756	DE34_1137	DE02_7457	DE03_3817	DH96_309	DI02_1708, DI02_8620	DL74_12389	DL2-1_G03016	DN51_5895	DS_G01169	DS20_1719	DS25_527	DSD1_3782	DU_G01183	DVV4_11322
OG0001011	DA12_2387	DAT2_13249	DAMP_5294	DA58_5626	DACC_2476	DA91_14026	DB24_1912, DB24_2448	DC16_12006	DC57_3322, DC57_4278	DCKR_14463, DCKR_6720	DC_G12193, DC_G16260	DC84_12884	DCQ7_13547	DC14_11799	DCD2_10830	DC30_508	DC34_9699	DD52_12393, DD52_9181	DE32_11515, DE32_1859	DE69_7317	DE34_6514	DE02_3950	DE03_8549	DH96_1247	DI02_7219	DL74_2709, DL74_7362	DL2-1_G00285, DL2-1_G10741	DN51_9705	DS_G05497, DS_G05498, DS_G13268	DS20_9801	DS25_6422	DSD1_14073	DU_G03872, DU_G11131	DVV4_13234
OG0001015	DA12_11219	DAT2_5747	DAMP_1256	DA58_3657, DA58_3658	DACC_5818, DACC_5819	DA91_11675	DB24_5957, DB24_5958	DC16_7200	DC57_8462	DCKR_8958	DC_G04435	DC84_8724	DCQ7_7467	DC14_2030	DCD2_12224	DC30_136, DC30_137	DC34_3328, DC34_3329	DD52_2734, DD52_2735	DE32_14825, DE32_14826	DE69_6244	DE34_11150	DE02_9878	DE03_13646	DH96_4368, DH96_4369	DI02_11970	DL74_12758	DL2-1_G15805, DL2-1_G15806	DN51_454	DS_G14759, DS_G14760	DS20_11927	DS25_2366	DSD1_8192	DU_G14970, DU_G14971	DVV4_786
OG0001019	DA12_12640	DAT2_3034, DAT2_4811	DAMP_4829, DAMP_6129	DA58_13293	DACC_11676	DA91_5800	DB24_10230	DC16_5441, DC16_8325	DC57_295	DCKR_13382	DC_G13233	DC84_9304	DCQ7_5847	DC14_3254	DCD2_6716	DC30_14882	DC34_10581, DC34_11201	DD52_11318	DE32_14996, DE32_386, DE32_387	DE69_2830, DE69_8070	DE34_3006, DE34_7768	DE02_4548	DE03_3926	DH96_7576	DI02_8482	DL74_894	DL2-1_G03786	DN51_6015	DS_G00389	DS20_14424, DS20_3557	DS25_11467	DSD1_3891, DSD1_9167	DU_G00416	DVV4_14037, DVV4_8851
OG0001023	DA12_1690, DA12_6120	DAT2_2569	DAMP_13609	DA58_9338	DACC_309	DA91_6911	DB24_2405	DC16_134, DC16_15853	DC57_12148	DCKR_6447	DC_G00124	DC84_5116	DCQ7_6188	DC14_13845	DCD2_13288	DC30_4419	DC34_14953, DC34_17005	DD52_12360	DE32_12792, DE32_14357	DE69_10260, DE69_14236	DE34_1037, DE34_694	DE02_14719, DE02_16216	DE03_3501, DE03_5850	DH96_6735	DI02_8551	DL74_2751	DL2-1_G00238	DN51_11329, DN51_14813	DS_G03888	DS20_13996, DS20_270	DS25_11776	DSD1_134, DSD1_15503	DU_G03922	DVV4_2279
OG0001024	DA12_2031	DAT2_10832	DAMP_5413	DA58_5304	DACC_13208	DA91_12665	DB24_856	DC16_4566, DC16_4567	DC57_12396, DC57_14048	DCKR_10438, DCKR_11755	DC_G06261, DC_G10019	DC84_10271	DCQ7_1384	DC14_8246	DCD2_994	DC30_7979	DC34_1402, DC34_1403	DD52_3837	DE32_1622	DE69_10049	DE34_6876	DE02_9548, DE02_9549	DE03_12085, DE03_12086	DH96_10502	DI02_4532, DI02_4533	DL74_6840	DL2-1_G06206	DN51_7855	DS_G04983, DS_G04984	DS20_6525	DS25_14421	DSD1_9723, DSD1_9724	DU_G06111	DVV4_6136, DVV4_6137
OG0001025	DA12_2068	DAT2_17225, DAT2_6300	DAMP_13288, DAMP_16550, DAMP_2671	DA58_5343	DACC_15090	DA91_4649	DB24_2096, DB24_268, DB24_891	DC16_4525	DC57_14087	DCKR_11795	DC_G08617, DC_G10056	DC84_10308	DCQ7_1421	DC14_13147	DCD2_1032	DC30_663	DC34_13059	DD52_10513, DD52_12742	DE32_11684	DE69_7402	DE34_5784	DE02_9590	DE03_12127	DH96_10916, DH96_12755	DI02_9370	DL74_14055	DL2-1_G12477	DN51_7816	DS_G05027	DS20_11293	DS25_5088	DSD1_9683	DU_G06075, DU_G13926, DU_G14447	DVV4_10496, DVV4_6101
OG0001027	DA12_3046	DAT2_52	DAMP_3598	DA58_1603	DACC_12389	DA91_1870	DB24_4072	DC16_13735, DC16_14365	DC57_11662	DCKR_643	DC_G00646	DC84_1718	DCQ7_4643, DCQ7_7200	DC14_12319, DC14_3984	DCD2_10348, DCD2_9339	DC30_7220	DC34_1557, DC34_3120	DD52_5867	DE32_11803, DE32_15264	DE69_2078	DE34_12968	DE02_1606, DE02_5083	DE03_7475, DE03_857	DH96_1424	DI02_7977	DL74_4275	DL2-1_G02106	DN51_12678, DN51_2489	DS_G02076	DS20_5724, DS20_7999	DS25_10439	DSD1_11600, DSD1_6843	DU_G02081	DVV4_4072
OG0001028	DA12_3190	DAT2_10814	DAMP_2793	DA58_342, DA58_343	DACC_7319, DACC_7320	DA91_3976	DB24_6657	DC16_13687	DC57_2192	DCKR_7122	DC_G15095	DC84_11074	DCQ7_4687	DC14_3421	DCD2_9387	DC30_12328, DC30_12329	DC34_6024, DC34_6025	DD52_6265	DE32_7632, DE32_7633	DE69_6582	DE34_867	DE02_1653, DE02_1654	DE03_7426, DE03_7427	DH96_7884	DI02_8542	DL74_3723	DL2-1_G07739, DL2-1_G07740, DL2-1_G07741	DN51_2461	DS_G08893, DS_G08894	DS20_13693	DS25_3093	DSD1_11571	DU_G09080, DU_G09081	DVV4_5126
OG0001029	DA12_3636	DAT2_6129	DAMP_15957	DA58_749, DA58_750	DACC_7722, DACC_7723	DA91_4954	DB24_11024	DC16_13266	DC57_2593, DC57_2594	DCKR_12363, DCKR_12364	DC_G15507, DC_G15508	DC84_11483	DCQ7_8125	DC14_6998	DCD2_7254	DC30_2814	DC34_16404	DD52_5046	DE32_8418	DE69_8750	DE34_5618, DE34_5619	DE02_2924	DE03_7026	DH96_10034, DH96_10035	DI02_2461	DL74_11020	DL2-1_G08205, DL2-1_G08206	DN51_2043	DS_G08464, DS_G08465	DS20_12385	DS25_12856	DSD1_11146	DU_G08649, DU_G08650	DVV4_4707, DVV4_4708
OG0001030	DA12_12610, DA12_12868, DA12_4009, DA12_530	DAT2_11778, DAT2_12706	DAMP_1332, DAMP_3085	DA58_8777	DACC_10662	DA91_8138	DB24_11984, DB24_12776	DC16_9421	DC57_1419	DCKR_16334	DC_G14339	DC84_15320	DCQ7_6025	DC14_4312	DCD2_7681	DC30_616	DC34_9398	DD52_8656	DE32_10679, DE32_11253, DE32_5715, DE32_9855	DE69_14751	DE34_7130	DE02_15064	DE03_5016	DH96_8327	DI02_5397, DI02_8400	DL74_5182	DL2-1_G05413	DN51_4925	DS_G05792	DS20_15278	DS25_1552	DSD1_5462	DU_G05336	DVV4_10287, DVV4_11012
OG0001033	DA12_5277	DAT2_12104	DAMP_5678	DA58_5562	DACC_14873	DA91_13958, DA91_3636, DA91_3637	DB24_6222	DC16_4493	DC57_13351, DC57_8186	DCKR_10778, DCKR_15420	DC_G04712, DC_G09329, DC_G09330, DC_G16205	DC84_9006, DC84_9007	DCQ7_14840, DCQ7_14841	DC14_3596, DC14_3597	DCD2_12500	DC30_1040, DC30_1564	DC34_8194	DD52_3009	DE32_11662	DE69_7432	DE34_5814	DE02_9621	DE03_12158	DH96_7807	DI02_412	DL74_2566	DL2-1_G16109	DN51_7785	DS_G14474	DS20_11262	DS25_2074	DSD1_9652	DU_G14675	DVV4_521
OG0001035	DA12_5953	DAT2_11823, DAT2_7442	DAMP_15595, DAMP_3655	DA58_9690	DACC_11756	DA91_1138	DB24_5288	DC16_10729	DC57_14561	DCKR_9876	DC_G10163	DC84_6643	DCQ7_8810	DC14_14357	DCD2_12639	DC30_14594, DC30_14928	DC34_3654	DD52_73, DD52_7882	DE32_15952	DE69_7216	DE34_1544	DE02_2320	DE03_16665	DH96_10855, DH96_8582	DI02_7315	DL74_14610, DL74_9056	DL2-1_G12339, DL2-1_G16647	DN51_3915	DS_G11670, DS_G17574	DS20_13866	DS25_4526, DS25_6084	DSD1_13028	DU_G14061, DU_G17715	DVV4_10349, DVV4_15408
OG0001036	DA12_8881	DAT2_1400	DAMP_4789	DA58_1066	DACC_8047	DA91_133	DB24_10717	DC16_12941	DC57_2919, DC57_2920	DCKR_12688, DCKR_12689	DC_G15850	DC84_11824, DC84_11825	DCQ7_845, DCQ7_846	DC14_14851, DC14_14852	DCD2_2561, DCD2_2562	DC30_14443, DC30_14444	DC34_15094, DC34_15095	DD52_4732	DE32_7457	DE69_3463, DE69_3464	DE34_5289, DE34_5290	DE02_6333	DE03_6702	DH96_7976	DI02_5673	DL74_11527	DL2-1_G08697	DN51_1703	DS_G08134	DS20_16630	DS25_12528	DSD1_10819	DU_G08316, DU_G08317	DVV4_16865
OG0001038	DA12_8975	DAT2_10434	DAMP_11173	DA58_13884, DA58_7430	DACC_4244, DACC_8443	DA91_1807	DB24_8518	DC16_15377, DC16_3106	DC57_13470	DCKR_15304	DC_G09435	DC84_12200	DCQ7_8365	DC14_6860	DCD2_83	DC30_9382	DC34_2302, DC34_2884	DD52_10955	DE32_10058	DE69_11446, DE69_862	DE34_12450, DE34_6377	DE02_5361, DE02_9209	DE03_5370, DE03_6330	DH96_2258	DI02_280	DL74_10665	DL2-1_G09074	DN51_15294	DS_G07753	DS20_3940, DS20_637	DS25_14765, DS25_5865	DSD1_14577, DSD1_15980	DU_G07944	DVV4_16341
OG0001041	DA12_9215	DAT2_14493	DAMP_12287	DA58_14316	DACC_3092	DA91_3350	DB24_12551	DC16_12683	DC57_3586	DCKR_10040	DC_G12888, DC_G12889	DC84_5703	DCQ7_16517, DCQ7_7458	DC14_552	DCD2_13158	DC30_15200, DC30_15201	DC34_2997, DC34_2998	DD52_13218	DE32_2590	DE69_1051	DE34_4142	DE02_9690, DE02_9691	DE03_9197, DE03_9198	DH96_9675	DI02_6127, DI02_7268	DL74_5319	DL2-1_G10012, DL2-1_G10013	DN51_14203	DS_G13912, DS_G13913	DS20_14329, DS20_14330	DS25_7907	DSD1_6395	DU_G11857, DU_G11858	DVV4_13933
OG0001042	DA12_13726, DA12_9856	DAT2_12145	DAMP_8573	DA58_13862	DACC_4267	DA91_3080	DB24_4864	DC16_3837	DC57_3782, DC57_5989	DCKR_13968, DCKR_2889	DC_G06718, DC_G12693	DC84_10869, DC84_6200	DCQ7_2977, DCQ7_9821	DC14_211, DC14_3072	DCD2_10953, DCD2_8552	DC30_11107, DC30_3739	DC34_6742, DC34_9331	DD52_511	DE32_13923	DE69_9486	DE34_1945	DE02_3254	DE03_14668	DH96_6657	DI02_363, DI02_8488	DL74_15194	DL2-1_G12938	DN51_4420	DS_G11136	DS20_2546	DS25_8288	DSD1_12515	DU_G13455	DVV4_6890
OG0001044	DA12_11728	DAT2_16096	DAMP_15552	DA58_11726, DA58_4505	DACC_9392	DA91_11844, DA91_6268	DB24_14561	DC16_6432, DC16_6433	DC57_16401	DCKR_2075	DC_G03099	DC84_7923	DCQ7_7945	DC14_11583	DCD2_12718	DC30_3883, DC30_832	DC34_13153, DC34_13154	DD52_1682	DE32_15914, DE32_15915	DE69_15498, DE69_15499	DE34_8141, DE34_8142	DE02_10652	DE03_4559	DH96_8061	DI02_766	DL74_4512	DL2-1_G14489	DN51_1236	DS_G15629, DS_G15878	DS20_14184, DS20_14185	DS25_12759	DSD1_7419, DSD1_7420	DU_G16266	DVV4_2058
OG0001064	DA12_4455	DAT2_2480	DAMP_11288	DA58_12182	DACC_9898	DA91_12121, DA91_7894, DA91_9384	DB24_13076, DB24_13559, DB24_13560, DB24_14721	DC16_10110	DC57_6867	DCKR_11716	DC_G05595, DC_G11397	DC84_6912	DCQ7_9112	DC14_10977	DCD2_4960	DC30_5537	DC34_4663	DD52_1031	DE32_12962	DE69_4686	DE34_9567	DE02_7115	DE03_15458	DH96_5947, DH96_9378, DH96_9525	DI02_1293, DI02_5246	DL74_9148	DL2-1_G13534	DN51_3278	DS_G10487	DS20_14103	DS25_11378, DS25_4283	DSD1_4533	DU_G12864	DVV4_7469
OG0001069	DA12_375	DAT2_15724, DAT2_6778	DAMP_1474, DAMP_6268	DA58_4709	DACC_4968	DA91_6796	DB24_14548, DB24_9393	DC16_6153	DC57_9542	DCKR_3217	DC_G03367	DC84_4974	DCQ7_7687	DC14_6252	DCD2_6376	DC30_2348, DC30_6688	DC34_10033	DD52_1372, DD52_1756	DE32_203	DE69_16222	DE34_8836	DE02_14669	DE03_4272	DH96_7175	DI02_2072	DL74_5488, DL74_5980	DL2-1_G13903, DL2-1_G14635	DN51_1506	DS_G10078, DS_G16027	DS20_2855	DS25_7549	DSD1_7140	DU_G12496, DU_G16110	DVV4_1893, DVV4_7817
OG0001071	DA12_1938, DA12_754	DAT2_12827, DAT2_15763	DAMP_5102, DAMP_7746	DA58_11251, DA58_8984	DACC_14640, DACC_5311	DA91_1559	DB24_7799	DC16_2699	DC57_15396	DCKR_15147	DC_G08097	DC84_14076	DCQ7_15594	DC14_4109	DCD2_16052	DC30_3285, DC30_6095	DC34_11791, DC34_14224	DD52_7320	DE32_1270	DE69_9894	DE34_10629	DE02_15327	DE03_9547	DH96_691	DI02_12450, DI02_573	DL74_14494	DL2-1_G17294	DN51_6926	DS_G16696	DS20_9175	DS25_16148, DS25_215	DSD1_14949	DU_G17131	DVV4_14807, DVV4_16053
OG0001075	DA12_2847	DAT2_7144, DAT2_7453	DAMP_13100, DAMP_15607	DA58_10447	DACC_4844	DA91_6228	DB24_11749, DB24_2528, DB24_8384	DC16_7778	DC57_3314	DCKR_6728	DC_G16249	DC84_10824	DCQ7_11723	DC14_167	DCD2_3632	DC30_4910	DC34_6683	DD52_14233, DD52_7884	DE32_13629	DE69_12519	DE34_13142	DE02_8091	DE03_13044	DH96_12311	DI02_12996	DL74_11458, DL74_9065	DL2-1_G05705, DL2-1_G16638	DN51_15609	DS_G05501, DS_G17585	DS20_16660	DS25_15781	DSD1_5867	DU_G05620, DU_G05621, DU_G17723	DVV4_15415
OG0001076	DA12_2913	DAT2_5938	DAMP_17127	DA58_3340, DA58_8883	DACC_10770, DACC_3418	DA91_6842	DB24_7498	DC16_2334	DC57_15779	DCKR_14761	DC_G07733	DC84_2435, DC84_8301	DCQ7_10182, DCQ7_2628	DC14_7643, DC14_8688	DCD2_3126	DC30_12061, DC30_9871	DC34_1663, DC34_7727, DC34_7728	DD52_8871	DE32_1155, DE32_15028	DE69_13194	DE34_229	DE02_4143	DE03_1310	DH96_4572	DI02_6406	DL74_16582	DL2-1_G02776	DN51_9398	DS_G01412	DS20_930	DS25_10182	DSD1_6699	DU_G01420	DVV4_11547, DVV4_9207
OG0001084	DA12_7528	DAT2_8121	DAMP_14286	DA58_462	DACC_7437	DA91_11544	DB24_6546	DC16_13556	DC57_2295, DC57_3382	DCKR_6660, DCKR_7227	DC_G15202, DC_G16305	DC84_10890, DC84_11181	DCQ7_4791, DCQ7_9837	DC14_10684, DC14_9059	DCD2_10969, DCD2_8962	DC30_5247, DC30_628, DC30_629	DC34_6130, DC34_6759	DD52_6171	DE32_13393	DE69_9052	DE34_4902	DE02_1764	DE03_7316	DH96_1631	DI02_7319	DL74_3840	DL2-1_G07861	DN51_2333	DS_G08781	DS20_4006	DS25_13170	DSD1_11435	DU_G08965	DVV4_5009
OG0001087	DA12_8191	DAT2_4532	DAMP_2701	DA58_11767	DACC_9429	DA91_2261, DA91_5585	DB24_4732	DC16_10999	DC57_6302, DC57_7576, DC57_7607	DCKR_11899	DC_G07025	DC84_6369	DCQ7_11940	DC14_13916	DCD2_8372	DC30_9533	DC34_16728	DD52_648	DE32_2048, DE32_7906, DE32_7907	DE69_11059	DE34_7929	DE02_4430	DE03_14895	DH96_4603	DI02_2588	DL74_11558	DL2-1_G13084	DN51_4186	DS_G10985	DS20_10347, DS20_17103, DS20_3164, DS20_4240, DS20_6417, DS20_9328	DS25_8439	DSD1_12752	DU_G13312	DVV4_7037
OG0001090	DA12_10942	DAT2_10852, DAT2_2038	DAMP_5394, DAMP_8129	DA58_11450	DACC_13526	DA91_5697	DB24_12747, DB24_837	DC16_4587	DC57_14024	DCKR_11731	DC_G09994	DC84_10239	DCQ7_1352	DC14_8222	DCD2_962	DC30_14308	DC34_12084	DD52_13410, DD52_3815	DE32_7311	DE69_10073	DE34_6900	DE02_9526	DE03_12063	DH96_1759	DI02_4492	DL74_7870, DL74_8318	DL2-1_G06228, DL2-1_G10276, DL2-1_G10277	DN51_7879	DS_G04958, DS_G13656	DS20_6504	DS25_14383	DSD1_9746	DU_G06132, DU_G11587	DVV4_13658, DVV4_6157
OG0001092	DA12_13348	DAT2_2622	DAMP_598	DA58_12542	DACC_8746	DA91_8339	DB24_2353	DC16_14026, DC16_14314	DC57_12760	DCKR_154	DC_G08654	DC84_9553	DCQ7_14324	DC14_15413	DCD2_7772	DC30_6826	DC34_14388	DD52_14182	DE32_1254, DE32_5847	DE69_11373, DE69_4561	DE34_13016, DE34_835	DE02_13993, DE02_5131	DE03_7786, DE03_905	DH96_12543	DI02_11472	DL74_2805	DL2-1_G00178	DN51_12629, DN51_2796	DS_G03941	DS20_7553, DS20_8049	DS25_396, DS25_9671	DSD1_11953, DSD1_6796	DU_G03976	DVV4_2226
OG0001104	DA12_6442	DAT2_8796	DAMP_8289	DA58_2854, DA58_5457	DACC_14232, DACC_14977	DA91_11411	DB24_11432	DC16_14752	DC57_4491	DCKR_9673	DC_G07212, DC_G07213, DC_G12641	DC84_2762, DC84_7840	DCQ7_12767, DCQ7_7864	DC14_12968, DC14_13560	DCD2_8077	DC30_1023	DC34_4439	DD52_10114	DE32_800	DE69_1640	DE34_12522	DE02_14159	DE03_414	DH96_10954, DH96_6483	DI02_13807, DI02_6099	DL74_1050	DL2-1_G04761	DN51_13132	DS_G06408	DS20_314	DS25_6654	DSD1_16538	DU_G04706	DVV4_9687
OG0001105	DA12_8762	DAT2_9866	DAMP_7816	DA58_12448, DA58_2051	DACC_12805, DACC_3239	DA91_7358	DB24_3693	DC16_1635	DC57_10608	DCKR_5107	DC_G01708	DC84_1295, DC84_4303	DCQ7_2762, DCQ7_6361	DC14_11011, DC14_5356	DCD2_15031, DCD2_570	DC30_1251, DC30_14983, DC30_14984	DC34_11658, DC34_14956	DD52_5508	DE32_6218	DE69_277	DE34_15317	DE02_3765	DE03_2013	DH96_252	DI02_1457	DL74_9162	DL2-1_G01706	DN51_8687	DS_G02473	DS20_9873	DS25_9327	DSD1_1593	DU_G02466	DVV4_3693
OG0001107	DA12_10989, DA12_13075	DAT2_15715	DAMP_2073	DA58_8494	DACC_10160	DA91_8446	DB24_9398	DC16_10396	DC57_6595	DCKR_1255	DC_G05865, DC_G05866	DC84_7195, DC84_7196	DCQ7_3277, DCQ7_3278	DC14_14565, DC14_14566	DCD2_5246	DC30_6690	DC34_9287, DC34_9288	DD52_1367	DE32_14665	DE69_10671	DE34_9283	DE02_16313	DE03_16333	DH96_5106	DI02_11230	DL74_5495	DL2-1_G13895, DL2-1_G13896	DN51_3562	DS_G10086, DS_G10087	DS20_5807	DS25_4016	DSD1_4249	DU_G12502, DU_G12504	DVV4_7812
OG0001109	DA12_12789, DA12_2596	DAT2_16958	DAMP_1930	DA58_14116	DACC_6506, DACC_6588	DA91_13343	DB24_14045, DB24_14115	DC16_6507	DC57_9235, DC57_9299	DCKR_3463, DCKR_8185	DC_G03710	DC84_7995	DCQ7_8017	DC14_11516	DCD2_12529	DC30_12605	DC34_7975	DD52_1922, DD52_1987	DE32_6533	DE69_3825	DE34_8067	DE02_10581	DE03_4630	DH96_260, DH96_8665	DI02_12376, DI02_13579	DL74_1936	DL2-1_G14869	DN51_1159	DS_G15717	DS20_11784	DS25_7222, DS25_7308	DSD1_7492	DU_G15886	DVV4_1672
OG0001110	DA12_432	DAT2_5598, DAT2_8837	DAMP_15171, DAMP_5813	DA58_5223	DACC_13285	DA91_14056, DA91_8373	DB24_713	DC16_16816	DC57_13899	DCKR_2633	DC_G09869	DC84_10113	DCQ7_1227	DC14_15304	DCD2_839	DC30_14032	DC34_8280	DD52_3711, DD52_3848	DE32_1081	DE69_4429	DE34_13871	DE02_6119	DE03_11935	DH96_647	DI02_6368	DL74_13507, DL74_15814, DL74_15815	DL2-1_G06347, DL2-1_G12116	DN51_8002	DS_G04844	DS20_5016	DS25_4771	DSD1_9868	DU_G06248, DU_G09772	DVV4_11955, DVV4_6265
OG0001115	DA12_2036	DAT2_10827, DAT2_9448	DAMP_14916, DAMP_5418	DA58_5309	DACC_13203	DA91_4395, DA91_5060	DB24_860, DB24_9041	DC16_4561	DC57_14054	DCKR_11761	DC_G10027, DC_G14649	DC84_10276	DCQ7_1389	DC14_8251	DCD2_999	DC30_7984	DC34_1408	DD52_3843	DE32_1628	DE69_5636	DE34_6871	DE02_9554	DE03_12091	DH96_7584	DI02_4538	DL74_15363, DL74_6835	DL2-1_G06201	DN51_7850	DS_G04322, DS_G04991	DS20_11330	DS25_14426	DSD1_9718	DU_G06106, DU_G06815	DVV4_15503, DVV4_6132
OG0001116	DA12_2053	DAT2_17240	DAMP_13597	DA58_5329, DA58_5330	DACC_15105	DA91_5078	DB24_879, DB24_880	DC16_4543	DC57_14071	DCKR_11778	DC_G10043	DC84_10295	DCQ7_1407	DC14_13133	DCD2_1018	DC30_4525	DC34_13043, DC34_13044	DD52_10501, DD52_10502	DE32_1651	DE69_4608	DE34_6850	DE02_9573, DE02_9574	DE03_12110, DE03_12111	DH96_8656	DI02_4554, DI02_4555	DL74_4917	DL2-1_G06189	DN51_7832	DS_G05010	DS20_11310, DS20_11311	DS25_14444, DS25_14445	DSD1_9699	DU_G06092	DVV4_6118
OG0001117	DA12_2574	DAT2_13129, DAT2_16846	DAMP_6689, DAMP_7141	DA58_4486	DACC_6609	DA91_6247	DB24_2509	DC16_6411	DC57_9324	DCKR_3439	DC_G03616, DC_G08901	DC84_7902	DCQ7_7926	DC14_12906	DCD2_12700	DC30_8914	DC34_13172	DD52_12451	DE32_15894	DE69_15476	DE34_8165	DE02_10681	DE03_4530	DH96_3326, DH96_3448	DI02_12335	DL74_501, DL74_6018	DL2-1_G00373, DL2-1_G14975	DN51_1255	DS_G03766, DS_G15603	DS20_11080	DS25_7326	DSD1_7399	DU_G03786, DU_G15775	DVV4_1560, DVV4_2415
OG0001118	DA12_2756	DAT2_3268	DAMP_14543	DA58_14207	DACC_2035	DA91_12631	DB24_1437	DC16_11298	DC57_4684	DCKR_1521	DC_G11770	DC84_13408	DCQ7_16161	DC14_12754	DCD2_4463	DC30_11262, DC30_8722	DC34_5215	DD52_9651	DE32_5564	DE69_13453	DE34_13565	DE02_564	DE03_10631	DH96_6844	DI02_3881	DL74_12990, DL74_4060	DL2-1_G06834, DL2-1_G11266, DL2-1_G18081	DN51_10418	DS_G12730, DS_G13819	DS20_8874	DS25_13598	DSD1_13376	DU_G00001, DU_G06743, DU_G10620, DU_G16368	DVV4_14034, DVV4_15429
OG0001120	DA12_5542	DAT2_14749	DAMP_10532	DA58_1385	DACC_12174	DA91_8700	DB24_4254	DC16_2020, DC16_2021	DC57_10018	DCKR_4517	DC_G02315	DC84_1940	DCQ7_4103	DC14_13605	DCD2_6939	DC30_10689	DC34_3846	DD52_6060	DE32_12739, DE32_12740	DE69_7585	DE34_8664	DE02_4946, DE02_4947	DE03_1627, DE03_1628	DH96_402	DI02_10842, DI02_13062	DL74_7916	DL2-1_G02322	DN51_9077, DN51_9078	DS_G01869	DS20_7023, DS20_7024	DS25_9712, DS25_9713	DSD1_1975, DSD1_1976	DU_G01869	DVV4_4269
OG0001122	DA12_5939	DAT2_8590	DAMP_10568	DA58_13652, DA58_13653	DACC_10371, DACC_10372	DA91_8056	DB24_14296	DC16_9892	DC57_7707, DC57_7716, DC57_7717	DCKR_11159, DCKR_11160, DCKR_11168	DC_G05176	DC84_7496	DCQ7_8593	DC14_1099	DCD2_5550	DC30_9242, DC30_9243	DC34_5681	DD52_1623	DE32_14530	DE69_14819	DE34_13691	DE02_15561	DE03_15233	DH96_12743, DH96_9557	DI02_438	DL74_15934	DL2-1_G14249, DL2-1_G14250	DN51_3058	DS_G09734	DS20_434	DS25_3705	DSD1_8658	DU_G12135	DVV4_8170
OG0001128	DA12_8935, DA12_8936	DAT2_14775, DAT2_8253	DAMP_12355, DAMP_15320	DA58_13199	DACC_13911	DA91_8731	DB24_278	DC16_14533	DC57_16036	DCKR_6846	DC_G07473	DC84_3026	DCQ7_15096	DC14_3010	DCD2_14483	DC30_1367	DC34_1332	DD52_3278	DE32_14426	DE69_2245	DE34_12800	DE02_13041	DE03_687	DH96_11520	DI02_2828	DL74_13002, DL74_13576	DL2-1_G06846, DL2-1_G07350	DN51_12837	DS_G04371, DS_G04372, DS_G09251	DS20_12054	DS25_6932	DSD1_16827	DU_G06756, DU_G09471	DVV4_15442, DVV4_5489
OG0001133	DA12_10202, DA12_10203	DAT2_4176	DAMP_11659	DA58_13364	DACC_12035, DACC_12036	DA91_6212	DB24_4372	DC16_14228	DC57_9922	DCKR_4422	DC_G02412, DC_G02413	DC84_2091, DC84_2092	DCQ7_4253, DCQ7_4254	DC14_1338, DC14_1339	DCD2_14848, DCD2_14849	DC30_3549	DC34_3996	DD52_14693	DE32_5926, DE32_5927	DE69_14281	DE34_11855	DE02_5214	DE03_988	DH96_10884	DI02_2352	DL74_7777	DL2-1_G02444	DN51_12546, DN51_12547	DS_G01743	DS20_6437	DS25_9856	DSD1_6713	DU_G01745	DVV4_4389
OG0001150	DA12_12504	DAT2_1033	DAMP_16780	DA58_8233, DA58_8234	DACC_4529	DA91_13465	DB24_12947, DB24_12948	DC16_3465	DC57_16603	DCKR_2277	DC_G02848	DC84_14534	DCQ7_3662	DC14_15916	DCD2_9199	DC30_1432, DC30_1433	DC34_8500	DD52_4219, DD52_4220	DE32_6599	DE69_10017	DE34_10243	DE02_4757, DE02_4758	DE03_10864, DE03_10865	DH96_6674	DI02_3535, DI02_3536	DL74_12230	DL2-1_G17693	DN51_16082	DS_G17122	DS20_15463, DS20_15464	DS25_14209	DSD1_4907	DU_G16736	DVV4_14416
OG0001151	DA12_12514	DAT2_1040, DAT2_9548	DAMP_16771	DA58_8228	DACC_4525	DA91_6785	DB24_12941, DB24_2498	DC16_3453	DC57_9530	DCKR_3231	DC_G03380, DC_G16161	DC84_14523	DCQ7_3652	DC14_4849	DCD2_9188	DC30_1424	DC34_7912, DC34_8491	DD52_4226	DE32_5420	DE69_10030	DE34_10256	DE02_4743	DE03_10850	DH96_11632	DI02_3540	DL74_10626, DL74_12223	DL2-1_G07499, DL2-1_G17684	DN51_16071	DS_G03779, DS_G17106	DS20_10917	DS25_14201	DSD1_4919	DU_G16744	DVV4_14424, DVV4_5344
OG0001155	DA12_8324	DAT2_16784	DAMP_12992	DA58_4450	DACC_6646	DA91_5775	DB24_14813	DC16_10169, DC16_6351	DC57_9351	DCKR_3412	DC_G03581	DC84_7842	DCQ7_7866	DC14_12966	DCD2_6539	DC30_6590	DC34_13226	DD52_2054	DE32_14088, DE32_8109	DE69_15920	DE34_946, DE34_9509	DE02_15779, DE02_7175	DE03_15518, DE03_4469	DH96_7637	DI02_6302	DL74_447	DL2-1_G15037	DN51_1317, DN51_3339	DS_G15537	DS20_2308, DS20_4435	DS25_7384	DSD1_4474, DSD1_7333	DU_G15712	DVV4_1495
OG0001157	DA12_10656	DAT2_603	DAMP_10079	DA58_6983	DACC_563	DA91_1402	DB24_2664, DB24_2665	DC16_487, DC16_488	DC57_11525	DCKR_503	DC_G00786	DC84_712, DC84_713	DCQ7_11178, DCQ7_11179	DC14_6538	DCD2_5890	DC30_9689	DC34_622	DD52_7238	DE32_5217	DE69_12065, DE69_12066	DE34_12074, DE34_12075	DE02_16569	DE03_3162	DH96_336	DI02_12239	DL74_12665	DL2-1_G00535	DN51_11660	DS_G03609	DS20_17152, DS20_6473	DS25_11868	DSD1_464, DSD1_465	DU_G03619	DVV4_2593
OG0001159	DA12_11379	DAT2_13892, DAT2_6432	DAMP_3622, DAMP_4573, DAMP_4635	DA58_13500	DACC_5519	DA91_6449	DB24_1191	DC16_7368	DC57_13666	DCKR_2398	DC_G09632	DC84_10625	DCQ7_1529	DC14_15028	DCD2_3436	DC30_12549	DC34_6310	DD52_10790	DE32_12297	DE69_5853	DE34_11545	DE02_1438	DE03_13251	DH96_11789, DH96_8753	DI02_11013	DL74_11732, DL74_8464	DL2-1_G05844, DL2-1_G07058	DN51_283	DS_G04165, DS_G05365	DS20_17042	DS25_5423	DSD1_8362	DU_G05751, DU_G06979	DVV4_5797
OG0001160	DA12_13056, DA12_13057	DAT2_1715	DAMP_13207	DA58_9595	DACC_885, DACC_886	DA91_82	DB24_3407	DC16_1106	DC57_11326	DCKR_7946	DC_G00978	DC84_943	DCQ7_5285	DC14_14923	DCD2_15378	DC30_13499	DC34_12842	DD52_5214	DE32_6385, DE32_6386	DE69_3067	DE34_2323	DE02_8646	DE03_2554	DH96_7449	DI02_3070, DI02_3071	DL74_6591	DL2-1_G01398, DL2-1_G01399	DN51_12276	DS_G02787, DS_G02788	DS20_5610	DS25_9001, DS25_9002	DSD1_1068	DU_G02776, DU_G02777	DVV4_3382
OG0001162	DA12_13275, DA12_2205	DAT2_14105, DAT2_7563	DAMP_4030, DAMP_4402	DA58_14490, DA58_15090	DACC_10483	DA91_11872	DB24_14207	DC16_10006	DC57_7783	DCKR_11094	DC_G05099	DC84_7594	DCQ7_8693	DC14_999	DCD2_5646	DC30_15225	DC34_5644	DD52_14330	DE32_13067	DE69_4793	DE34_9676	DE02_3841	DE03_15347	DH96_7823	DI02_9555	DL74_16046, DL74_464	DL2-1_G14373, DL2-1_G15020	DN51_3169	DS_G09595, DS_G14110	DS20_13595	DS25_3603	DSD1_4643	DU_G12016, DU_G15733	DVV4_145
OG0001166	DA12_511	DAT2_14562	DAMP_13853	DA58_7353	DACC_11334	DA91_8196, DA91_8197	DB24_11060	DC16_9185	DC57_1221	DCKR_16134	DC_G14142	DC84_15073	DCQ7_1836	DC14_10286	DCD2_9906	DC30_9785	DC34_7361, DC34_7362	DD52_8469	DE32_13535	DE69_12301	DE34_1195	DE02_2186, DE02_2187	DE03_16263, DE03_16264	DH96_7365	DI02_6133, DI02_6134	DL74_15575	DL2-1_G05199, DL2-1_G05201	DN51_5159	DS_G05968, DS_G05969	DS20_6128	DS25_1312	DSD1_3500	DU_G05125, DU_G05127	DVV4_11215
OG0001169	DA12_811	DAT2_12022	DAMP_10000, DAMP_9999	DA58_8636, DA58_8637	DACC_4186	DA91_14005	DB24_11881	DC16_9566	DC57_1525	DCKR_6228	DC_G14435	DC84_15468	DCQ7_14003	DC14_989	DCD2_7399	DC30_2979, DC30_2980	DC34_10098	DD52_13792, DD52_13793	DE32_14017	DE69_6780	DE34_6713	DE02_4019	DE03_4873	DH96_7831	DI02_9085, DI02_9086	DL74_6701	DL2-1_G05529, DL2-1_G05530	DN51_16498	DS_G05675, DS_G05676	DS20_10394	DS25_1694	DSD1_5600	DU_G05449, DU_G05450	DVV4_10902
OG0001170	DA12_1114	DAT2_10249, DAT2_14545	DAMP_210, DAMP_464	DA58_7953	DACC_11004	DA91_14671	DB24_12290	DC16_8832	DC57_702	DCKR_13785	DC_G13618, DC_G13619	DC84_14886	DCQ7_1653	DC14_5743	DCD2_8777	DC30_11491	DC34_11605, DC34_11606	DD52_8022	DE32_6840	DE69_2425	DE34_10919	DE02_2708	DE03_15905	DH96_8226	DI02_9634	DL74_14380, DL74_7813	DL2-1_G03426, DL2-1_G06525	DN51_5518	DS_G04660	DS20_7458	DS25_937	DSD1_3151	DU_G00776, DU_G06434	DVV4_6437, DVV4_8515
OG0001171	DA12_1590	DAT2_9229	DAMP_2337	DA58_12081	DACC_10000	DA91_11791, DA91_11792	DB24_9579	DC16_10216	DC57_6768	DCKR_1082	DC_G05698	DC84_7021	DCQ7_9221	DC14_2857	DCD2_5072	DC30_5442	DC34_4770	DD52_1189	DE32_14075	DE69_16051	DE34_9460	DE02_7221, DE02_7222	DE03_15564, DE03_15565	DH96_1499	DI02_12526, DI02_5081	DL74_7062	DL2-1_G13713, DL2-1_G13714	DN51_3390	DS_G10268, DS_G10269	DS20_4483, DS20_4484	DS25_4184	DSD1_4422	DU_G12685, DU_G12686	DVV4_7640
OG0001172	DA12_1677	DAT2_3224, DAT2_9051	DAMP_16677, DAMP_6737	DA58_2690	DACC_14394	DA91_2997	DB24_2106, DB24_8751	DC16_15596	DC57_13221	DCKR_15547	DC_G09203	DC84_3997	DCQ7_6604	DC14_1438	DCD2_305	DC30_4625	DC34_15961	DD52_11203, DD52_12728	DE32_7781	DE69_9682	DE34_10048	DE02_8787	DE03_6101	DH96_11434	DI02_3627	DL74_63	DL2-1_G09347, DL2-1_G10510	DN51_15063	DS_G07479, DS_G13052	DS20_4346	DS25_10573, DS25_6164	DSD1_15760	DU_G07681	DVV4_13451, DVV4_16586
OG0001176	DA12_4963	DAT2_1114	DAMP_7611	DA58_5180, DA58_5181	DACC_2588, DACC_2589	DA91_10534	DB24_1805	DC16_11882	DC57_4161, DC57_4162	DCKR_14349, DCKR_14350	DC_G12311, DC_G12312	DC84_13002	DCQ7_4904	DC14_15911	DCD2_10945	DC30_13939	DC34_9819	DD52_9294	DE32_2270	DE69_7762	DE34_3751	DE02_13332	DE03_8429	DH96_6614	DI02_2730, DI02_5036	DL74_13127	DL2-1_G10869, DL2-1_G10870	DN51_9828	DS_G13388	DS20_9682	DS25_13213	DSD1_13950	DU_G11006, DU_G11007	DVV4_13117
OG0001179	DA12_5740	DAT2_16927, DAT2_1971	DAMP_17169, DAMP_1962	DA58_6315	DACC_1503	DA91_7713	DB24_3647	DC16_1698	DC57_10552	DCKR_5051	DC_G01766	DC84_1237	DCQ7_11760	DC14_11069	DCD2_15087	DC30_5949	DC34_10398, DC34_11718	DD52_5460	DE32_3495	DE69_213	DE34_15253	DE02_7851	DE03_1950	DH96_2784	DI02_12723	DL74_2965	DL2-1_G01657, DL2-1_G14904	DN51_8750	DS_G02524, DS_G15679	DS20_2359	DS25_11526, DS25_9266	DSD1_1656	DU_G02515, DU_G15854	DVV4_1638, DVV4_3646
OG0001181	DA12_7288	DAT2_1850	DAMP_15880	DA58_11054	DACC_1370	DA91_9625	DB24_3532	DC16_1841, DC16_1842	DC57_11187	DCKR_5688	DC_G01124	DC84_1095	DCQ7_5437	DC14_9071	DCD2_15224	DC30_7040, DC30_7041	DC34_12991	DD52_5346	DE32_4055, DE32_4056	DE69_73	DE34_15113	DE02_13208	DE03_1809	DH96_8738	DI02_13426	DL74_10367	DL2-1_G01526, DL2-1_G01527	DN51_8895, DN51_8896	DS_G02652	DS20_14987, DS20_14988	DS25_9137, DS25_9138	DSD1_1799	DU_G02644, DU_G02645	DVV4_3516
OG0001182	DA12_7971	DAT2_10818, DAT2_2123	DAMP_2789, DAMP_971	DA58_4806	DACC_2964	DA91_194	DB24_12667	DC16_12422	DC57_16606, DC57_3673	DCKR_13108, DCKR_2280	DC_G02845, DC_G12801	DC84_12632	DCQ7_13292	DC14_8919	DCD2_10576	DC30_10016	DC34_5133	DD52_13340	DE32_11965	DE69_8383	DE34_14420	DE02_5467	DE03_9035	DH96_8869	DI02_2052	DL74_3728, DL74_8246	DL2-1_G07746	DN51_13949	DS_G13745	DS20_243	DS25_5935	DSD1_6148	DU_G09075, DU_G11665	DVV4_13748, DVV4_5121
OG0001183	DA12_8669, DA12_8670	DAT2_13755	DAMP_2252	DA58_12457	DACC_3248	DA91_10758, DA91_10759	DB24_7648	DC16_2501	DC57_15596, DC57_15597	DCKR_14944, DCKR_14945	DC_G07916, DC_G07917	DC84_2257	DCQ7_10009	DC14_11352	DCD2_14021	DC30_13637	DC34_8921, DC34_8922	DD52_9021	DE32_2751	DE69_13026	DE34_399	DE02_8346	DE03_1144	DH96_5045	DI02_5895	DL74_5005	DL2-1_G02608	DN51_9568, DN51_9569	DS_G01579	DS20_763	DS25_10015, DS25_10016	DSD1_6536	DU_G01582	DVV4_11702
OG0001184	DA12_8921, DA12_8922	DAT2_12950	DAMP_4185	DA58_10554	DACC_4731	DA91_4474, DA91_4475	DB24_13436	DC16_5627	DC57_9848	DCKR_4349	DC_G02489, DC_G02490	DC84_14182, DC84_14183	DCQ7_12575, DCQ7_12576	DC14_914, DC14_915	DCD2_2831, DCD2_2832	DC30_10501	DC34_14175, DC34_14176	DD52_4477	DE32_1274	DE69_15785	DE34_10870	DE02_16116	DE03_9655	DH96_11452	DI02_4595	DL74_5782	DL2-1_G17393	DN51_15775	DS_G16788	DS20_14376	DS25_16331	DSD1_15054	DU_G17026	DVV4_14712
OG0001186	DA12_9351	DAT2_2429	DAMP_14978	DA58_12133	DACC_9948	DA91_14129	DB24_9111	DC16_10159	DC57_6816	DCKR_1035	DC_G05648	DC84_2799, DC84_6965	DCQ7_10477, DCQ7_9164	DC14_10924, DC14_9747	DCD2_14952, DCD2_5016	DC30_1393, DC30_5491	DC34_4714	DD52_984	DE32_12481, DE32_12911	DE69_15995	DE34_9516	DE02_7165	DE03_15508	DH96_3495	DI02_1245, DI02_3854, DI02_7191	DL74_14999	DL2-1_G13479	DN51_3329	DS_G10541	DS20_4428	DS25_4233	DSD1_4484	DU_G12915	DVV4_7414
OG0001187	DA12_9560	DAT2_5991	DAMP_10865	DA58_616	DACC_7592	DA91_10429	DB24_6401	DC16_13396	DC57_2721	DCKR_12490	DC_G15639	DC84_11350, DC84_13951, DC84_7930	DCQ7_13723, DCQ7_15470, DCQ7_7952	DC14_11576, DC14_12716, DC14_9453	DCD2_12726, DCD2_15922, DCD2_7119	DC30_772	DC34_16309	DD52_5173	DE32_8284	DE69_8885	DE34_5756	DE02_1923	DE03_7157	DH96_6298	DI02_1010	DL74_6638	DL2-1_G08064	DN51_2173	DS_G08607	DS20_8222	DS25_12989	DSD1_11277	DU_G08792	DVV4_4845
OG0001211	DA12_12447	DAT2_926	DAMP_777	DA58_8135	DACC_3848	DA91_13185, DA91_3570	DB24_13022, DB24_14847	DC16_3548	DC57_16527	DCKR_2200	DC_G02965	DC84_14629	DCQ7_11538	DC14_11213	DCD2_11444	DC30_15321	DC34_15657	DD52_3976, DD52_4152	DE32_11588, DE32_14355	DE69_8499	DE34_9760	DE02_11439	DE03_10952	DH96_11419	DI02_12455, DI02_2261, DI02_5132	DL74_968	DL2-1_G17792	DN51_16170	DS_G17215	DS20_10018, DS20_3166	DS25_14019	DSD1_4816	DU_G16637	DVV4_14310
OG0001216	DA12_3143	DAT2_10213	DAMP_243, DAMP_4319	DA58_7920	DACC_10973	DA91_14637	DB24_12257, DB24_13999	DC16_8802	DC57_741	DCKR_13824	DC_G13663	DC84_14918	DCQ7_1684	DC14_5774	DCD2_8809	DC30_11527	DC34_13903	DD52_10363, DD52_7990	DE32_8613	DE69_7086	DE34_10951	DE02_2739	DE03_15874	DH96_958	DI02_14327	DL74_12140, DL74_14346	DL2-1_G03389, DL2-1_G04520	DN51_5549	DS_G00777, DS_G06651	DS20_7489	DS25_900	DSD1_3120	DU_G00812, DU_G04470	DVV4_8479
OG0001218	DA12_10995	DAT2_8529	DAMP_2081	DA58_8502	DACC_10152	DA91_8439	DB24_9407	DC16_10390	DC57_6601, DC57_6602	DCKR_1248, DCKR_1249	DC_G05858, DC_G05859	DC84_7187, DC84_7188	DCQ7_3285, DCQ7_3286	DC14_14574, DC14_14575	DCD2_5237, DCD2_5238	DC30_6697	DC34_9278	DD52_1360	DE32_14673	DE69_10664	DE34_9290	DE02_16307	DE03_16327	DH96_5098	DI02_6341	DL74_5502	DL2-1_G13888	DN51_3555	DS_G10095	DS20_5801	DS25_4024	DSD1_4255	DU_G12512	DVV4_7805
OG0001219	DA12_11146	DAT2_9973	DAMP_12761, DAMP_12762	DA58_10386, DA58_10387	DACC_1151	DA91_2308	DB24_3172, DB24_3173	DC16_928	DC57_11030	DCKR_5532	DC_G01283	DC84_278	DCQ7_14747	DC14_11974	DCD2_13636	DC30_15049	DC34_181	DD52_6744, DD52_6745	DE32_13143	DE69_4320	DE34_2491	DE02_2282	DE03_2734	DH96_4006	DI02_1954	DL74_8925, DL74_8926	DL2-1_G01089	DN51_12095	DS_G03075, DS_G03076	DS20_3191	DS25_8704	DSD1_893	DU_G03065	DVV4_3108, DVV4_3109
OG0001220	DA12_11698	DAT2_1633	DAMP_2568	DA58_833	DACC_7808	DA91_9459	DB24_10936	DC16_13181	DC57_2508, DC57_2509	DCKR_7465, DCKR_7466	DC_G15416, DC_G15417	DC84_11573	DCQ7_8216	DC14_9809	DCD2_11736	DC30_10199	DC34_16497, DC34_16498	DD52_4950	DE32_8499	DE69_8665	DE34_5532	DE02_3008	DE03_6941	DH96_9347	DI02_5555	DL74_10931, DL74_10932	DL2-1_G08301	DN51_1958	DS_G08369, DS_G08370	DS20_12469	DS25_12772	DSD1_11062	DU_G08556	DVV4_4618, DVV4_4619
OG0001221	DA12_11835	DAT2_7092	DAMP_10884	DA58_7061	DACC_641	DA91_3315	DB24_11788	DC16_572	DC57_11611	DCKR_591	DC_G00697	DC84_626, DC84_7546	DCQ7_10640, DCQ7_8643	DC14_1050, DC14_634	DCD2_5596, DCD2_5807	DC30_15128	DC34_536, DC34_5590	DD52_14268	DE32_5180	DE69_11977	DE34_166	DE02_14498	DE03_3080	DH96_3131	DI02_25	DL74_7566	DL2-1_G05647	DN51_11744, DN51_7039	DS_G03416	DS20_13424	DS25_11952	DSD1_547	DU_G05568	DVV4_10786, DVV4_6567
OG0001224	DA12_12363	DAT2_10872	DAMP_5373	DA58_11472, DA58_11473	DACC_13503	DA91_7507	DB24_816	DC16_4616	DC57_14003, DC57_14004	DCKR_2738, DCKR_2739	DC_G09970	DC84_10211	DCQ7_1324	DC14_8194	DCD2_934	DC30_14287	DC34_11997, DC34_11998	DD52_3791	DE32_5328	DE69_10104	DE34_6930	DE02_9493	DE03_12030	DH96_7557	DI02_4517	DL74_4409	DL2-1_G06251	DN51_7908, DN51_7909	DS_G04937	DS20_3584, DS20_3585	DS25_14342	DSD1_9774, DSD1_9775	DU_G06159	DVV4_6180
OG0001227	DA12_10419, DA12_390	DAT2_11939, DAT2_842	DAMP_7329, DAMP_9768	DA58_9940	DACC_11376	DA91_13693	DB24_12136, DB24_12541	DC16_9237	DC57_1276	DCKR_16191	DC_G14191	DC84_15132	DCQ7_1894	DC14_10346	DCD2_9965	DC30_9830	DC34_7334	DD52_324	DE32_1790	DE69_10752	DE34_1141	DE02_11566	DE03_5201	DH96_7271	DI02_2024	DL74_12042, DL74_7939	DL2-1_G05251, DL2-1_G17885	DN51_5106	DS_G07661	DS20_698	DS25_1371	DSD1_3557	DU_G05176, DU_G16548	DVV4_11171
OG0001228	DA12_1060	DAT2_15530	DAMP_14718, DAMP_4922	DA58_270, DA58_4207, DA58_7726	DACC_6872	DA91_10905	DB24_14368, DB24_14573	DC16_6054	DC57_9638	DCKR_3120	DC_G03288	DC84_4891	DCQ7_7608	DC14_6174	DCD2_6289	DC30_3145	DC34_13222	DD52_1693, DD52_4303, DD52_9935, DD52_9936	DE32_11793	DE69_3672	DE34_9207	DE02_15637	DE03_5524	DH96_7904	DI02_7299	DL74_3909	DL2-1_G14526	DN51_1607	DS_G15911	DS20_6038	DS25_7618	DSD1_7038	DU_G16221	DVV4_2019
OG0001230	DA12_1890, DA12_1891	DAT2_5479	DAMP_6446	DA58_11585, DA58_11586	DACC_13389, DACC_13390	DA91_262	DB24_602	DC16_16701	DC57_14310	DCKR_4020	DC_G10272	DC84_10003, DC84_10004	DCQ7_12983, DCQ7_12984	DC14_15620, DC14_15621	DCD2_1216	DC30_10131	DC34_13664	DD52_3603	DE32_7743	DE69_15208	DE34_13987	DE02_10068	DE03_11821	DH96_3367, DH96_3368	DI02_9351	DL74_13394	DL2-1_G06467	DN51_8118	DS_G04726	DS20_4092	DS25_4883	DSD1_9984	DU_G06370	DVV4_6371
OG0001232	DA12_2139	DAT2_13306, DAT2_3880	DAMP_3982, DAMP_7112	DA58_14346	DACC_88	DA91_3050	DB24_13246	DC16_5532	DC57_7901	DCKR_10975	DC_G04982, DC_G08641	DC84_9388	DCQ7_2272	DC14_11452	DCD2_6627	DC30_10984	DC34_11270	DD52_12025	DE32_4660	DE69_2733	DE34_13361	DE02_4803	DE03_12728	DH96_1643	DI02_3942	DL74_12519, DL74_1845	DL2-1_G00344, DL2-1_G16551	DN51_7183	DS_G03795, DS_G14059	DS20_14515	DS25_11123	DSD1_9073	DU_G03811	DVV4_100, DVV4_2386
OG0001236	DA12_5454	DAT2_10422	DAMP_4481	DA58_2731	DACC_14353	DA91_11826	DB24_11573	DC16_14965	DC57_12527	DCKR_386	DC_G06105	DC84_3154, DC84_6756	DCQ7_10853, DCQ7_9608, DCQ7_9615	DC14_5552, DC14_8379	DCD2_14613, DCD2_9698	DC30_3930	DC34_13804	DD52_10250	DE32_9481	DE69_1490	DE34_14665	DE02_12475	DE03_266	DH96_2770	DI02_13187	DL74_12069	DL2-1_G04599	DN51_13281	DS_G06576	DS20_7594	DS25_3846, DS25_7020, DS25_7898	DSD1_16388	DU_G04546	DVV4_9845
OG0001244	DA12_7193	DAT2_15160	DAMP_1526	DA58_10830	DACC_8859	DA91_1755	DB24_14962	DC16_4221	DC57_5663	DCKR_9394	DC_G06387	DC84_6030, DC84_8305	DCQ7_2624, DCQ7_3680	DC14_13044, DC14_14883	DCD2_3130, DCD2_3964	DC30_6439, DC30_9874	DC34_16692, DC34_7723	DD52_24	DE32_15618	DE69_13343	DE34_15779	DE02_11804	DE03_14279	DH96_8074	DI02_9649	DL74_3120	DL2-1_G12272	DN51_4808	DS_G11736	DS20_12547	DS25_11576	DSD1_12130	DU_G14128	DVV4_10262, DVV4_9210
OG0001246	DA12_8713	DAT2_13399	DAMP_6628	DA58_14376	DACC_55	DA91_3059	DB24_13210	DC16_5552, DC16_7836	DC57_7913	DCKR_10963	DC_G04955	DC84_9406	DCQ7_2292	DC14_11432	DCD2_6609	DC30_11008	DC34_11250	DD52_14651	DE32_1488, DE32_6371	DE69_5319	DE34_13189, DE34_13344	DE02_4818, DE02_8038	DE03_12743, DE03_12991	DH96_8522	DI02_9035	DL74_764	DL2-1_G16609	DN51_15557	DS_G14007	DS20_14531, DS20_4851	DS25_11143	DSD1_5921, DSD1_9058	DU_G14189	DVV4_31
OG0001248	DA12_9173	DAT2_4043	DAMP_2938	DA58_2645	DACC_14438	DA91_3207	DB24_11645, DB24_15042	DC16_15064	DC57_12514	DCKR_399	DC_G06121	DC84_3196, DC84_3197	DCQ7_10811	DC14_6130	DCD2_14657	DC30_1793	DC34_13880	DD52_10324	DE32_15484	DE69_6675	DE34_16539	DE02_14396	DE03_40	DH96_9263	DI02_14138	DL74_3468	DL2-1_G04468	DN51_13368	DS_G06739, DS_G09463	DS20_11863, DS20_12617, DS20_1468, DS20_15697, DS20_17050	DS25_7102	DSD1_16288	DU_G04411	DVV4_9982
OG0001252	DA12_12006, DA12_446	DAT2_11572, DAT2_11573	DAMP_17000	DA58_2998, DA58_2999	DACC_14085, DACC_14086	DA91_5445	DB24_11342	DC16_14724	DC57_16208	DCKR_7017	DC_G07302	DC84_2846	DCQ7_10525	DC14_15184	DCD2_14305	DC30_4264	DC34_4538	DD52_10023	DE32_9876	DE69_12176	DE34_12616	DE02_12332	DE03_504	DH96_5915	DI02_13079	DL74_7766	DL2-1_G04867, DL2-1_G04869	DN51_13026	DS_G06299, DS_G06300	DS20_8499	DS25_6739	DSD1_16641	DU_G04800, DU_G04801	DVV4_9581
OG0001254	DA12_12778	DAT2_11390, DAT2_15486	DAMP_10259, DAMP_3473	DA58_15134, DA58_6177	DACC_1630, DACC_3875	DA91_12210	DB24_9820	DC16_4777	DC57_5115	DCKR_12041	DC_G11331	DC84_3755	DCQ7_12295	DC14_14782	DCD2_2213	DC30_14714	DC34_4188	DD52_11739	DE32_16038	DE69_9105	DE34_4669	DE02_3490	DE03_10313	DH96_3552	DI02_12622	DL74_7172	DL2-1_G11668, DL2-1_G15965	DN51_10729	DS_G12324, DS_G14607	DS20_16260	DS25_15369	DSD1_2518	DU_G10220, DU_G14811	DVV4_12379
OG0001275	DA12_11072	DAT2_11437, DAT2_3017	DAMP_3860	DA58_3481	DACC_5644	DA91_14	DB24_6147	DC16_7567	DC57_8264	DCKR_9154	DC_G04632	DC84_8921	DCQ7_11008	DC14_2208	DCD2_12414	DC30_1644	DC34_800	DD52_2929	DE32_10389	DE69_6053	DE34_11344	DE02_1235	DE03_13455	DH96_100	DI02_7462	DL74_4291, DL74_9686	DL2-1_G04206, DL2-1_G16023	DN51_83	DS_G00022, DS_G14557	DS20_16838	DS25_2164	DSD1_8564	DU_G00013, DU_G14756	DVV4_597, DVV4_9291
OG0001277	DA12_12463	DAT2_952	DAMP_8403	DA58_8153	DACC_4449	DA91_10925, DA91_1646, DA91_4420	DB24_13006	DC16_3524	DC57_16550	DCKR_2223	DC_G02937	DC84_14605	DCQ7_11515	DC14_11189	DCD2_11421	DC30_8240	DC34_15634	DD52_4168	DE32_9676	DE69_9959	DE34_10183	DE02_11464	DE03_10927	DH96_2068	DI02_10268	DL74_12984, DL74_942	DL2-1_G06826, DL2-1_G17763	DN51_16145	DS_G17192	DS20_10045	DS25_14067	DSD1_4842	DU_G06736, DU_G16667	DVV4_14335, DVV4_15423
OG0001278	DA12_12517	DAT2_1044, DAT2_9123	DAMP_16766	DA58_2100, DA58_8224	DACC_12851, DACC_4521	DA91_10260	DB24_12937	DC16_3450	DC57_16635	DCKR_2307	DC_G02831	DC84_14519	DCQ7_3648	DC14_4845	DCD2_9184	DC30_1421	DC34_8488	DD52_4231	DE32_3705	DE69_10034	DE34_10260	DE02_4739	DE03_10846	DH96_7412	DI02_12745	DL74_12213	DL2-1_G12598, DL2-1_G17674	DN51_16067	DS_G17102	DS20_10921	DS25_14198	DSD1_4922	DU_G13814, DU_G16755	DVV4_13300, DVV4_14429
OG0001279	DA12_3130	DAT2_4216	DAMP_6347	DA58_7906	DACC_10959, DACC_10960	DA91_14625	DB24_12245	DC16_8790	DC57_753	DCKR_13836	DC_G13676	DC84_14930	DCQ7_1697	DC14_5786	DCD2_8822	DC30_11540, DC30_11541	DC34_13916	DD52_7980	DE32_5650	DE69_9814	DE34_10963	DE02_2751	DE03_15862	DH96_945, DH96_946	DI02_14338	DL74_14331, DL74_14332	DL2-1_G03373, DL2-1_G03374	DN51_5561	DS_G00788	DS20_7501	DS25_888	DSD1_3108	DU_G00826, DU_G00827	DVV4_8466
OG0001281	DA12_3783	DAT2_13333, DAT2_4416	DAMP_16694	DA58_10024	DACC_11457	DA91_1426, DA91_976	DB24_7135	DC16_8591	DC57_925	DCKR_15837	DC_G13868	DC84_15781	DCQ7_126	DC14_1252	DCD2_1370	DC30_7634	DC34_13365	DD52_13650, DD52_13651	DE32_15433	DE69_5077	DE34_7355	DE02_7614	DE03_3660	DH96_2299	DI02_5918	DL74_13315	DL2-1_G03168	DN51_5753	DS_G01007, DS_G03816	DS20_11425	DS25_14253, DS25_677	DSD1_3626	DU_G01025	DVV4_2364, DVV4_8270
OG0001282	DA12_9778	DAT2_14094	DAMP_13591	DA58_11089, DA58_11090	DACC_14800	DA91_4362	DB24_13652	DC16_5835	DC57_8120	DCKR_11611	DC_G04771	DC84_9085	DCQ7_1986	DC14_15988	DCD2_11666	DC30_9170, DC30_9171	DC34_5768	DD52_12329, DD52_12330	DE32_4880	DE69_15340	DE34_7666	DE02_9329	DE03_12531	DH96_1508, DH96_1509	DI02_1837	DL74_13045	DL2-1_G16189, DL2-1_G16190	DN51_7408	DS_G14402	DS20_11675	DS25_2005	DSD1_9274	DU_G14599, DU_G14600	DVV4_445
OG0001284	DA12_10843	DAT2_13082	DAMP_4498	DA58_10037	DACC_11470	DA91_4505	DB24_2551	DC16_15086, DC16_232	DC57_12008	DCKR_985	DC_G00269	DC84_23	DCQ7_6861	DC14_15370	DCD2_13384	DC30_3827	DC34_12587	DD52_12480	DE32_8951	DE69_14137	DE34_16585	DE02_11970, DE02_14417	DE03_3395, DE03_61	DH96_9192	DI02_12379	DL74_6056	DL2-1_G00413	DN51_11432, DN51_13392	DS_G03724	DS20_11884, DS20_13762	DS25_11684	DSD1_16265, DSD1_234	DU_G03745	DVV4_2467
OG0001285	DA12_11301	DAT2_5661	DAMP_11815	DA58_3575	DACC_5741	DA91_2947	DB24_6040	DC16_7287, DC16_7288	DC57_8374	DCKR_9045	DC_G04523	DC84_8812, DC84_8814	DCQ7_7553, DCQ7_7555	DC14_3743, DC14_3745	DCD2_12308, DCD2_12310	DC30_53	DC34_3237	DD52_2814	DE32_15799	DE69_6158	DE34_11237	DE02_1132	DE03_13557	DH96_840	DI02_11894	DL74_4149	DL2-1_G15899	DN51_367	DS_G14671	DS20_13255	DS25_2277	DSD1_8280, DSD1_8281	DU_G14877	DVV4_705
OG0001289	DA12_12106	DAT2_7382	DAMP_1636	DA58_4680	DACC_4997	DA91_2905	DB24_8352	DC16_3295	DC57_14869, DC57_3722	DCKR_13903, DCKR_7699	DC_G08554	DC84_13618	DCQ7_15141	DC14_7434	DCD2_15588	DC30_14962	DC34_17099	DD52_7847	DE32_7517	DE69_14458	DE34_8408	DE02_6186	DE03_9260	DH96_2922	DI02_14178	DL74_2631, DL74_9002	DL2-1_G04090, DL2-1_G16711	DN51_10642, DN51_6366	DS_G17535	DS20_15102	DS25_16068	DSD1_14411	DU_G17649	DVV4_15347, DVV4_9147
OG0001290	DA12_13533	DAT2_16455, DAT2_8839	DAMP_10808, DAMP_5815	DA58_13420	DACC_3152	DA91_4455	DB24_7729	DC16_2610	DC57_12503, DC57_9868	DCKR_411, DCKR_4369	DC_G02470, DC_G06131	DC84_2146	DCQ7_14130	DC14_8802	DCD2_13058	DC30_10560	DC34_14494	DD52_9109	DE32_14882	DE69_3141	DE34_506	DE02_8452	DE03_1039	DH96_8431	DI02_9674	DL74_15817	DL2-1_G12118	DN51_9678	DS_G11874	DS20_5319	DS25_15889, DS25_9902	DSD1_6423	DU_G09770	DVV4_11953
OG0001291	DA12_727	DAT2_12541	DAMP_13565	DA58_8958	DACC_5286	DA91_5242	DB24_8163	DC16_2725	DC57_15423	DCKR_15120	DC_G08123	DC84_10895, DC84_14051	DCQ7_15570	DC14_8034, DC14_9064	DCD2_10975, DCD2_16027	DC30_3257	DC34_14201, DC34_6765	DD52_7650	DE32_13400, DE32_7025	DE69_9919	DE34_10654	DE02_15352	DE03_9522	DH96_12277	DI02_600	DL74_16437	DL2-1_G16955	DN51_6898	DS_G16365	DS20_4820, DS20_9150	DS25_16177	DSD1_14923	DU_G17434	DVV4_15098
OG0001292	DA12_760	DAT2_15304	DAMP_14336	DA58_412	DACC_7385	DA91_4027	DB24_6606	DC16_13623	DC57_2254	DCKR_7186	DC_G15154	DC84_11138, DC84_11139	DCQ7_4749, DCQ7_4750	DC14_10640, DC14_10641	DCD2_8919	DC30_12392	DC34_6087	DD52_6215	DE32_11863	DE69_6520, DE69_6521	DE34_4857, DE34_4858	DE02_1720	DE03_7360	DH96_818	DI02_10496	DL74_3795	DL2-1_G07813	DN51_2377, DN51_2378	DS_G08828	DS20_10827	DS25_3032	DSD1_11486	DU_G09010	DVV4_5055
OG0001294	DA12_1929	DAT2_15866	DAMP_485	DA58_11546	DACC_13429	DA91_2055	DB24_561	DC16_16657	DC57_14360, DC57_35	DCKR_12250, DCKR_4069	DC_G10321, DC_G14164	DC84_9953	DCQ7_14726	DC14_9236	DCD2_9535	DC30_10090	DC34_11041, DC34_13621	DD52_3560	DE32_13716, DE32_9969	DE69_15161	DE34_14034	DE02_10024	DE03_11777	DH96_10345	DI02_2040	DL74_13353	DL2-1_G06508	DN51_8163	DS_G04679, DS_G09314	DS20_4047	DS25_4929	DSD1_10030	DU_G06414	DVV4_6417
OG0001296	DA12_2815	DAT2_6742	DAMP_4385	DA58_10423, DA58_2329	DACC_13073	DA91_3373	DB24_14640	DC16_7841	DC57_3365, DC57_3826, DC57_7673	DCKR_11202, DCKR_14012, DCKR_6677	DC_G14628, DC_G16295	DC84_10873	DCQ7_9824	DC14_215	DCD2_10956	DC30_1820	DC34_6747	DD52_1748	DE32_6367	DE69_5314	DE34_13194	DE02_8031	DE03_12984	DH96_6171	DI02_9026	DL74_14018	DL2-1_G14591	DN51_15552	DS_G15989	DS20_4844	DS25_15743	DSD1_5927	DU_G16156	DVV4_1944
OG0001298	DA12_3181	DAT2_10792	DAMP_9882	DA58_359	DACC_7331	DA91_3104, DA91_3982	DB24_6649	DC16_13673	DC57_2198	DCKR_7128	DC_G15051, DC_G15100	DC84_11091	DCQ7_4703	DC14_3437	DCD2_9402	DC30_12308, DC30_12338	DC34_6039	DD52_6256, DD52_6284	DE32_7618	DE69_6570	DE34_4041, DE34_4043, DE34_879	DE02_1669	DE03_7411	DH96_5874	DI02_8884	DL74_3703	DL2-1_G07718	DN51_2474	DS_G08915	DS20_13708	DS25_3080	DSD1_11585	DU_G09101	DVV4_5151
OG0001300	DA12_4577, DA12_4788, DA12_4789	DAT2_6927	DAMP_3771	DA58_12810	DACC_9140	DA91_14725	DB24_4992	DC16_11100	DC57_6129	DCKR_3030	DC_G06852	DC84_6069	DCQ7_12703	DC14_7037	DCD2_8676	DC30_2671	DC34_10582, DC34_8114	DD52_380, DD52_381, DD52_7579	DE32_894	DE69_5374	DE34_16495	DE02_4329	DE03_14794	DH96_10728	DI02_12260	DL74_1430	DL2-1_G12784	DN51_4293	DS_G11276	DS20_2676	DS25_11469, DS25_8159	DSD1_12647	DU_G13616	DVV4_6746
OG0001301	DA12_4634, DA12_4635	DAT2_8215	DAMP_7432	DA58_543	DACC_7520, DACC_7521	DA91_8160, DA91_8161	DB24_6467	DC16_13474	DC57_2802	DCKR_12570	DC_G15728	DC84_11274	DCQ7_13645	DC14_10773	DCD2_9048	DC30_13439	DC34_919	DD52_14386	DE32_4293	DE69_8967	DE34_4988	DE02_1846	DE03_7233	DH96_10103	DI02_10035	DL74_10749	DL2-1_G07955, DL2-1_G07956	DN51_2247	DS_G08692, DS_G08693	DS20_8146	DS25_13068	DSD1_11351	DU_G08871, DU_G08872	DVV4_4921
OG0001302	DA12_5202, DA12_8481	DAT2_2730	DAMP_1819	DA58_5003, DA58_9250	DACC_222, DACC_2765	DA91_12712	DB24_2266, DB24_6845	DC16_27	DC57_12242	DCKR_6541	DC_G00021	DC84_5215	DCQ7_6290	DC14_731	DCD2_14160	DC30_3496	DC34_1957, DC34_4925	DD52_14133, DD52_6452	DE32_10839	DE69_7859	DE34_764	DE02_7774	DE03_3603	DH96_12289	DI02_7015	DL74_13805	DL2-1_G00051	DN51_11223	DS_G04046	DS20_10171	DS25_12258	DSD1_27	DU_G04083	DVV4_2116
OG0001303	DA12_5314	DAT2_12063	DAMP_3823, DAMP_7284	DA58_5519	DACC_14914	DA91_3598	DB24_6182	DC16_4449	DC57_8221	DCKR_10743	DC_G04673	DC84_8967	DCQ7_10963	DC14_3635	DCD2_12459	DC30_1602, DC30_6743, DC30_6749	DC34_15240	DD52_2966	DE32_11620	DE69_14611, DE69_7473	DE34_11767, DE34_5855	DE02_9665	DE03_12202	DH96_1457	DI02_11074	DL74_4332	DL2-1_G16067, DL2-1_G17957	DN51_7741	DS_G14516	DS20_11219	DS25_2116	DSD1_9610	DU_G14717	DVV4_558
OG0001304	DA12_5337	DAT2_16047	DAMP_3845	DA58_5492	DACC_14941, DACC_14942	DA91_6762	DB24_6163, DB24_6164	DC16_4424	DC57_8248	DCKR_9172	DC_G04647, DC_G04648	DC84_8935	DCQ7_10994	DC14_2194	DCD2_12428	DC30_1627	DC34_833	DD52_2946	DE32_4556	DE69_7498	DE34_5880	DE02_12036	DE03_12229	DH96_2160	DI02_11049	DL74_4308	DL2-1_G16041, DL2-1_G16042	DN51_7715	DS_G14539, DS_G14540	DS20_9973	DS25_2146	DSD1_9581	DU_G14739, DU_G14740	DVV4_581
OG0001305	DA12_5407	DAT2_4607	DAMP_8647	DA58_11681	DACC_9351	DA91_5267, DA91_9387, DA91_9392	DB24_4795	DC16_10924	DC57_6217	DCKR_12079	DC_G06945	DC84_6290	DCQ7_2874	DC14_3165	DCD2_8451	DC30_4315	DC34_12163, DC34_6661	DD52_225, DD52_586	DE32_3217	DE69_5155	DE34_8006	DE02_4509	DE03_14974	DH96_55	DI02_13286	DL74_15264	DL2-1_G13015	DN51_4112	DS_G11057	DS20_4321	DS25_11366, DS25_11372, DS25_8360	DSD1_12831	DU_G13379	DVV4_6967
OG0001307	DA12_5424	DAT2_4589, DAT2_8434	DAMP_6815, DAMP_8665	DA58_11701	DACC_9371	DA91_5280	DB24_4781	DC16_10944	DC57_6242	DCKR_12104	DC_G06968	DC84_6310	DCQ7_2854	DC14_3185	DCD2_8430	DC30_4299	DC34_12145	DD52_601	DE32_3196	DE69_5137	DE34_7989	DE02_4491	DE03_14956	DH96_67	DI02_4343	DL74_15281, DL74_7258	DL2-1_G09256, DL2-1_G13032	DN51_4129	DS_G11040	DS20_4303	DS25_8378	DSD1_12811	DU_G07763, DU_G13363	DVV4_16509, DVV4_6984
OG0001309	DA12_5750	DAT2_6601	DAMP_4553	DA58_3246	DACC_3514	DA91_13123, DA91_6666	DB24_7415	DC16_2237	DC57_15963, DC57_4556	DCKR_14576, DCKR_9609	DC_G07548, DC_G11904	DC84_2532	DCQ7_10279	DC14_7769	DCD2_11294	DC30_6243	DC34_14626, DC34_7086	DD52_8782	DE32_13226	DE69_13292	DE34_14849	DE02_6701	DE03_1405	DH96_2598	DI02_13151	DL74_14691	DL2-1_G02872	DN51_9304	DS_G01317	DS20_1027	DS25_13475, DS25_15940	DSD1_2196	DU_G01324	DVV4_11459
OG0001310	DA12_5826	DAT2_4964	DAMP_25	DA58_7200	DACC_11179	DA91_14040	DB24_12471	DC16_9016	DC57_563	DCKR_13648	DC_G13470	DC84_4230, DC84_5313	DCQ7_6116, DCQ7_6788	DC14_1159, DC14_5282	DCD2_3788, DCD2_493	DC30_4221	DC34_11422, DC34_15204	DD52_8206	DE32_9155	DE69_6707	DE34_4388	DE02_2009	DE03_16086	DH96_11150	DI02_4665	DL74_9660	DL2-1_G03629	DN51_14885, DN51_5333	DS_G00533	DS20_6303	DS25_1124	DSD1_3333	DU_G00575	DVV4_8701
OG0001311	DA12_6012	DAT2_2620	DAMP_596	DA58_4495, DA58_9219	DACC_190, DACC_6599	DA91_9284	DB24_2355	DC16_14028	DC57_12763	DCKR_151	DC_G08656	DC84_9551	DCQ7_14322	DC14_2817	DCD2_7770	DC30_15294, DC30_6824	DC34_14386	DD52_14184	DE32_1252	DE69_4563	DE34_833	DE02_10668, DE02_13991	DE03_4543, DE03_7784	DH96_5603	DI02_11474	DL74_2803	DL2-1_G00180	DN51_2794	DS_G03939	DS20_11093, DS20_7551	DS25_9673	DSD1_11951	DU_G03974	DVV4_2228
OG0001313	DA12_6291	DAT2_8155, DAT2_8156	DAMP_14254	DA58_495	DACC_7471	DA91_11179	DB24_6512	DC16_13523	DC57_2328	DCKR_7260	DC_G15237	DC84_11223	DCQ7_4831	DC14_10722	DCD2_8999	DC30_13394	DC34_6168	DD52_6137	DE32_13360	DE69_9019	DE34_4936	DE02_1797, DE02_1798	DE03_7282, DE03_7283	DH96_9569	DI02_2861	DL74_10691	DL2-1_G07894, DL2-1_G07895, DL2-1_G07896	DN51_2298	DS_G08748	DS20_3972, DS20_3973	DS25_13138	DSD1_11399	DU_G08929	DVV4_4978
OG0001327	DA12_13190	DAT2_1447	DAMP_1866	DA58_1013	DACC_7992	DA91_9159	DB24_10758	DC16_12998, DC16_12999	DC57_2851	DCKR_12618	DC_G15779	DC84_11766	DCQ7_787	DC14_3898	DCD2_2504	DC30_450	DC34_15758	DD52_4777	DE32_7406	DE69_3409, DE69_3410	DE34_5344, DE34_5345	DE02_3193, DE02_3194	DE03_6756, DE03_6757	DH96_9003	DI02_13221, DI02_13222	DL74_14886	DL2-1_G08494	DN51_1770	DS_G08180	DS20_16575	DS25_12588	DSD1_10875	DU_G08364	DVV4_4437
OG0001347	DA12_8208	DAT2_1189	DAMP_9689	DA58_15380, DA58_5091	DACC_2678	DA91_10628, DA91_12733	DB24_1728	DC16_11575	DC57_14923, DC57_4081	DCKR_14271, DCKR_7748	DC_G12392	DC84_13094	DCQ7_4993	DC14_10268	DCD2_11154	DC30_2570	DC34_9919	DD52_9377	DE32_8757	DE69_11303	DE34_3446	DE02_281	DE03_8122	DH96_5484	DI02_11857	DL74_993	DL2-1_G10948	DN51_10136	DS_G13470, DS_G13971	DS20_7306	DS25_13288	DSD1_13653	DU_G10930	DVV4_13043
OG0001349	DA12_13306	DAT2_4667	DAMP_2981	DA58_2596	DACC_14488	DA91_13973	DB24_13966	DC16_15122	DC57_12401, DC57_9037	DCKR_10433, DCKR_8385	DC_G06267	DC84_3246	DCQ7_5535	DC14_10391	DCD2_14707	DC30_2459, DC30_598	DC34_1122	DD52_10396	DE32_8267	DE69_13588	DE34_8321	DE02_14455	DE03_99	DH96_12641, DH96_2987	DI02_7905	DL74_7347	DL2-1_G04375	DN51_13429	DS_G06908, DS_G10783	DS20_9572	DS25_10779	DSD1_16226	DU_G04324	DVV4_10063
OG0001352	DA12_3352	DAT2_2366, DAT2_4814	DAMP_9506	DA58_6621	DACC_10522, DACC_9719	DA91_3849	DB24_4461	DC16_10793	DC57_7074	DCKR_11417	DC_G05406	DC84_6705	DCQ7_8869	DC14_14295	DCD2_14135	DC30_7833	DC34_3595	DD52_929	DE32_13847	DE69_7280	DE34_1608	DE02_11135	DE03_16727	DH96_7844, DH96_7973	DI02_12463, DI02_8695	DL74_8721	DL2-1_G13416	DN51_3978	DS_G06594, DS_G10604	DS20_13191	DS25_4460	DSD1_12962	DU_G12974	DVV4_7355
OG0001354	DA12_6765	DAT2_16886	DAMP_7896	DA58_12427, DA58_4983	DACC_2786, DACC_3219	DA91_10791, DA91_10996	DB24_14059	DC16_2528	DC57_14604, DC57_15559	DCKR_14982, DCKR_9834	DC_G07953	DC84_2229	DCQ7_9981	DC14_11108	DCD2_14048	DC30_3894	DC34_8891	DD52_1976	DE32_2781	DE69_13000	DE34_426	DE02_8374	DE03_1117	DH96_4825	DI02_9697	DL74_534	DL2-1_G14938	DN51_9595	DS_G15644	DS20_736	DS25_9987	DSD1_6511	DU_G15815	DVV4_1598
OG0001356	DA12_8536	DAT2_10035	DAMP_16093	DA58_9674	DACC_11741	DA91_5743	DB24_10293	DC16_8241, DC16_8242	DC57_203	DCKR_13294	DC_G13137	DC84_16139	DCQ7_491	DC14_4067	DCD2_1733	DC30_2039	DC34_16831, DC34_16832	DD52_11395	DE32_3053, DE32_3054	DE69_1797	DE34_3094	DE02_14792	DE03_4013	DH96_8536	DI02_6067	DL74_5593	DL2-1_G03878	DN51_6102, DN51_6103	DS_G00296	DS20_2470, DS20_2471	DS25_11390	DSD1_3972	DU_G00330	DVV4_8944
OG0001357	DA12_10119	DAT2_13548	DAMP_6381	DA58_11431	DACC_13545	DA91_2750, DA91_2751, DA91_2833, DA91_4065	DB24_12535, DB24_14627	DC16_16133	DC57_14842	DCKR_7487	DC_G08513, DC_G10810	DC84_9464	DCQ7_14238	DC14_3499	DCD2_13924	DC30_11876	DC34_14763	DD52_13201	DE32_9714	DE69_1756	DE34_14521	DE02_12224	DE03_11265	DH96_1251	DI02_10212	DL74_1578	DL2-1_G07111	DN51_14243	DS_G04116	DS20_1302	DS25_9568	DSD1_10537	DU_G07031	DVV4_15713
OG0001358	DA12_10662	DAT2_597	DAMP_10085	DA58_6990, DA58_6992	DACC_570	DA91_1408	DB24_2671	DC16_494	DC57_11530, DC57_11531	DCKR_508, DCKR_509	DC_G00779	DC84_706	DCQ7_11172	DC14_6544	DCD2_5884	DC30_9683	DC34_616	DD52_7231	DE32_5223, DE32_5225	DE69_12059	DE34_12068	DE02_16575	DE03_3156	DH96_342	DI02_12232	DL74_12671	DL2-1_G00541	DN51_11666	DS_G03602	DS20_17146	DS25_11875	DSD1_471, DSD1_473	DU_G03613	DVV4_2599
OG0001360	DA12_931	DAT2_15735	DAMP_1463	DA58_8483	DACC_10172	DA91_8453	DB24_9383	DC16_10411	DC57_6583, DC57_7343, DC57_7380, DC57_7386, DC57_7500, DC57_7539	DCKR_1267	DC_G05877	DC84_7210	DCQ7_3264	DC14_3679	DCD2_5259	DC30_6677	DC34_9302	DD52_1382	DE32_14652	DE69_10684	DE34_9270	DE02_16329	DE03_16349	DH96_173	DI02_11218	DL74_5474	DL2-1_G13917	DN51_3575	DS_G10065	DS20_5822	DS25_4002	DSD1_4236	DU_G12481	DVV4_7828
OG0001361	DA12_1146	DAT2_10286	DAMP_175	DA58_15438, DA58_15461, DA58_7987	DACC_11039	DA91_13850, DA91_8331	DB24_12326	DC16_8869	DC57_417	DCKR_13501	DC_G13320	DC84_14848	DCQ7_1614	DC14_8495	DCD2_8738	DC30_13360	DC34_11570	DD52_8058	DE32_6799	DE69_12372	DE34_4533	DE02_2675	DE03_15940	DH96_6126	DI02_14218	DL74_11182, DL74_14417	DL2-1_G03465, DL2-1_G14672	DN51_5481	DS_G00702	DS20_7425	DS25_973	DSD1_3189	DU_G00738	DVV4_8549
OG0001362	DA12_1450	DAT2_2538	DAMP_4092	DA58_2638, DA58_3997	DACC_14444, DACC_6152	DA91_6923	DB24_2433	DC16_6621	DC57_8671	DCKR_8750	DC_G04234	DC84_8606	DCQ7_7344	DC14_9225, DC14_9588	DCD2_12105	DC30_4401	DC34_16058, DC34_2642	DD52_12380	DE32_11757	DE69_3938	DE34_10731	DE02_629	DE03_14227	DH96_12147	DI02_3419, DI02_7809	DL74_2721	DL2-1_G00271	DN51_1041	DS_G03862	DS20_5129	DS25_2490	DSD1_7611	DU_G03885	DVV4_2316
OG0001364	DA12_2041	DAT2_10824, DAT2_17252	DAMP_5421	DA58_5313, DA58_5314	DACC_13198, DACC_13199	DA91_5065, DA91_5066	DB24_863	DC16_4557	DC57_14059	DCKR_11766	DC_G10032	DC84_10281	DCQ7_1394	DC14_8256	DCD2_1005	DC30_4515	DC34_1413	DD52_10488, DD52_10489	DE32_1634	DE69_5641	DE34_6866	DE02_9558	DE03_12095	DH96_11807	DI02_4541	DL74_6832	DL2-1_G06200	DN51_7846	DS_G04998	DS20_11326	DS25_14430	DSD1_9713	DU_G06103	DVV4_6129
OG0001365	DA12_2108	DAT2_13001	DAMP_4985	DA58_5380	DACC_15052	DA91_11971	DB24_14167, DB24_928	DC16_5430	DC57_14128, DC57_14129	DCKR_3840, DCKR_3841	DC_G10093	DC84_10348	DCQ7_1460	DC14_13185	DCD2_1070	DC30_696	DC34_10662	DD52_10548, DD52_1874	DE32_10	DE69_2838	DE34_7776	DE02_13499	DE03_12628	DH96_9719	DI02_12183	DL74_14230	DL2-1_G14806	DN51_7292	DS_G05068, DS_G15786	DS20_5538	DS25_5134	DSD1_9177	DU_G15946	DVV4_1737
OG0001370	DA12_2865	DAT2_2256, DAT2_2698	DAMP_674, DAMP_8018	DA58_6765, DA58_6766	DACC_9859	DA91_8828	DB24_12594	DC16_7759	DC57_3286	DCKR_6756	DC_G16219	DC84_10797	DCQ7_11701	DC14_141	DCD2_3611	DC30_2803, DC30_4918	DC34_6648	DD52_13254	DE32_13610	DE69_12493	DE34_1367	DE02_8118	DE03_13071	DH96_10597	DI02_12980	DL74_13838, DL74_8550	DL2-1_G10076	DN51_15634	DS_G13849	DS20_3151	DS25_15809	DSD1_5848	DU_G11787	DVV4_13868
OG0001371	DA12_3174	DAT2_11729, DAT2_11730	DAMP_2735	DA58_8180	DACC_4476	DA91_11967	DB24_12869	DC16_3381	DC57_14501	DCKR_9933	DC_G02742, DC_G02743	DC84_14449	DCQ7_3581	DC14_4777	DCD2_9103	DC30_1309	DC34_8408, DC34_8409	DD52_4291, DD52_4292	DE32_1539	DE69_13669	DE34_3979	DE02_11694	DE03_10773	DH96_1476	DI02_2407, DI02_2408	DL74_7017	DL2-1_G17603	DN51_15995	DS_G17027	DS20_10999	DS25_14117	DSD1_5000	DU_G16822	DVV4_14513
OG0001374	DA12_3478	DAT2_3745	DAMP_495	DA58_9213	DACC_185	DA91_13512	DB24_13384	DC16_4286	DC57_7977	DCKR_10907	DC_G04905	DC84_9254, DC84_9255	DCQ7_2150, DCQ7_2151, DCQ7_2152	DC14_2623, DC14_2624, DC14_2625	DCD2_6768	DC30_8877	DC34_5960	DD52_12159	DE32_6642	DE69_14686	DE34_6019	DE02_5882	DE03_12364	DH96_10959	DI02_12794	DL74_9378	DL2-1_G16399	DN51_7580	DS_G14208	DS20_4960	DS25_11013	DSD1_9443	DU_G14388	DVV4_243
OG0001375	DA12_3621	DAT2_6114	DAMP_15943	DA58_736	DACC_7708	DA91_4969	DB24_1793, DB24_6288	DC16_13279	DC57_2609	DCKR_12379	DC_G15524	DC84_11469	DCQ7_8111	DC14_16085	DCD2_7240	DC30_2797	DC34_16392	DD52_5060, DD52_8372, DD52_8373	DE32_10038, DE32_8403	DE69_8765	DE34_11679, DE34_5635	DE02_2909	DE03_7041	DH96_11573	DI02_2450	DL74_11658	DL2-1_G08190	DN51_2058	DS_G08480	DS20_12370	DS25_12872	DSD1_11160	DU_G08665	DVV4_4722
OG0001377	DA12_5218	DAT2_9397	DAMP_14693	DA58_11350	DACC_13625	DA91_6379	DB24_166	DC16_16434	DC57_14731	DCKR_7599	DC_G10706	DC84_9588	DCQ7_14359	DC14_15449	DCD2_7806	DC30_6349	DC34_10134	DD52_3181	DE32_11190	DE69_5533	DE34_14277	DE02_6984	DE03_11356	DH96_9225	DI02_1628	DL74_15308	DL2-1_G06962	DN51_8379	DS_G04084, DS_G04267	DS20_11598, DS20_12614, DS20_2761, DS20_6416, DS20_8116	DS25_7769	DSD1_10250	DU_G06889	DVV4_15567
OG0001380	DA12_5522	DAT2_4078	DAMP_14186, DAMP_4654	DA58_1363	DACC_12151	DA91_14442	DB24_4269	DC16_1994	DC57_10038	DCKR_4537	DC_G02292	DC84_1972	DCQ7_4134	DC14_11915	DCD2_6968	DC30_10710	DC34_3876	DD52_13629, DD52_6076	DE32_643	DE69_2003	DE34_8689	DE02_10324	DE03_1656	DH96_3172, DH96_417	DI02_6028	DL74_15101	DL2-1_G02347	DN51_9050	DS_G01844, DS_G17385	DS20_7052	DS25_5538, DS25_9741	DSD1_1950	DU_G01846	DVV4_4291
OG0001382	DA12_5801, DA12_5802	DAT2_6652	DAMP_16022	DA58_3190	DACC_3567	DA91_13290, DA91_524	DB24_7371	DC16_14456	DC57_15895, DC57_8340	DCKR_14644, DCKR_9079	DC_G04560, DC_G07619	DC84_2598	DCQ7_10346	DC14_6633	DCD2_11361	DC30_6564	DC34_7152	DD52_8736	DE32_7381	DE69_2171	DE34_12873	DE02_4984	DE03_758	DH96_7052	DI02_2085	DL74_16110	DL2-1_G02927	DN51_12770	DS_G01260	DS20_7908	DS25_6509	DSD1_6934	DU_G01272	DVV4_11407
OG0001383	DA12_6020, DA12_6021	DAT2_15802	DAMP_13872, DAMP_14207	DA58_15026, DA58_15027	DACC_1784, DACC_1785	DA91_1552	DB24_1245	DC16_11226	DC57_4931	DCKR_1770	DC_G11514	DC84_5434, DC84_5435	DCQ7_11451	DC14_13348	DCD2_11251	DC30_3023	DC34_17160	DD52_9840	DE32_7170	DE69_13524	DE34_13636	DE02_7382	DE03_10559	DH96_11403	DI02_12175	DL74_4109	DL2-1_G11501	DN51_10490	DS_G12488	DS20_97	DS25_1947	DSD1_13307	DU_G10387	DVV4_12541
OG0001387	DA12_7113	DAT2_13747	DAMP_10928	DA58_12443	DACC_3235	DA91_10775	DB24_13157, DB24_7656	DC16_2511	DC57_15576	DCKR_14965	DC_G07935	DC84_2245	DCQ7_9997	DC14_11093	DCD2_14033	DC30_13648, DC30_14743	DC34_8908	DD52_9033	DE32_2763	DE69_13015	DE34_410	DE02_8357	DE03_1133	DH96_5747	DI02_2887, DI02_5885	DL74_4996, DL74_8556	DL2-1_G02598, DL2-1_G10071	DN51_9579	DS_G01589	DS20_752	DS25_10004	DSD1_6526	DU_G01591	DVV4_11711
OG0001389	DA12_7182	DAT2_15147	DAMP_1539	DA58_10841	DACC_8847	DA91_1742	DB24_14948	DC16_4237	DC57_5649	DCKR_13089	DC_G06375	DC84_6041	DCQ7_3664	DC14_10063	DCD2_3950	DC30_9103	DC34_3770, DC34_6710	DD52_13	DE32_15631	DE69_13327, DE69_13328	DE34_15763, DE34_15764	DE02_11789	DE03_14264	DH96_12035	DI02_8815	DL74_3108	DL2-1_G12260	DN51_4823	DS_G11749	DS20_12561, DS20_12562	DS25_11584	DSD1_12115, DSD1_12116	DU_G14141	DVV4_10253
OG0001395	DA12_7949	DAT2_10145, DAT2_12512, DAT2_5513	DAMP_5629, DAMP_9396	DA58_15039	DACC_3657	DA91_12271	DB24_15076	DC16_16104	DC57_12774	DCKR_139	DC_G08677	DC84_7666	DCQ7_12554	DC14_5242	DCD2_806	DC30_1108	DC34_12283	DD52_13157	DE32_7372	DE69_6837	DE34_10538	DE02_7277	DE03_5605	DH96_5286	DI02_6621, DI02_9541	DL74_1519	DL2-1_G09920	DN51_14559	DS_G06964	DS20_15726	DS25_387	DSD1_15259	DU_G07120	DVV4_15156, DVV4_15796
OG0001396	DA12_8104	DAT2_2788	DAMP_14405	DA58_9724	DACC_11791, DACC_11792	DA91_4296	DB24_10345	DC16_8184, DC16_8185	DC57_155	DCKR_13246	DC_G13081	DC84_16183	DCQ7_536	DC14_15668	DCD2_1775, DCD2_1776	DC30_3418	DC34_13778	DD52_11444	DE32_4234	DE69_2627, DE69_2628	DE34_3149, DE34_3150	DE02_16779	DE03_4069	DH96_12041	DI02_9067	DL74_5659	DL2-1_G03948	DN51_6158	DS_G00218	DS20_207	DS25_11334	DSD1_4029	DU_G00261	DVV4_9010
OG0001397	DA12_8143	DAT2_6679	DAMP_8805	DA58_3158	DACC_3600	DA91_796	DB24_7346	DC16_14419	DC57_15858	DCKR_14681	DC_G07652	DC84_2630	DCQ7_10378	DC14_6600	DCD2_11394	DC30_1503	DC34_7178	DD52_13447	DE32_2683	DE69_2133	DE34_12912	DE02_5022	DE03_796	DH96_6893	DI02_2810, DI02_2811	DL74_12443, DL74_12444	DL2-1_G02956, DL2-1_G02958	DN51_12734	DS_G01229, DS_G01230	DS20_7942	DS25_6541	DSD1_6898	DU_G01237, DU_G01239	DVV4_11377
OG0001398	DA12_8851	DAT2_13267, DAT2_13268	DAMP_5311, DAMP_5312	DA58_13983	DACC_2492	DA91_12814	DB24_1896	DC16_11988	DC57_4258	DCKR_14445	DC_G12211, DC_G12212	DC84_12904	DCQ7_13567	DC14_11819	DCD2_10850	DC30_524	DC34_9719	DD52_9201	DE32_1842	DE69_7660	DE34_6497	DE02_3933	DE03_8532	DH96_7490	DI02_13006	DL74_670	DL2-1_G10763	DN51_9721	DS_G13290	DS20_9784	DS25_6442	DSD1_14056	DU_G11110, DU_G11111	DVV4_13214, DVV4_13215
OG0001399	DA12_8866	DAT2_14236	DAMP_16369	DA58_11221	DACC_14669	DA91_9988	DB24_13743, DB24_6341	DC16_5923	DC57_8042	DCKR_10842	DC_G04848	DC84_9175	DCQ7_2074	DC14_14460	DCD2_11800	DC30_12817	DC34_5854	DD52_12243	DE32_9285	DE69_5273	DE34_7584	DE02_9416	DE03_12445	DH96_10734	DI02_12861	DL74_3564	DL2-1_G16291	DN51_7494	DS_G14046, DS_G14309	DS20_10628, DS20_1441, DS20_7714, DS20_8314	DS25_10937	DSD1_9365	DU_G14503	DVV4_352
OG0001403	DA12_10414, DA12_10415	DAT2_1703	DAMP_12453	DA58_9611	DACC_902	DA91_70	DB24_3397	DC16_1119	DC57_11339	DCKR_7959	DC_G00965	DC84_931	DCQ7_5273	DC14_14911	DCD2_15390	DC30_13489	DC34_12831, DC34_12832	DD52_13947	DE32_9048	DE69_3053, DE69_3054	DE34_2293, DE34_2294	DE02_8659	DE03_2541	DH96_5515	DI02_11744	DL74_8611	DL2-1_G01380	DN51_12288, DN51_12289	DS_G02802	DS20_4786	DS25_8987	DSD1_1081	DU_G02794	DVV4_3369
OG0001408	DA12_11951	DAT2_5902	DAMP_8218	DA58_14966	DACC_3379	DA91_12079	DB24_7533	DC16_2374	DC57_15741	DCKR_14798	DC_G07374, DC_G07773	DC84_10988, DC84_2390	DCQ7_10140, DCQ7_9928	DC14_1698, DC14_9107	DCD2_11064	DC30_12025	DC34_14681, DC34_1623	DD52_8907	DE32_4319	DE69_13153	DE34_270	DE02_15397	DE03_1273	DH96_9871	DI02_6442	DL74_6286	DL2-1_G02736	DN51_9439	DS_G01450	DS20_892	DS25_10147	DSD1_6661	DU_G01459	DVV4_11584
OG0001409	DA12_12704	DAT2_1957	DAMP_17184	DA58_6325	DACC_1492	DA91_7724	DB24_3634, DB24_5109	DC16_1718	DC57_10540	DCKR_5039	DC_G01790	DC84_1220	DCQ7_11777, DCQ7_6073	DC14_11086	DCD2_15103	DC30_5938	DC34_2	DD52_263, DD52_4120, DD52_5448	DE32_14361	DE69_193	DE34_15233	DE02_7871	DE03_1931	DH96_10142	DI02_12712	DL74_10115	DL2-1_G01644, DL2-1_G01645	DN51_8773	DS_G02535	DS20_2340	DS25_9255	DSD1_1677	DU_G02528	DVV4_3633
OG0001426	DA12_11054	DAT2_13370	DAMP_3548	DA58_3465	DACC_5629	DA91_1076	DB24_1023	DC16_7550	DC57_13846	DCKR_2579	DC_G09817	DC84_10452	DCQ7_8969	DC14_236	DCD2_1174	DC30_8439	DC34_822	DD52_10633	DE32_10408	DE69_6034	DE34_11362	DE02_1254	DE03_13436	DH96_3634	DI02_7480	DL74_15865, DL74_15866	DL2-1_G06031, DL2-1_G06032	DN51_100	DS_G05174, DS_G05175	DS20_16856	DS25_5242	DSD1_8548	DU_G05934, DU_G05935	DVV4_5963
OG0001427	DA12_11080	DAT2_11430	DAMP_3867	DA58_3490	DACC_5655	DA91_13233	DB24_6138	DC16_7575	DC57_8273	DCKR_9145	DC_G04623	DC84_8911	DCQ7_11017	DC14_1274	DCD2_12405	DC30_1652	DC34_792	DD52_2919	DE32_10381	DE69_6062	DE34_11335	DE02_1227	DE03_13463	DH96_108	DI02_7452, DI02_7453	DL74_15424, DL74_15425	DL2-1_G16011, DL2-1_G16012	DN51_75	DS_G14565	DS20_16830	DS25_2176	DSD1_8572	DU_G14764, DU_G14765	DVV4_604
OG0001428	DA12_12428	DAT2_892	DAMP_812	DA58_8110	DACC_4407	DA91_3548	DB24_13052, DB24_6257	DC16_3569	DC57_16501, DC57_5254	DCKR_2174, DCKR_3716	DC_G02997	DC84_14652	DCQ7_11560	DC14_11235	DCD2_11467	DC30_9730	DC34_15680	DD52_4119	DE32_14333	DE69_8523	DE34_9783	DE02_11415	DE03_10975	DH96_8506	DI02_5119	DL74_8171	DL2-1_G17830	DN51_16193	DS_G17252, DS_G17253	DS20_9996	DS25_13988	DSD1_4785	DU_G16599	DVV4_14275
OG0001429	DA12_13017, DA12_6433	DAT2_8804	DAMP_8297	DA58_2847	DACC_14239	DA91_11405	DB24_11439	DC16_14743	DC57_12673	DCKR_241	DC_G07205	DC84_2752	DCQ7_12777	DC14_13551	DCD2_8068	DC30_15346	DC34_4430	DD52_10121, DD52_12809	DE32_13741	DE69_1631	DE34_12513	DE02_14150	DE03_405	DH96_2647	DI02_13800, DI02_3700, DI02_3701	DL74_1058	DL2-1_G04753	DN51_13141	DS_G06416	DS20_323	DS25_6646	DSD1_16529	DU_G04698	DVV4_9695
OG0001430	DA12_8004	DAT2_8368	DAMP_14071	DA58_14557	DACC_13773	DA91_14709	DB24_360	DC16_16288	DC57_14557	DCKR_9880	DC_G10512	DC84_9760, DC84_9761	DCQ7_14532, DCQ7_14533	DC14_2447, DC14_2448	DCD2_12887, DCD2_12888	DC30_2202	DC34_15281	DD52_3351	DE32_2500	DE69_15694	DE34_12363	DE02_10771	DE03_11500	DH96_5073	DI02_1874	DL74_5750	DL2-1_G06738	DN51_14393	DS_G04463	DS20_12681	DS25_14480	DSD1_10397	DU_G06649	DVV4_6639
OG0001434	DA12_10325	DAT2_17109	DAMP_15753, DAMP_3288	DA58_8601	DACC_10052	DA91_6415	DB24_7740, DB24_9514	DC16_10276	DC57_6695	DCKR_1156	DC_G05766	DC84_7078	DCQ7_3396	DC14_14683	DCD2_5126	DC30_12226	DC34_4829	DD52_1252	DE32_10907	DE69_16110	DE34_9399	DE02_14275	DE03_15623	DH96_12856	DI02_6209	DL74_16299	DL2-1_G02485, DL2-1_G13777	DN51_3448	DS_G01695, DS_G10206	DS20_4541	DS25_4128	DSD1_4364	DU_G12623	DVV4_7697
OG0001435	DA12_10881	DAT2_13339	DAMP_7073	DA58_9371	DACC_339	DA91_12385, DA91_13432	DB24_2473	DC16_170	DC57_12069	DCKR_6370	DC_G00230	DC84_5077, DC84_5078, DC84_7782	DCQ7_6149	DC14_7954	DCD2_13327	DC30_1485	DC34_8640	DD52_12420	DE32_12830	DE69_14198	DE34_15974	DE02_11906	DE03_3459	DH96_10602, DH96_7952	DI02_6254	DL74_2685	DL2-1_G00312	DN51_11368	DS_G03825	DS20_2020	DS25_11732	DSD1_174	DU_G03844	DVV4_2355
OG0001436	DA12_11479	DAT2_15182	DAMP_13922	DA58_8401	DACC_10255	DA91_12474, DA91_6265	DB24_9292	DC16_10507	DC57_7227	DCKR_11261	DC_G05249	DC84_7312	DCQ7_3160	DC14_3278	DCD2_5362	DC30_11659, DC30_3879	DC34_14842	DD52_1465	DE32_8863	DE69_8012	DE34_8643	DE02_2545	DE03_16440	DH96_1975	DI02_12367, DI02_8209	DL74_5373	DL2-1_G14025	DN51_3689	DS_G09935	DS20_1921	DS25_3894, DS25_7307	DSD1_13256	DU_G12368	DVV4_7932
OG0001439	DA12_12144	DAT2_15032	DAMP_5576	DA58_12536, DA58_4634	DACC_5043, DACC_8740	DA91_11442	DB24_8248	DC16_3173	DC57_15029	DCKR_7856	DC_G08527	DC84_13676	DCQ7_15198	DC14_6887	DCD2_15643	DC30_1898	DC34_2213	DD52_7736	DE32_9440	DE69_11546	DE34_8467	DE02_13656	DE03_5303	DH96_4067	DI02_4482	DL74_15500, DL74_2169	DL2-1_G16826, DL2-1_G18159	DN51_6492	DS_G16221	DS20_10550	DS25_16011	DSD1_14478	DU_G17560	DVV4_15238
OG0001440	DA12_12162	DAT2_10187, DAT2_13021	DAMP_2184, DAMP_5004	DA58_4621	DACC_5057	DA91_1699	DB24_8210	DC16_3344	DC57_15054	DCKR_7882	DC_G08473	DC84_13710	DCQ7_15234	DC14_7455	DCD2_15678	DC30_10430	DC34_2256	DD52_7699	DE32_1881	DE69_11499	DE34_1005	DE02_7361	DE03_9212	DH96_11628	DI02_4460	DL74_15533	DL2-1_G16868	DN51_6316	DS_G15798, DS_G16255	DS20_2225	DS25_5902	DSD1_14526	DU_G17517	DVV4_15195, DVV4_1753
OG0001442	DA12_13715	DAT2_712	DAMP_10168	DA58_13891	DACC_4234, DACC_4237, DACC_4316	DA91_12894	DB24_14855	DC16_3708	DC57_16319	DCKR_1993	DC_G03169	DC84_5499	DCQ7_5669	DC14_10071	DCD2_10075	DC30_11128, DC30_1168, DC30_7707	DC34_1453	DD52_3956	DE32_5681	DE69_2452	DE34_9814	DE02_12629	DE03_10999	DH96_2624	DI02_3870	DL74_7894	DL2-1_G18038	DN51_16768	DS_G17454	DS20_15646	DS25_13855	DSD1_5035	DU_G16415	DVV4_14087
OG0001446	DA12_648	DAT2_9675	DAMP_11594	DA58_3678	DACC_5839	DA91_983	DB24_5842	DC16_7186	DC57_8778	DCKR_8641	DC_G04119, DC_G04120	DC84_8708	DCQ7_7444	DC14_2047	DCD2_12207	DC30_155	DC34_3346	DD52_2627	DE32_14807	DE69_6262	DE34_11132	DE02_9897	DE03_13665	DH96_710	DI02_11991	DL74_4446	DL2-1_G15681, DL2-1_G15682	DN51_471	DS_G14877, DS_G14878	DS20_11473	DS25_2382	DSD1_8177	DU_G15088, DU_G15089	DVV4_893
OG0001447	DA12_769	DAT2_15313	DAMP_14328	DA58_428	DACC_7400	DA91_4035	DB24_6597	DC16_13612	DC57_2263	DCKR_7195	DC_G15163	DC84_11148	DCQ7_4759	DC14_10650	DCD2_8929	DC30_12401	DC34_6097	DD52_6207	DE32_11853	DE69_6509	DE34_4869	DE02_1731	DE03_7349	DH96_810	DI02_4830	DL74_3803	DL2-1_G07823	DN51_2366	DS_G08819	DS20_10343, DS20_10838, DS20_10897, DS20_13248, DS20_2906	DS25_3021	DSD1_11475	DU_G09001	DVV4_5046
OG0001448	DA12_943	DAT2_14309, DAT2_14310	DAMP_1451	DA58_8472	DACC_10183	DA91_8466	DB24_9372	DC16_10425	DC57_6571	DCKR_1279	DC_G05889, DC_G05890	DC84_7226	DCQ7_3247	DC14_3662	DCD2_5274	DC30_6665	DC34_16960	DD52_1393	DE32_14640	DE69_10697	DE34_9257	DE02_2600	DE03_16363	DH96_163	DI02_6997	DL74_5462	DL2-1_G13930	DN51_3606	DS_G10049, DS_G10050	DS20_1997	DS25_3988	DSD1_4222	DU_G12466, DU_G12467	DVV4_7840
OG0001449	DA12_1863	DAT2_4128	DAMP_1048	DA58_15181	DACC_12094	DA91_10301	DB24_4323	DC16_1937	DC57_10095	DCKR_4595	DC_G02231	DC84_2032	DCQ7_4194	DC14_11856	DCD2_7029	DC30_10760	DC34_3935, DC34_3936	DD52_6124	DE32_3300	DE69_3481, DE69_3482	DE34_8745, DE34_8746	DE02_10266	DE03_1713, DE03_1714	DH96_8474	DI02_11536	DL74_6602	DL2-1_G02397	DN51_8993	DS_G01791	DS20_11441	DS25_9801	DSD1_1892	DU_G01799	DVV4_4341
OG0001451	DA12_2104, DA12_5467	DAT2_17186	DAMP_16587	DA58_5376	DACC_15055	DA91_4680	DB24_926	DC16_5421, DC16_7815	DC57_14125	DCKR_3837	DC_G10090	DC84_10344	DCQ7_1456	DC14_13182	DCD2_1067	DC30_693	DC34_10657	DD52_10547	DE32_359, DE32_9849	DE69_2853	DE34_7787	DE02_13490	DE03_12619	DH96_1877	DI02_2995	DL74_2515	DL2-1_G06133	DN51_10184, DN51_7302	DS_G05066	DS20_5530	DS25_5130	DSD1_9187	DU_G06036	DVV4_6062
OG0001452	DA12_2689	DAT2_10613	DAMP_7632	DA58_6267, DA58_7307	DACC_11287, DACC_1540	DA91_1365	DB24_9911	DC16_5157	DC57_5281	DCKR_3688	DC_G11193	DC84_3630	DCQ7_12170	DC14_5123	DCD2_2089	DC30_14203, DC30_2060	DC34_15553	DD52_11827	DE32_739	DE69_11163	DE34_9040	DE02_3592	DE03_10212	DH96_4726	DI02_10367, DI02_4787	DL74_11965	DL2-1_G11783	DN51_10983	DS_G12208	DS20_16362	DS25_15099	DSD1_2760	DU_G10104	DVV4_12273
OG0001453	DA12_3660	DAT2_8538	DAMP_11669	DA58_4032	DACC_6187	DA91_7482	DB24_5606	DC16_7045	DC57_8858	DCKR_8562	DC_G04038, DC_G04040	DC84_8358	DCQ7_2570	DC14_14946	DCD2_3182	DC30_13162	DC34_7674	DD52_2395	DE32_1196	DE69_6405	DE34_16376	DE02_1050	DE03_13804	DH96_5267	DI02_3453	DL74_13928	DL2-1_G15425, DL2-1_G15426	DN51_619	DS_G15150, DS_G15151	DS20_15761	DS25_2732	DSD1_8032	DU_G15340, DU_G15341	DVV4_1140
OG0001455	DA12_4850	DAT2_16507, DAT2_5055	DAMP_394	DA58_12883	DACC_6388	DA91_7857	DB24_5406	DC16_6785	DC57_9098	DCKR_8326	DC_G03841	DC84_8135, DC84_8136	DCQ7_9406	DC14_3446	DCD2_2968	DC30_750, DC30_752	DC34_7850	DD52_2189	DE32_11738	DE69_10454	DE34_16122	DE02_795	DE03_14062	DH96_11896, DH96_11898	DI02_8618	DL74_4801	DL2-1_G15193	DN51_878	DS_G15374	DS20_12167	DS25_2923	DSD1_7778	DU_G15563	DVV4_1347
OG0001456	DA12_4983	DAT2_697, DAT2_7583	DAMP_8961	DA58_5841, DA58_5842	DACC_2263	DA91_9912	DB24_5116, DB24_8938	DC16_11860	DC57_4143	DCKR_14331	DC_G12338	DC84_13028	DCQ7_4929	DC14_10204	DCD2_11091	DC30_14861	DC34_9846	DD52_12924, DD52_9322	DE32_2248	DE69_7790	DE34_3723	DE02_13309	DE03_8406	DH96_11317	DI02_10628	DL74_6086	DL2-1_G00441	DN51_9852	DS_G03698	DS20_9658	DS25_13232	DSD1_13929	DU_G03715	DVV4_2499
OG0001460	DA12_6136	DAT2_7691	DAMP_7780	DA58_12652	DACC_3948	DA91_8257	DB24_8965	DC16_15839	DC57_12977	DCKR_15796	DC_G08918	DC84_4316	DCQ7_2774	DC14_5370	DCD2_584	DC30_6077	DC34_14970	DD52_12951	DE32_3434	DE69_10276	DE34_11914	DE02_6035	DE03_5866	DH96_2555, DH96_2556	DI02_8944	DL74_302	DL2-1_G09606, DL2-1_G09607, DL2-1_G09608	DN51_14794	DS_G07239	DS20_13981	DS25_184	DSD1_15519	DU_G07426, DU_G07427	DVV4_16730
OG0001464	DA12_6297	DAT2_8148	DAMP_14260	DA58_487	DACC_7463, DACC_7464	DA91_11173, DA91_11174	DB24_6519	DC16_13529	DC57_2324	DCKR_7256	DC_G15230	DC84_11215	DCQ7_4823	DC14_10714	DCD2_8993	DC30_13388	DC34_6160	DD52_6146	DE32_13365	DE69_9024	DE34_4931	DE02_1792	DE03_7288	DH96_4570	DI02_2856, DI02_2857	DL74_10684	DL2-1_G07887	DN51_2303	DS_G08755	DS20_3978	DS25_13143	DSD1_11405	DU_G08937, DU_G08938	DVV4_4984
OG0001466	DA12_6830	DAT2_14500, DAT2_14813	DAMP_14367, DAMP_9454	DA58_11788	DACC_9451	DA91_4002	DB24_4, DB24_6633	DC16_13649	DC57_2223	DCKR_7154	DC_G15124	DC84_11114	DCQ7_4726	DC14_10615	DCD2_8893	DC30_12364	DC34_6059	DD52_6241	DE32_11886	DE69_6548	DE34_4830	DE02_1694	DE03_7386	DH96_4839	DI02_5213	DL74_3766	DL2-1_G07783	DN51_2403	DS_G08856	DS20_10801	DS25_3059	DSD1_11512	DU_G09040	DVV4_17084, DVV4_5084
OG0001473	DA12_7892	DAT2_14609	DAMP_11714	DA58_5604	DACC_14832	DA91_11947	DB24_6265	DC16_5371	DC57_8151	DCKR_10813	DC_G04740	DC84_9052	DCQ7_16452	DC14_4559	DCD2_11632	DC30_10762, DC30_10763	DC34_3136, DC34_3137	DD52_3047	DE32_14928	DE69_979, DE69_980	DE34_7837, DE34_7838	DE02_13438	DE03_12567	DH96_12296	DI02_11293	DL74_6209	DL2-1_G16154	DN51_7371	DS_G14436	DS20_8352	DS25_2036	DSD1_9238	DU_G14632	DVV4_479
OG0001477	DA12_9111	DAT2_16573	DAMP_730	DA58_2276	DACC_13019	DA91_10591, DA91_11425, DA91_12350	DB24_10111	DC16_5203	DC57_5491	DCKR_3485	DC_G08962, DC_G10967	DC84_3443	DCQ7_13798	DC14_1833	DCD2_1907	DC30_2857	DC34_6431	DD52_11218	DE32_9866	DE69_13908	DE34_13443	DE02_5834	DE03_9993	DH96_11558	DI02_1082, DI02_2122	DL74_2491	DL2-1_G12048	DN51_11040	DS_G11938	DS20_14717	DS25_15060	DSD1_2807	DU_G09842	DVV4_12020
OG0001478	DA12_9188	DAT2_4076	DAMP_2906	DA58_2617	DACC_14466	DA91_2783, DA91_6780	DB24_11618	DC16_15101	DC57_12384, DC57_7618	DCKR_10450	DC_G06242	DC84_3223	DCQ7_10787	DC14_6155	DCD2_14684	DC30_1813	DC34_2473	DD52_10304	DE32_7015	DE69_4532	DE34_8347	DE02_14432	DE03_76	DH96_11565	DI02_14122	DL74_13871	DL2-1_G04426	DN51_13407	DS_G06712	DS20_12101, DS20_13278, DS20_1427	DS25_10758	DSD1_16250	DU_G04378	DVV4_10013
OG0001479	DA12_9911	DAT2_1250	DAMP_9747	DA58_5149	DACC_2620	DA91_6262, DA91_8982	DB24_1671	DC16_11637	DC57_4429	DCKR_9733	DC_G12027	DC84_13160	DCQ7_5060	DC14_6422	DCD2_12800, DCD2_6926	DC30_404	DC34_13272	DD52_13628, DD52_13630, DD52_9428	DE32_3683	DE69_16527	DE34_3508	DE02_219	DE03_8184	DH96_2700	DI02_5002	DL74_4902	DL2-1_G11015	DN51_10074	DS_G13530	DS20_7366	DS25_13351	DSD1_13712	DU_G10864	DVV4_12985
OG0001480	DA12_9914	DAT2_1246, DAT2_13828	DAMP_2229, DAMP_9743	DA58_5145	DACC_2624	DA91_8978	DB24_12770, DB24_12771, DB24_1675	DC16_11633	DC57_4425	DCKR_9737	DC_G12031	DC84_13157	DCQ7_5057	DC14_6419	DCD2_12797	DC30_400	DC34_13268	DD52_9424	DE32_3687	DE69_16531	DE34_3504	DE02_223	DE03_8180	DH96_2696	DI02_4998	DL74_4898	DL2-1_G11011	DN51_10078	DS_G13526	DS20_7363	DS25_13347	DSD1_13708	DU_G10868	DVV4_12989
OG0001482	DA12_10409	DAT2_1698	DAMP_12448	DA58_9616	DACC_907	DA91_11720	DB24_3394	DC16_1124	DC57_11347	DCKR_7965	DC_G00959	DC84_5396, DC84_926	DCQ7_11413, DCQ7_5268	DC14_13310, DC14_14906	DCD2_11213, DCD2_15395	DC30_13485	DC34_12826	DD52_13944	DE32_5082	DE69_3049	DE34_2298	DE02_8664	DE03_2536	DH96_5512	DI02_11747	DL74_11298	DL2-1_G01375	DN51_12294	DS_G02807	DS20_4781	DS25_8982	DSD1_1086	DU_G02799	DVV4_3364
OG0001483	DA12_10526	DAT2_9850	DAMP_7800	DA58_11981, DA58_2024	DACC_12780, DACC_3783	DA91_7380	DB24_3705	DC16_1617	DC57_10629	DCKR_5128	DC_G01688	DC84_1316	DCQ7_6382	DC14_2918	DCD2_15009	DC30_11800, DC30_11801	DC34_11634	DD52_5519	DE32_6201	DE69_295	DE34_15335	DE02_5345	DE03_2033	DH96_4226	DI02_11728, DI02_7830	DL74_6262	DL2-1_G01719	DN51_8667	DS_G02458	DS20_12008	DS25_9343	DSD1_1575	DU_G02452	DVV4_3708
OG0001485	DA12_12233	DAT2_9494	DAMP_4166	DA58_4008	DACC_6162	DA91_3757	DB24_5634	DC16_7018	DC57_8802	DCKR_8618	DC_G04098, DC_G04099	DC84_8386	DCQ7_2542	DC14_14975	DCD2_3211	DC30_13136, DC30_13137	DC34_7645	DD52_2423	DE32_15172	DE69_6432	DE34_16349	DE02_1022	DE03_13832	DH96_7601	DI02_3427	DL74_10329	DL2-1_G15454	DN51_646	DS_G15118, DS_G15119	DS20_9382	DS25_2702	DSD1_8005	DU_G15312, DU_G15313	DVV4_1115
OG0001519	DA12_11050	DAT2_13365	DAMP_3552	DA58_3461	DACC_5624	DA91_2484	DB24_1030	DC16_7546	DC57_13837	DCKR_2570	DC_G09807	DC84_10456	DCQ7_8973	DC14_240	DCD2_1178	DC30_8443	DC34_10757	DD52_10637	DE32_10413	DE69_6030	DE34_11366	DE02_1258	DE03_13432	DH96_10902	DI02_7487	DL74_15861	DL2-1_G06026, DL2-1_G17084	DN51_104	DS_G05181	DS20_16860, DS20_17179, DS20_7798	DS25_5246	DSD1_8544	DU_G05929	DVV4_5959
OG0001522	DA12_13300	DAT2_4699	DAMP_17401	DA58_2581	DACC_14503	DA91_14723	DB24_13953	DC16_15131	DC57_12359, DC57_9064	DCKR_10476, DCKR_8357	DC_G06274	DC84_3254	DCQ7_5527	DC14_10399	DCD2_14715	DC30_589	DC34_650	DD52_10410	DE32_8260	DE69_13580	DE34_8313	DE02_6948	DE03_107	DH96_2981	DI02_1817	DL74_6964	DL2-1_G04355	DN51_13438	DS_G06889, DS_G10758	DS20_9581	DS25_10786	DSD1_16219	DU_G04296	DVV4_10084
OG0001523	DA12_13304	DAT2_4683	DAMP_2998	DA58_2585	DACC_14499	DA91_14720	DB24_13959	DC16_15128	DC57_12404, DC57_9055	DCKR_10430, DCKR_8367	DC_G06270	DC84_3250	DCQ7_5531	DC14_10395	DCD2_14711	DC30_594	DC34_654	DD52_10403	DE32_8263	DE69_13584	DE34_8317	DE02_6952	DE03_103	DH96_2985	DI02_7900	DL74_6958	DL2-1_G04361	DN51_13434	DS_G06897, DS_G10766	DS20_9577	DS25_10782	DSD1_16221	DU_G04304	DVV4_10077
OG0001528	DA12_6424	DAT2_16221	DAMP_8308	DA58_2838	DACC_14247	DA91_6151	DB24_11450	DC16_14841	DC57_12668	DCKR_246	DC_G07200	DC84_2740	DCQ7_12788	DC14_13540	DCD2_8057	DC30_7754	DC34_4419	DD52_10128	DE32_12862	DE69_1616	DE34_12498	DE02_14136	DE03_391	DH96_6414	DI02_13792	DL74_1068	DL2-1_G04742	DN51_13155	DS_G06429	DS20_12869, DS20_17053, DS20_337, DS20_58	DS25_6618	DSD1_16514	DU_G04686	DVV4_9704
OG0001530	DA12_8555, DA12_8631	DAT2_10590	DAMP_15211	DA58_6253	DACC_1552	DA91_2199	DB24_9899	DC16_4889	DC57_5259	DCKR_3711	DC_G11219	DC84_3664	DCQ7_12203	DC14_3549	DCD2_2120	DC30_2490	DC34_15568	DD52_11814	DE32_10189, DE32_3404	DE69_15822	DE34_4561	DE02_5473	DE03_10419	DH96_2230, DH96_7405	DI02_1186	DL74_2072	DL2-1_G11755	DN51_10617	DS_G12235	DS20_14777	DS25_15271	DSD1_2407	DU_G10132	DVV4_12296
OG0001531	DA12_9446	DAT2_2296	DAMP_6550	DA58_15442, DA58_6550	DACC_9647	DA91_5843	DB24_4527	DC16_10717	DC57_7138	DCKR_11351	DC_G05337	DC84_6630	DCQ7_8797	DC14_12613	DCD2_12652	DC30_1722	DC34_3668	DD52_860	DE32_15939, DE32_7082	DE69_7205	DE34_1533	DE02_2332	DE03_16653	DH96_7967	DI02_10713	DL74_10009	DL2-1_G13337	DN51_3903	DS_G10441, DS_G10687	DS20_13878	DS25_4537	DSD1_13042	DU_G13048	DVV4_7284
OG0001533	DA12_10027	DAT2_216	DAMP_8766	DA58_1778, DA58_6388	DACC_12568, DACC_1429	DA91_9710	DB24_3892	DC16_1404	DC57_10836	DCKR_5337	DC_G01482	DC84_1531	DCQ7_12402	DC14_12221	DCD2_4891	DC30_310	DC34_5417	DD52_5706	DE32_15314	DE69_515	DE34_15556	DE02_14595	DE03_2253	DH96_2052	DI02_13483, DI02_14364	DL74_3339	DL2-1_G01934	DN51_8452	DS_G02255	DS20_5927	DS25_10243	DSD1_1361	DU_G02248	DVV4_3912
OG0001534	DA12_12642	DAT2_4809	DAMP_6131	DA58_13295	DACC_11678	DA91_5798	DB24_10232	DC16_8323	DC57_293	DCKR_13380	DC_G08961, DC_G13235	DC84_16052	DCQ7_404	DC14_13223	DCD2_1647	DC30_14884	DC34_10584	DD52_11320	DE32_14994, DE32_3426	DE69_8068	DE34_3008	DE02_4546	DE03_3928	DH96_7578	DI02_6568, DI02_8480	DL74_892	DL2-1_G03788	DN51_6017	DS_G00387	DS20_3555	DS25_11465	DSD1_3893	DU_G00414	DVV4_8853
OG0001536	DA12_12790	DAT2_16957	DAMP_1931	DA58_14114	DACC_6508	DA91_13341	DB24_14110	DC16_6506	DC57_3596, DC57_3597, DC57_9236	DCKR_10050, DCKR_8184	DC_G03709	DC84_7994	DCQ7_8016	DC14_11517	DCD2_12528	DC30_12606	DC34_7977	DD52_1924	DE32_6535	DE69_3824	DE34_8068	DE02_10583	DE03_4628	DH96_262	DI02_13580	DL74_1933	DL2-1_G14872	DN51_1160	DS_G15714	DS20_11782	DS25_7224	DSD1_7491	DU_G15884	DVV4_1671
OG0001537	DA12_12922	DAT2_172	DAMP_8723	DA58_1728	DACC_12516	DA91_2776	DB24_3933	DC16_1349	DC57_10885, DC57_7337, DC57_7438, DC57_7478	DCKR_5387	DC_G01433	DC84_1587	DCQ7_7332	DC14_6768	DCD2_4751	DC30_263	DC34_5367	DD52_5753	DE32_15366	DE69_568	DE34_2082	DE02_16370	DE03_2308	DH96_777	DI02_12125	DL74_8399	DL2-1_G01980	DN51_8401	DS_G02206	DS20_5981	DS25_10297	DSD1_1310	DU_G02202	DVV4_3953
OG0001540	DA12_13325, DA12_47	DAT2_4898	DAMP_6186, DAMP_6187	DA58_13230	DACC_11616	DA91_4578	DB24_14408	DC16_8389	DC57_374	DCKR_13456	DC_G13277	DC84_15988	DCQ7_337	DC14_13479	DCD2_1581	DC30_918	DC34_15884	DD52_8282	DE32_1043	DE69_8134	DE34_2943	DE02_16515	DE03_3859	DH96_37	DI02_1751	DL74_9592	DL2-1_G03701	DN51_5853	DS_G00469	DS20_9390	DS25_482	DSD1_3828	DU_G00504, DU_G00505	DVV4_8767
OG0001541	DA12_13554, DA12_13555	DAT2_6177	DAMP_5752	DA58_4118	DACC_6274	DA91_12957, DA91_5091	DB24_5515	DC16_6677	DC57_8939	DCKR_8481	DC_G03954	DC84_8243	DCQ7_2686	DC14_8685, DC14_8746	DCD2_3068	DC30_13255	DC34_7788	DD52_2294	DE32_13276	DE69_10353	DE34_10673	DE02_688	DE03_14168	DH96_4433	DI02_12560	DL74_649	DL2-1_G15318	DN51_986	DS_G15256	DS20_237	DS25_2818	DSD1_7667	DU_G15443	DVV4_1236
OG0001542	DA12_13595	DAT2_6224, DAT2_8589	DAMP_14939	DA58_4079	DACC_6235	DA91_12994	DB24_5558	DC16_7096	DC57_8897	DCKR_8523	DC_G04002	DC84_8290	DCQ7_2639	DC14_8700	DCD2_3115	DC30_13209	DC34_7738	DD52_2347	DE32_1145	DE69_6354	DE34_11040	DE02_9987	DE03_13754	DH96_2833, DH96_2834	DI02_3498	DL74_2443	DL2-1_G15372	DN51_566	DS_G15204	DS20_15812	DS25_2777, DS25_2778	DSD1_8085	DU_G15393	DVV4_1189
OG0001543	DA12_13661	DAT2_12884	DAMP_14820	DA58_11883	DACC_3687	DA91_12174	DB24_9144	DC16_16065	DC57_12809, DC57_6411	DCKR_104, DCKR_1436	DC_G08718	DC84_7630	DCQ7_9789	DC14_2684	DCD2_769	DC30_1079	DC34_12245	DD52_13112	DE32_4684	DE69_6872	DE34_10503	DE02_14875	DE03_5642	DH96_7647	DI02_1124	DL74_7370	DL2-1_G09839	DN51_14594	DS_G07035	DS20_4708	DS25_351	DSD1_15300	DU_G07203, DU_G07204	DVV4_15871
OG0001545	DA12_378	DAT2_6776	DAMP_6266	DA58_6356	DACC_1460	DA91_6803	DB24_14550	DC16_6149	DC57_14926, DC57_9547	DCKR_3211, DCKR_7752	DC_G03363	DC84_4970	DCQ7_7683	DC14_6248	DCD2_6371	DC30_2351	DC34_10031	DD52_1759	DE32_207	DE69_16226	DE34_8832	DE02_14671	DE03_4270	DH96_7173	DI02_10295	DL74_5978	DL2-1_G14633	DN51_1509	DS_G13976, DS_G16024	DS20_2858	DS25_7553	DSD1_7138	DU_G16112	DVV4_1895
OG0001547	DA12_833	DAT2_16141	DAMP_11525	DA58_15398, DA58_8657	DACC_4165	DA91_13861, DA91_9810	DB24_11898	DC16_9545	DC57_1541	DCKR_6212	DC_G14457	DC84_15446	DCQ7_16439	DC14_969	DCD2_7377	DC30_2963	DC34_9513	DD52_13808	DE32_1436	DE69_1943	DE34_6694	DE02_15249	DE03_4893	DH96_3605	DI02_2323	DL74_4484	DL2-1_G05509	DN51_16478	DS_G05696	DS20_10624, DS20_16221	DS25_1673	DSD1_5579	DU_G05429	DVV4_10919
OG0001548	DA12_1072	DAT2_16260	DAMP_9580	DA58_4191	DACC_6888	DA91_361, DA91_9102	DB24_14585	DC16_6067	DC57_9624	DCKR_3135	DC_G03289	DC84_4905	DCQ7_7621	DC14_6188	DCD2_6303	DC30_3163	DC34_3107	DD52_13170, DD52_1706	DE32_7869	DE69_3657	DE34_9221	DE02_15623	DE03_5537	DH96_12262	DI02_3767	DL74_3915	DL2-1_G14532	DN51_1594	DS_G15930	DS20_6050	DS25_7607	DSD1_7051	DU_G16214	DVV4_10373, DVV4_2010
OG0001550	DA12_1143	DAT2_10283, DAT2_3121	DAMP_13626, DAMP_178	DA58_7984	DACC_11036	DA91_8328	DB24_12323	DC16_8865	DC57_670	DCKR_13753	DC_G13586	DC84_14853	DCQ7_1619	DC14_8500	DCD2_8743	DC30_13363, DC30_7867	DC34_11574	DD52_8056	DE32_6804	DE69_12368	DE34_4537	DE02_2679	DE03_15936	DH96_3580	DI02_14215	DL74_14414	DL2-1_G03462	DN51_5485	DS_G00705	DS20_7429	DS25_968	DSD1_3185	DU_G00741	DVV4_8546
OG0001551	DA12_1468	DAT2_5776	DAMP_6508	DA58_3776	DACC_5936	DA91_14275, DA91_684	DB24_5926	DC16_6641	DC57_8699	DCKR_8721	DC_G04205	DC84_8628	DCQ7_7365	DC14_7396	DCD2_12128	DC30_235	DC34_3425	DD52_2709	DE32_5048	DE69_10317	DE34_10709	DE02_651	DE03_14205	DH96_12608	DI02_4144	DL74_15065	DL2-1_G15775, DL2-1_G15777	DN51_1022	DS_G14788	DS20_5151	DS25_2468	DSD1_7630	DU_G15000, DU_G15001	DVV4_811
OG0001552	DA12_1552	DAT2_15771	DAMP_10061	DA58_9409	DACC_704	DA91_11704	DB24_2909	DC16_637	DC57_10317, DC57_9508	DCKR_3253, DCKR_4817	DC_G02013	DC84_560	DCQ7_10708, DCQ7_10719	DC14_14230	DCD2_5742	DC30_8777	DC34_466	DD52_6996	DE32_10519	DE69_11910	DE34_99	DE02_5798	DE03_3014	DH96_12081	DI02_88	DL74_1629	DL2-1_G00806	DN51_11811	DS_G03353	DS20_6752	DS25_12018	DSD1_611	DU_G03348	DVV4_2836
OG0001554	DA12_1811, DA12_7289	DAT2_3500	DAMP_13445	DA58_10278	DACC_1042	DA91_13833	DB24_3266	DC16_1281	DC57_11498	DCKR_8118	DC_G00811	DC84_162, DC84_163	DCQ7_7001	DC14_9495	DCD2_13521, DCD2_13522	DC30_13533	DC34_64	DD52_14547	DE32_10648	DE69_637	DE34_2151	DE02_7985	DE03_2380	DH96_11389	DI02_8150	DL74_8812	DL2-1_G01211	DN51_12451	DS_G02960	DS20_5259	DS25_8821	DSD1_1243	DU_G02945	DVV4_3220
OG0001555	DA12_1936	DAT2_14553	DAMP_472	DA58_11539	DACC_13436	DA91_5520	DB24_550	DC16_16650	DC57_14367	DCKR_4076	DC_G10327	DC84_9946	DCQ7_14719	DC14_8085	DCD2_9527	DC30_10083	DC34_867	DD52_3548, DD52_3549	DE32_13708	DE69_15154	DE34_14041	DE02_10017	DE03_11770	DH96_5920	DI02_2374	DL74_7806	DL2-1_G06517	DN51_8171	DS_G04669	DS20_4040	DS25_4936	DSD1_10037	DU_G06424, DU_G06425	DVV4_6428, DVV4_6429
OG0001557	DA12_2816	DAT2_6743	DAMP_4384	DA58_10424	DACC_13072	DA91_3372	DB24_14641	DC16_7840	DC57_3366, DC57_7674	DCKR_11201, DCKR_6676	DC_G14627, DC_G16294	DC84_10872	DCQ7_9823	DC14_214	DCD2_10955	DC30_1821	DC34_6746	DD52_1749	DE32_6368	DE69_5315	DE34_13193	DE02_8032	DE03_12985	DH96_6170	DI02_3943	DL74_14019	DL2-1_G14592	DN51_15553	DS_G15990	DS20_4845	DS25_15744	DSD1_5926	DU_G16155	DVV4_1943
OG0001560	DA12_3558	DAT2_5588	DAMP_15161	DA58_5214	DACC_13295	DA91_8352	DB24_702	DC16_16801	DC57_14203	DCKR_3915	DC_G10170, DC_G10171	DC84_10097	DCQ7_1211	DC14_15288	DCD2_823	DC30_14023	DC34_8266	DD52_3701	DE32_1070	DE69_15309	DE34_13887	DE02_10167	DE03_11920	DH96_656	DI02_9282	DL74_13497	DL2-1_G06357	DN51_8017	DS_G04833, DS_G04834	DS20_9085	DS25_4785	DSD1_9884	DU_G06258, DU_G06259	DVV4_6275
OG0001561	DA12_3611	DAT2_12405, DAT2_6103	DAMP_10188, DAMP_15919	DA58_723	DACC_7696	DA91_781	DB24_6298	DC16_13291	DC57_2619	DCKR_12389	DC_G15534	DC84_11458	DCQ7_8101	DC14_16074	DCD2_7230	DC30_2788	DC34_16382	DD52_5069	DE32_8392	DE69_8777	DE34_5647	DE02_6436	DE03_7053	DH96_4621	DI02_2440	DL74_11647	DL2-1_G08180	DN51_2069	DS_G08493	DS20_12360	DS25_15962	DSD1_11171	DU_G08676	DVV4_14085, DVV4_4734
OG0001562	DA12_3900	DAT2_9339	DAMP_11550	DA58_6450	DACC_9548	DA91_9845	DB24_4620	DC16_10616	DC57_6450	DCKR_1397	DC_G06016	DC84_6513	DCQ7_12084	DC14_16162	DCD2_8233	DC30_14121	DC34_8162	DD52_764	DE32_8020	DE69_7908	DE34_8540	DE02_2436	DE03_16549	DH96_12738	DI02_2941	DL74_10287	DL2-1_G13228	DN51_3796, DN51_3797	DS_G10832	DS20_1814	DS25_4652	DSD1_13148	DU_G13155	DVV4_16211, DVV4_16212, DVV4_7179
OG0001564	DA12_4191	DAT2_16348	DAMP_3911	DA58_13566	DACC_11744, DACC_5181	DA91_724	DB24_15083	DC16_2881	DC57_15252, DC57_15253	DCKR_5964	DC_G08249	DC84_13940	DCQ7_15460	DC14_9442	DCD2_15911	DC30_14366	DC34_12044	DD52_13165	DE32_4528	DE69_4078	DE34_4114	DE02_14011	DE03_9399	DH96_11464	DI02_3779	DL74_1500	DL2-1_G09944	DN51_6775	DS_G06946, DS_G09954	DS20_16109	DS25_5648	DSD1_14802	DU_G07097	DVV4_15766
OG0001565	DA12_4368	DAT2_16369, DAT2_6149	DAMP_5723	DA58_4143	DACC_6301	DA91_9355	DB24_5486	DC16_6702	DC57_7313, DC57_7546, DC57_8965	DCKR_8456	DC_G03924	DC84_8215	DCQ7_2714	DC14_8773	DCD2_3041	DC30_13279	DC34_7814	DD52_2268	DE32_13301	DE69_10377	DE34_16043	DE02_712	DE03_14144	DH96_1701	DI02_4081	DL74_625	DL2-1_G15291	DN51_961	DS_G15283	DS20_11102	DS25_2843	DSD1_7693	DU_G15472	DVV4_1263
OG0001567	DA12_4861	DAT2_16089	DAMP_4945	DA58_337, DA58_4536	DACC_6557, DACC_7314	DA91_10406	DB24_14888	DC16_6469	DC57_9273	DCKR_8147	DC_G03669	DC84_7959	DCQ7_7980	DC14_11551	DCD2_12756	DC30_10652	DC34_8018	DD52_3921	DE32_6570	DE69_3787	DE34_8105	DE02_10616	DE03_4595	DH96_7903	DI02_5340, DI02_8298	DL74_12147	DL2-1_G14496	DN51_1196	DS_G15883	DS20_14222	DS25_7262	DSD1_7457	DU_G16262	DVV4_2050
OG0001570	DA12_5294, DA12_9116	DAT2_12087	DAMP_12531	DA58_5541	DACC_14891	DA91_3619	DB24_6207	DC16_4474	DC57_8201	DCKR_10763	DC_G04694	DC84_8988	DCQ7_10943, DCQ7_14822	DC14_3615	DCD2_12482	DC30_1579, DC30_2635	DC34_13705	DD52_2994	DE32_11643	DE69_7450	DE34_5832	DE02_9641	DE03_12178	DH96_6706	DI02_398	DL74_5290	DL2-1_G16092	DN51_7764	DS_G14493	DS20_11242	DS25_2093	DSD1_9633	DU_G14693	DVV4_538
OG0001571	DA12_11560, DA12_5409	DAT2_4605	DAMP_8649	DA58_11684	DACC_9354	DA91_5268	DB24_4794	DC16_10927	DC57_6219	DCKR_12081	DC_G06947	DC84_6293	DCQ7_2871	DC14_3168	DCD2_8448	DC30_4312	DC34_12160	DD52_587	DE32_3213	DE69_5152	DE34_8003	DE02_4506	DE03_14971	DH96_56	DI02_13284	DL74_15266	DL2-1_G13017, DL2-1_G13018	DN51_4115	DS_G11056	DS20_4318	DS25_13093, DS25_8361	DSD1_12828	DU_G13377	DVV4_6969
OG0001572	DA12_5637	DAT2_8399	DAMP_6779	DA58_7605	DACC_8617	DA91_3470	DB24_8715	DC16_15570	DC57_13250	DCKR_15519	DC_G09229	DC84_3968	DCQ7_6575	DC14_1408	DCD2_277	DC30_4588	DC34_15931	DD52_11151	DE32_3026, DE32_3027	DE69_9654, DE69_9655	DE34_911, DE34_912	DE02_8815	DE03_6129	DH96_4917	DI02_556	DL74_23	DL2-1_G09291	DN51_15092	DS_G07518	DS20_11388	DS25_10605	DSD1_15788	DU_G07723	DVV4_16547
OG0001574	DA12_5754	DAT2_6604	DAMP_4556	DA58_3237	DACC_3522	DA91_5894	DB24_7412	DC16_14513	DC57_15955	DCKR_14584	DC_G07557	DC84_2546	DCQ7_10294	DC14_7384	DCD2_11310	DC30_1376	DC34_7101	DD52_8780	DE32_9451	DE69_2229, DE69_988	DE34_12815, DE34_7830	DE02_13056	DE03_702	DH96_4843	DI02_13155, DI02_9514	DL74_14688	DL2-1_G02875	DN51_12819	DS_G01309	DS20_12071	DS25_15952	DSD1_6985	DU_G01321	DVV4_11456
OG0001575	DA12_5913	DAT2_4205	DAMP_10696	DA58_13397	DACC_11987, DACC_12001, DACC_3129	DA91_13352, DA91_13353	DB24_4405	DC16_14194	DC57_9889	DCKR_4390	DC_G02447	DC84_2127	DCQ7_8270	DC14_7792	DCD2_13075	DC30_8324	DC34_4028	DD52_14725	DE32_6065	DE69_7096	DE34_11821	DE02_6413	DE03_1019	DH96_9173	DI02_6761	DL74_10794	DL2-1_G02477	DN51_12513	DS_G01703	DS20_7753	DS25_9890	DSD1_9015	DU_G01712	DVV4_11805
OG0001576	DA12_6057	DAT2_7182	DAMP_4712	DA58_2936	DACC_14147	DA91_10242	DB24_11268	DC16_14643	DC57_14873, DC57_16132, DC57_7295	DCKR_6945, DCKR_7701	DC_G07384	DC84_2920	DCQ7_10605	DC14_9392	DCD2_14377	DC30_12746	DC34_3513	DD52_9952	DE32_9952	DE69_16730	DE34_12691	DE02_12255	DE03_582	DH96_5039	DI02_9769	DL74_7680	DL2-1_G04963	DN51_12948	DS_G06206	DS20_8579	DS25_6823	DSD1_16716	DU_G04893	DVV4_9491
OG0001577	DA12_6113	DAT2_7509	DAMP_3944	DA58_14793	DACC_10541	DA91_2047	DB24_15011	DC16_5995	DC57_3550, DC57_7825	DCKR_10007, DCKR_11052	DC_G05051, DC_G12907	DC84_7702	DCQ7_14185	DC14_11146	DCD2_13812	DC30_3331	DC34_16019	DD52_14593	DE32_426	DE69_1421	DE34_16553	DE02_6492	DE03_15025	DH96_8612	DI02_7773	DL74_15688	DL2-1_G14429	DN51_16874	DS_G09503	DS20_1219	DS25_7704	DSD1_8949	DU_G11961	DVV4_17006
OG0001579	DA12_6233, DA12_6234	DAT2_4332	DAMP_16844, DAMP_16845	DA58_7805	DACC_10860	DA91_6057	DB24_15126	DC16_8664	DC57_859	DCKR_10357	DC_G13804	DC84_15702	DCQ7_54	DC14_6093	DCD2_3943	DC30_4838	DC34_16212	DD52_13722	DE32_14957	DE69_7339	DE34_7286	DE02_2868	DE03_15746	DH96_4327, DH96_4328	DI02_5457	DL74_4198	DL2-1_G03256	DN51_5681	DS_G00923	DS20_11339	DS25_757	DSD1_2979	DU_G00939	DVV4_8357
OG0001580	DA12_6259	DAT2_4359	DAMP_16816	DA58_7781	DACC_10835	DA91_10558	DB24_15102	DC16_8638	DC57_883	DCKR_10381	DC_G13829	DC84_15728	DCQ7_78	DC14_6117	DCD2_1320	DC30_7584	DC34_16239	DD52_13697	DE32_5369	DE69_1086	DE34_7311	DE02_2893	DE03_15721	DH96_2313	DI02_3327	DL74_5683, DL74_9708	DL2-1_G03227, DL2-1_G03975	DN51_5708	DS_G00952	DS20_11368	DS25_732	DSD1_3576	DU_G00966	DVV4_8328, DVV4_9037
OG0001581	DA12_6261	DAT2_4361	DAMP_16814	DA58_7779, DA58_9794	DACC_10833, DACC_11861	DA91_10560	DB24_15100	DC16_8636	DC57_885	DCKR_10383	DC_G13831	DC84_15730	DCQ7_80	DC14_6119	DCD2_1322	DC30_7586	DC34_16241	DD52_13694	DE32_5371	DE69_1088	DE34_7313	DE02_2895	DE03_15719	DH96_2312	DI02_3329	DL74_9710	DL2-1_G03225	DN51_5710	DS_G00954	DS20_11370	DS25_11051, DS25_730	DSD1_3578	DU_G00968	DVV4_8326
OG0001582	DA12_6281	DAT2_17142	DAMP_3124	DA58_2092, DA58_5433	DACC_12843, DACC_14999	DA91_12512	DB24_974	DC16_4368	DC57_14174	DCKR_3886	DC_G10137	DC84_10394	DCQ7_14892	DC14_16196	DCD2_1115	DC30_8386	DC34_10708	DD52_10589	DE32_5240	DE69_7556	DE34_5941	DE02_12090	DE03_12283	DH96_1359	DI02_11692, DI02_13588	DL74_7322	DL2-1_G06085	DN51_7658	DS_G05119	DS20_5513	DS25_5186	DSD1_9526	DU_G05988	DVV4_6015
OG0001583	DA12_6602	DAT2_761	DAMP_7274	DA58_13273, DA58_8047	DACC_4345	DA91_7194	DB24_13167	DC16_3665	DC57_16356	DCKR_2032	DC_G03122	DC84_14539, DC84_14763	DCQ7_5620	DC14_5499	DCD2_10025	DC30_6757	DC34_1478, DC34_8508	DD52_4009	DE32_8664	DE69_1297	DE34_9857	DE02_12670	DE03_11040	DH96_3182	DI02_3846	DL74_8007	DL2-1_G17969	DN51_16811	DS_G17402	DS20_15604	DS25_13896	DSD1_5073	DU_G16473	DVV4_14152
OG0001585	DA12_6842	DAT2_17255, DAT2_17256, DAT2_9491	DAMP_13580	DA58_4003	DACC_6158	DA91_3754	DB24_5638	DC16_7015	DC57_8799	DCKR_8621	DC_G04102	DC84_8389	DCQ7_2539	DC14_14979	DCD2_3214	DC30_13133	DC34_7642	DD52_2426	DE32_15169	DE69_6436	DE34_16345	DE02_1017	DE03_13837	DH96_11275	DI02_3423	DL74_10332	DL2-1_G15457	DN51_650	DS_G15115	DS20_9377	DS25_2698, DS25_2699	DSD1_8000	DU_G15309	DVV4_1112
OG0001586	DA12_6945	DAT2_349	DAMP_5992	DA58_1918	DACC_12713	DA91_2431, DA91_8937	DB24_3759, DB24_8304	DC16_1548	DC57_10687	DCKR_5187	DC_G01631	DC84_1380	DCQ7_6447	DC14_4717	DCD2_4620	DC30_11857	DC34_16096	DD52_5578, DD52_7794	DE32_709	DE69_364	DE34_15403	DE02_12515	DE03_2103	DH96_2	DI02_4388	DL74_1899	DL2-1_G01791	DN51_8601	DS_G02395	DS20_12850	DS25_9423	DSD1_1510	DU_G02385	DVV4_3772
OG0001587	DA12_7082	DAT2_1691	DAMP_7031	DA58_777	DACC_7751	DA91_4930	DB24_10999	DC16_13242	DC57_2567	DCKR_12337	DC_G15479	DC84_11511	DCQ7_8155	DC14_9748	DCD2_7282	DC30_1520	DC34_16432	DD52_5020	DE32_8441	DE69_8726	DE34_5594, DE34_7690	DE02_2949	DE03_7001	DH96_5607	DI02_6522	DL74_10995	DL2-1_G08231	DN51_2018	DS_G08437, DS_G08438	DS20_12410	DS25_12832	DSD1_11122	DU_G08625	DVV4_4681, DVV4_9075
OG0001588	DA12_7201	DAT2_11758	DAMP_3075	DA58_10823	DACC_8866	DA91_1603	DB24_14971	DC16_4212	DC57_5674	DCKR_9405	DC_G06398, DC_G08954	DC84_6021	DCQ7_3688	DC14_13035	DCD2_3972	DC30_8285	DC34_16701	DD52_33	DE32_15609	DE69_13353	DE34_15789	DE02_11813	DE03_14288	DH96_9778	DI02_3264, DI02_5398, DI02_7610	DL74_3131	DL2-1_G12283	DN51_4799	DS_G11728	DS20_8993	DS25_11568	DSD1_12139	DU_G14117	DVV4_10275
OG0001589	DA12_7239	DAT2_13710	DAMP_14196	DA58_8851	DACC_10739	DA91_12050	DB24_12054	DC16_9347	DC57_1322	DCKR_16237	DC_G14239	DC84_15247	DCQ7_5953	DC14_4239	DCD2_7609	DC30_7338	DC34_15019	DD52_13723, DD52_8591	DE32_11327, DE32_11328	DE69_15414	DE34_7055	DE02_14965	DE03_5091	DH96_9117	DI02_471	DL74_15620	DL2-1_G05337	DN51_4995	DS_G05864	DS20_15205	DS25_1490	DSD1_11473, DSD1_5391	DU_G05261	DVV4_11081
OG0001590	DA12_7414	DAT2_9618	DAMP_14632	DA58_240, DA58_421	DACC_7221, DACC_7393	DA91_5607	DB24_6798, DB24_8113	DC16_13838	DC57_2009	DCKR_10624	DC_G14903	DC84_4790	DCQ7_4556	DC14_6071	DCD2_9253	DC30_1323	DC34_2094	DD52_6401	DE32_1000	DE69_12638	DE34_2840	DE02_1503	DE03_7578	DH96_9939	DI02_2744	DL74_16221	DL2-1_G07569	DN51_2598	DS_G09045	DS20_7679	DS25_3261	DSD1_11755	DU_G09238	DVV4_5270
OG0001592	DA12_7540	DAT2_7095	DAMP_10887	DA58_14629	DACC_4913	DA91_5464, DA91_865	DB24_11787	DC16_8011	DC57_15232, DC57_3455	DCKR_5944, DCKR_6586	DC_G16379	DC84_10965	DCQ7_9905	DC14_430	DCD2_11041	DC30_12974	DC34_14659	DD52_14267	DE32_1952	DE69_11659	DE34_9070	DE02_15711	DE03_12799	DH96_12810	DI02_738	DL74_7569	DL2-1_G05650	DN51_16972	DS_G05554	DS20_13649	DS25_15674	DSD1_6090	DU_G05571	DVV4_10783
OG0001593	DA12_7784	DAT2_3325	DAMP_12482	DA58_12340	DACC_1967	DA91_14892	DB24_1389	DC16_11366	DC57_4748	DCKR_1585	DC_G11706	DC84_13468	DCQ7_16219	DC14_12809	DCD2_4526	DC30_13718	DC34_5290	DD52_9694	DE32_16114	DE69_12853	DE34_2927, DE34_3234, DE34_3237, DE34_3849	DE02_492	DE03_10702	DH96_12278	DI02_7872	DL74_7538	DL2-1_G11324	DN51_10348	DS_G12670	DS20_8803	DS25_13667	DSD1_13444	DU_G10559	DVV4_12702
OG0001595	DA12_7841	DAT2_430	DAMP_1373, DAMP_1374, DAMP_3429, DAMP_9280	DA58_6955	DACC_536	DA91_3130	DB24_2839	DC16_416	DC57_11832	DCKR_813	DC_G00485	DC84_769	DCQ7_11228	DC14_1661	DCD2_5945	DC30_15112	DC34_8661	DD52_7071	DE32_9618	DE69_1884	DE34_7498	DE02_16424	DE03_3229	DH96_3140	DI02_3120	DL74_1700	DL2-1_G00728	DN51_11593	DS_G03431	DS20_1109	DS25_12185	DSD1_402	DU_G03431	DVV4_2766
OG0001596	DA12_7899	DAT2_16290	DAMP_4211	DA58_9051	DACC_5377	DA91_9826	DB24_13405	DC16_5602	DC57_15474	DCKR_15068	DC_G08036, DC_G08037	DC84_14154	DCQ7_13018	DC14_887	DCD2_11616	DC30_10473	DC34_9199	DD52_4507	DE32_3367, DE32_3368	DE69_15811	DE34_10896	DE02_16141	DE03_9629	DH96_10159	DI02_4566	DL74_6674, DL74_6675	DL2-1_G17361	DN51_15749	DS_G16763	DS20_14352	DS25_16304	DSD1_15028	DU_G17058	DVV4_14738
OG0001597	DA12_7962	DAT2_2164	DAMP_8105	DA58_4794	DACC_2977	DA91_10867	DB24_12642, DB24_12643	DC16_12396	DC57_3660, DC57_41	DCKR_10116, DCKR_13130	DC_G12813	DC84_12360	DCQ7_11268	DC14_14153	DCD2_14198	DC30_14401	DC34_8876	DD52_13316	DE32_6473	DE69_11648	DE34_11619	DE02_9828	DE03_9062	DH96_11951	DI02_2249	DL74_8479	DL2-1_G10154	DN51_13923	DS_G13780	DS20_2815	DS25_7793	DSD1_6122	DU_G11714	DVV4_13794
OG0001598	DA12_8604	DAT2_13779, DAT2_13835	DAMP_6594	DA58_10632	DACC_4658	DA91_10887	DB24_13509, DB24_7082	DC16_5708	DC57_9773	DCKR_4275	DC_G02591	DC84_14273	DCQ7_3426	DC14_3705	DCD2_9576	DC30_11559	DC34_16760	DD52_4401, DD52_6681	DE32_8628	DE69_5799	DE34_10791	DE02_15820	DE03_9736	DH96_4473	DI02_6540	DL74_2388	DL2-1_G17476	DN51_15857	DS_G16868	DS20_13938	DS25_16426	DSD1_15133	DU_G16944	DVV4_14638
[truncated: 33,636 more rows]

## Sheet: Table S3
Table S3. Statistics on the number and type of SMBGCs representing fungal species
Species			Strain	PKS	Terpene	NRPS	Other	Hybrid	Total	Similar to MIBiG	Data Repository	NCBI reference genome	Annotation
Basidiomycota	Agaricomycetes	Fomitopsis pinicola	GR9-4	6	15	0	18	4	43	0	GCA_001931775.1	Y	This study
[truncated: 118 more rows]

## Sheet: Table S4
Table S4. Annotation information for SMBGCs
[truncated: 6,118 more rows]

## Sheet: Table S5
Table S5. SMBGC clustering network node information
[truncated: 3,890 more rows]

[truncated: 6 more sheets: Table S6, Table S7, Table S8, Table S9, Table S10, Table S11]
